# Supplementary material for: Serum Metabolic Profiles of Chinese Women With Perimenopausal Obesity Explored by the Untargeted Metabolomics Approach
Source: Front Endocrinol (Lausanne). 2021 Sep 24;12:637317. doi: 10.3389/fendo.2021.637317 (PMC8498571; doi:10.3389/fendo.2021.637317)
Supplement: Supplementary file 1 [file Table_1.xlsx]

## Sheet: 0NEG-ori
MS2 name	MS2 score	MS1 name	MS1 ppm	type	mzmed	rtmed	QC01neg	QC02neg	QC03neg	QC04neg	QC05neg	QC06neg	QC07neg	QC08neg	QC09neg	QC10neg	QC11neg	QC12neg	QC13neg	QC14neg	PN1neg	PN2neg	PN3neg	PN4neg	PN5neg	PN6neg	PN7neg	PN8neg	PN9neg	PN10neg	PN11neg	PN12neg	PN13neg	PN14neg	PN15neg	PN16neg	PN17neg	PN18neg	PO1neg	PO2neg	PO3neg	PO4neg	PO5neg	PO6neg	PO7neg	PO8neg	PO9neg	PO10neg	PO11neg
NA	NA	NA	NA	Unmapped	65.9986	23.883	1.3028e+06	1.30867e+06	1.31304e+06	1.31591e+06	1.30255e+06	1.25514e+06	1.26119e+06	1.30629e+06	1.30279e+06	1.31617e+06	1.30266e+06	1.44213e+06	1.316e+06	1.33963e+06	3.22522e+06	3.10139e+06	2.131e+06	2.03704e+06	42014.3	808173	1.18021e+06	2.35332e+06	1.51811e+06	4009.75	579726	1.27365e+06	728264	239596	1.64455e+06	872230	668458	1.08134e+06	1.84644e+06	1.8635e+06	297220	1.43534e+06	1.46422e+06	743448	1.38987e+06	144431	991719	488070	1.62422e+06
Dihydroxyacetone	1	NA	NA	MS2 forward	71.0138	291.329	1.14995e+06	1.14955e+06	1.10294e+06	1.22501e+06	1.20364e+06	1.17521e+06	1.19331e+06	1.15119e+06	1.15038e+06	1.17607e+06	1.19254e+06	1.14923e+06	920877	1.02096e+06	1.1439e+06	1.41829e+06	1.17669e+06	1.19573e+06	1.12874e+06	1.09782e+06	1.11084e+06	1.15238e+06	1.08596e+06	1.15507e+06	1.1073e+06	924756	967970	1.19468e+06	1.17815e+06	1.07294e+06	1.08337e+06	1.14383e+06	1.29422e+06	1.18833e+06	1.28481e+06	1.29692e+06	1.16834e+06	1.10425e+06	1.1005e+06	1.22134e+06	1.16107e+06	1.23181e+06	1.06572e+06
NA	NA	NA	NA	Unmapped	73.0294	236.512	174280	174283	173974	173407	174292	179010	174300	173132	178244	173129	173051	173151	173561	167417	155862	196438	137877	177295	222888	127425	209056	208355	170829	219021	184036	215649	157138	351795	183114	165475	206246	220212	250782	301758	281936	410090	97384.9	157549	258318	262613	243566	151086	117058
NA	NA	NA	NA	Unmapped	74.0246	268.873	238221	225380	225387	225386	227608	225412	228555	231452	221081	244784	225421	224870	220643	239349	246844	471560	373015	351470	263323	474549	346451	266997	280768	287210	395692	328041	697413	230931	414879	310878	307473	520484	207518	214168	150124	304385	406320	587096	208582	177209	249022	222325	369120
NA	NA	NA	NA	Unmapped	79.9575	282.553	555293	555959	573219	557396	562697	554106	553988	561109	575844	574823	555162	573495	593673	564564	497870	913530	444973	714472	732574	541704	750125	694032	765059	525401	662239	1.10838e+06	1.35114e+06	453653	535889	784848	1.423e+06	863162	726750	420947	1.14983e+06	904358	850571	968129	843076	644775	916971	713593	623126
NA	NA	Chloroprene;2-Chloro-1,3-butadiene	9.88546	MS1 mz matched	87.0089	141.323	4.54774e+06	5.53465e+06	4.82063e+06	4.82848e+06	3.5749e+06	4.81869e+06	4.00789e+06	4.42389e+06	4.82513e+06	5.13152e+06	4.51097e+06	4.82458e+06	4.51805e+06	4.5412e+06	1.14518e+06	1.14384e+06	1.08792e+06	2.96523e+06	2.72687e+06	7.19822e+06	6.63278e+06	1.46205e+06	2.79718e+06	5.91993e+06	2.12433e+06	2.16163e+06	6.03363e+06	2.58348e+06	2.63551e+06	1.00967e+07	8.07459e+06	1.69411e+06	3.74905e+06	4.86348e+06	6.00873e+06	448190	3.06399e+06	3.88858e+06	4.60195e+06	4.18843e+06	5.14252e+06	6.89049e+06	3.11847e+06
L-Alanine	0.9916	NA	NA	MS2 forward	88.0405	333.328	1.27488e+06	1.26415e+06	1.28667e+06	1.27176e+06	1.26861e+06	1.26615e+06	1.26694e+06	1.2575e+06	1.26692e+06	1.27562e+06	1.26693e+06	1.2878e+06	1.29009e+06	1.26368e+06	1.61393e+06	1.20086e+06	1.1462e+06	1.38042e+06	1.43819e+06	1.47494e+06	1.57772e+06	1.17029e+06	1.78099e+06	1.45504e+06	1.44538e+06	1.92971e+06	2.06597e+06	1.21071e+06	1.2462e+06	1.9417e+06	2.4134e+06	1.66731e+06	1.36681e+06	1.41858e+06	1.32596e+06	2.56613e+06	1.38374e+06	2.32931e+06	1.84292e+06	1.93076e+06	1.8567e+06	1.76743e+06	1.9326e+06
DL-lactate	0.9845	NA	NA	MS2 forward	89.0264	220.176	4.71888e+07	4.85364e+07	4.60528e+07	4.57632e+07	4.7162e+07	4.85226e+07	4.71666e+07	4.68498e+07	5.63327e+07	4.73309e+07	5.45064e+07	4.9432e+07	4.71998e+07	4.82489e+07	3.90752e+07	7.13123e+07	3.87571e+07	5.47791e+07	4.06065e+07	4.83161e+07	3.47422e+07	3.75005e+07	4.35227e+07	3.8416e+07	4.49566e+07	5.18744e+07	5.03771e+07	3.37155e+07	3.71291e+07	4.86237e+07	5.98188e+07	4.16781e+07	6.05263e+07	4.15434e+07	6.09233e+07	6.26832e+07	5.70964e+07	6.12445e+07	5.33536e+07	4.99083e+07	5.85031e+07	4.67362e+07	5.40662e+07
NA	NA	Glyceraldehyde;Hydroxypropionic acid;Dihydroxyacetone;L-Lactic acid;Dimethyl carbonate;Monoethyl carbonate;Methoxyacetic acid;D-Lactic acid;Glycerone;Dihydroxyacetone;1,3-Dihydroxyacetone;1,3-Dihydroxy-2-propanone;1,3-Dihydroxypropan-2-one;(S)-Lactate;L-Lactate;L-Lactic acid;(R)-Lactate;D-Lactate;D-Lactic acid;D-2-Hydroxypropanoic acid;D-2-Hydroxypropionic acid;D-Glyceraldehyde;3-Hydroxypropanoat…	2.28741669405089;2.28741669405089;2.28741669405089;2.28741669405089;2.28741669405089;2.28741669405089;2.28741669405089;2.28741669405089;2.22143978168166;2.22143978168166;2.22143978168166;2.22143978168166;2.22143978168166;2.22143978168166;2.22143978168166;2.22143978168166	MS1 mz matched	89.0244	259.249	3.17287e+06	3.34376e+06	3.32993e+06	3.34374e+06	3.31126e+06	3.34388e+06	3.1723e+06	3.38057e+06	3.46573e+06	3.28648e+06	3.32174e+06	3.36096e+06	3.47407e+06	3.29237e+06	2.89478e+06	3.87334e+06	3.08475e+06	2.89644e+06	3.31199e+06	3.56459e+06	2.45852e+06	3.18568e+06	3.36474e+06	2.91081e+06	3.44769e+06	4.43403e+06	4.78305e+06	1.94587e+06	2.36286e+06	4.13284e+06	4.5083e+06	3.1169e+06	3.84074e+06	3.06354e+06	4.14219e+06	4.33037e+06	4.35771e+06	4.35775e+06	3.66157e+06	4.39987e+06	4.30487e+06	4.66128e+06	4.91897e+06
NA	NA	NA	NA	Unmapped	90.0099	21.687	585901	562029	584892	586319	556323	542222	542275	558419	538889	560395	556044	590462	562028	556366	925886	1.03634e+06	844113	822971	46414.3	465901	601558	808310	738214	22786.5	431557	410653	257494	194721	818144	559552	528057	541152	775937	720202	410321	843341	609776	503575	717657	117801	479847	314855	775808
NA	NA	NA	NA	Unmapped	92.0256	164.884	609675	591950	613715	598841	599094	591741	580467	591179	594317	599201	590406	598939	593882	595531	300194	638473	316635	356417	694084	438530	250896	867822	362162	324427	954130	721588	622591	176062	244941	554365	905703	441010	923511	265368	614263	889147	1.11446e+06	707782	529863	779080	834900	331728	1.20045e+06
NA	NA	Phenol;Phenol;Benzenol;Hydroxybenzene;Phenic acid;Phenylic acid;Arene oxide;Phenol	-7.06929835288443;-7.44349061423489;-7.44349061423489;-7.44349061423489	MS1 mz matched	93.0343	24.1565	216958	219815	219726	271031	192173	200805	215319	215479	220517	213061	215615	218548	229788	219677	5128.26	3.78637e+06	2.17982e+06	79232.3	236252	151977	79809.6	9640.74	308253	471503	143472	210051	144464	161614	197662	322204	158242	339367	316826	139197	119293	249156	220854	66182.7	166332	450986	231929	123218	63400.5
NA	NA	NA	NA	Unmapped	94.0057	22.437	468322	452219	506606	534784	456751	476591	453419	468103	468272	510512	468184	468419	511665	488823	837247	461200	742648	651004	89719.1	457162	460904	837147	657608	73118.7	285529	455962	399956	150295	704075	415824	337101	512285	689086	627328	226234	591763	623394	397294	633034	207794	472854	270625	692530
NA	NA	NA	NA	Unmapped	97.0046	173.939	432080	409259	389501	399769	408566	426576	409497	409134	417070	414324	419092	408309	418799	418983	1.01525e+06	1.33147e+06	515033	841217	161008	442176	457299	860343	845766	163190	357807	546267	417091	201421	651064	403059	230817	508263	906459	597604	528564	822552	686774	584312	716398	274937	745329	449947	987404
NA	NA	NA	NA	Unmapped	102.02	271.122	204632	205161	203817	205297	202438	205292	201431	205296	207651	200788	205600	204633	207251	205397	566837	885171	513859	516263	15338	120137	177354	557622	260783	21549.7	113747	276948	168207	51902.6	374327	171874	115675	206056	346602	262040	58627.3	553101	348953	205692	201129	48355	141454	64078.3	573383
NA	NA	NA	NA	Unmapped	102.056	312.889	189162	196189	188770	188746	188900	184552	184381	189121	189093	184338	184218	179669	175529	167904	193496	263506	134564	229267	299578	193758	374580	248865	203935	249056	183532	272633	419620	434055	275493	363675	480585	280135	241555	367664	189750	304041	156839	274813	196025	325692	311287	308511	120381
NA	NA	NA	NA	Unmapped	102.056	378.01	99510.1	98108.2	99504.5	99505.7	99049.3	98338.1	94764.9	100317	99640.3	99504.1	97777.3	99051.8	100556	99502.9	44526.3	84565.6	43152.6	74843.9	68311.6	116696	49558	93953.5	72715.9	66269.9	107236	123317	209172	75580.5	49616.8	174487	236812	123425	130916	53312.4	162798	302523	132934	296248	137031	145288	301493	171954	184887
NA	NA	NA	NA	Unmapped	103.04	198.837	5.00854e+06	5.04312e+06	5.00896e+06	4.96859e+06	5.141e+06	5.03389e+06	5.00959e+06	4.90945e+06	4.87311e+06	4.9683e+06	4.96931e+06	5.24369e+06	4.96896e+06	4.76e+06	4.95581e+06	4.93082e+06	3.05668e+06	2.77674e+06	7.96022e+06	3.37621e+06	4.5995e+06	8.09068e+06	6.23139e+06	5.69613e+06	4.74045e+06	5.02711e+06	9.2162e+06	6.93486e+06	4.54807e+06	5.41563e+06	5.3467e+06	6.25027e+06	8.23729e+06	6.6732e+06	6.9134e+06	9.85811e+06	2.78786e+06	3.83055e+06	5.75993e+06	9.19333e+06	6.43627e+06	8.79641e+06	3.25843e+06
L-Serine	0.9876	NA	NA	MS2 forward	104.035	369.298	1.3046e+06	1.30364e+06	1.30474e+06	704654	1.33073e+06	1.30498e+06	1.30662e+06	1.26238e+06	1.25568e+06	1.2708e+06	1.25551e+06	872819	1.30636e+06	1.30724e+06	799318	842446	1.18832e+06	1.43123e+06	1.44226e+06	1.66477e+06	965985	1.36773e+06	1.13917e+06	1.24386e+06	1.1877e+06	909438	1.15326e+06	1.05031e+06	865380	1.71352e+06	1.9997e+06	1.25151e+06	982910	1.01697e+06	1.51547e+06	1.30533e+06	1.05594e+06	781480	1.24999e+06	1.2817e+06	1.63976e+06	1.30707e+06	1.31858e+06
NA	NA	o-Cresol;p-Cresol;Anisole;m-Cresol;Benzyl alcohol;Benzyl alcohol;alpha-Hydroxytoluene;Benzenemethanol;Phenylmethanol;Phenylcarbinol;Hydroxymethylbenzene;Anisole;Methoxybenzene;Methyl phenyl ether;Phenol methyl ether;3-Cresol;m-Cresol;3-Hydroxytoluene;4-Cresol;p-Cresol;4-Hydroxytoluene;4-Methylphenol;o-Cresol;2-Hydroxytoluene;o-Methylphenol;Aromatic primary alcohol;Aromatic alcohol	22.9979377399252;22.9979377399252;22.9979377399252;22.9979377399252;22.9979377399252;23.1358304606133;23.1358304606133;23.1358304606133;23.1358304606133;23.1358304606133;23.1358304606133	MS1 mz matched	107.05	23.86	88286.9	84712.9	96676.4	116405	89514.9	88206.3	88151.9	88213.7	88202.9	90033.6	88189	90339.7	88221.4	90477.9	119381	120327	123587	51777.4	19105.6	27833.1	122897	78529.1	70602.4	39007.2	146021	77561.5	50327.2	55406.8	148293	70055.4	45154.2	11100.1	49022.8	42114.6	518901	267246	46631.7	265139	77132.9	79659.9	53337.2	101463	157837
NA	NA	Hydroxymethylphosphote;P-(Hydroxymethyl)-phosphonic acid	19.639	MS1 mz matched	111.02	154.09	425246	428703	407736	419238	423441	423422	446067	410119	408914	417840	419315	419294	419329	428197	454665	472192	376156	436395	479825	465472	448134	503233	540705	434831	448065	698478	681345	405475	415235	496769	312632	563821	511459	328663	527599	532668	412039	471077	452271	475819	572914	472577	444012
NA	NA	cis-Acetylacrylate;Norfuraneol;2-Hydroxy-2,4-pentadienoate;cis-2-Hydroxypenta-2,4-dienoate;Oxopent-4-enoate;2-Oxopent-4-enoate;2-Hydroxypenta-2,4-dienoate;cis-Acetylacrylate;Tulipalin B;(4S)-4-Hydroxy-3-methylideneoxolan-2-one	11.4520792689471;11.4520792689471;11.4003386777582;11.4003386777582;11.4003386777582	MS1 mz matched	113.025	291.683	1.4988e+06	1.48396e+06	1.52779e+06	1.54769e+06	1.53361e+06	1.52736e+06	1.50087e+06	1.52746e+06	1.52758e+06	1.50063e+06	1.5878e+06	1.49835e+06	1.43232e+06	1.4904e+06	1.42408e+06	1.39302e+06	1.43876e+06	1.46737e+06	1.46004e+06	1.40568e+06	1.38976e+06	1.4266e+06	1.41253e+06	1.41396e+06	1.4078e+06	1.21667e+06	1.23948e+06	1.45181e+06	1.46418e+06	1.36247e+06	1.29533e+06	1.43254e+06	1.68241e+06	1.48642e+06	1.50707e+06	1.40316e+06	1.43097e+06	1.37328e+06	1.47978e+06	1.48719e+06	1.36436e+06	1.56015e+06	1.37518e+06
NA	NA	NA	NA	Unmapped	114.031	173.93	763484	698436	689008	664901	709174	741890	719422	690540	672499	705742	708059	689853	707643	707651	1.68179e+06	2.10781e+06	907911	1.45007e+06	251860	702730	802722	1.44952e+06	1.41139e+06	276376	559789	766691	683456	344662	1.17481e+06	734733	395644	774990	1.5001e+06	1.10339e+06	994624	1.46242e+06	1.24175e+06	1.02429e+06	1.2313e+06	468997	1.28735e+06	715988	1.64548e+06
NA	NA	NA	NA	Unmapped	114.056	300.56	1.67321e+06	1.69143e+06	1.67322e+06	1.6613e+06	1.62867e+06	1.68163e+06	1.65776e+06	1.65962e+06	1.66091e+06	1.66526e+06	1.67346e+06	1.67353e+06	1.67977e+06	1.60941e+06	1.6556e+06	1.33696e+06	2.2141e+06	1.17159e+06	1.55997e+06	2.18796e+06	3.03064e+06	1.07399e+06	2.42253e+06	2.17796e+06	1.44269e+06	2.32828e+06	5.01122e+06	2.80363e+06	1.25872e+06	2.22327e+06	3.41177e+06	1.80495e+06	1.48227e+06	1.53893e+06	1.95499e+06	3.44217e+06	1.81861e+06	3.94544e+06	2.38573e+06	2.6952e+06	2.31139e+06	2.22758e+06	1.59815e+06
D-Proline	0.9947	NA	NA	MS2 forward	114.056	334.734	146258	136328	127361	126594	136551	164322	137046	110926	136170	136915	66853.8	137088	121934	72080.5	162150	96899.5	251142	70953.7	132337	211681	354218	110568	199170	515537	122776	55548.3	294806	259978	121441	186503	265220	184226	87529.7	224613	242129	257039	150802	749745	200963	227290	130153	190905	314351
Maleic acid	0.9975	NA	NA	MS2 reverse	115.004	200.601	375184	355986	363062	368822	356310	368751	345909	355788	363874	423895	368893	355848	256803	267777	180484	150083	639917	278853	340891	343899	353137	508416	186138	493911	283445	88058.7	181064	370741	356794	424507	363865	358795	311363	340700	678458	254984	487380	354926	301782	372156	240218	392980	260483
NA	NA	NA	NA	Unmapped	115.04	203.277	94636.1	94167.2	95444.8	94648.6	94652.6	95739	95436.8	94668.4	94664.7	95420.7	95429.4	102814	97070.4	98190.6	105639	78378.5	126665	118939	90332.3	111297	105042	118526	101662	101343	82769.7	90807.8	84347.6	106878	103599	103510	92751.8	92462.2	86203.8	113603	94389.6	108585	106130	119403	105770	130193	106791	88921.4	90650.7
NA	NA	NA	NA	Unmapped	115.04	72.405	3.76887e+06	3.62342e+06	3.62457e+06	3.76853e+06	3.44018e+06	5.2508e+06	3.72059e+06	3.62142e+06	3.62296e+06	5.16482e+06	3.61572e+06	3.61374e+06	3.61003e+06	3.6091e+06	2.47409e+06	2.24117e+06	4.47401e+06	3.02829e+06	3.81671e+06	4.3378e+06	3.46228e+06	1.94395e+06	4.69971e+06	4.95125e+06	3.5485e+06	3.52637e+06	3.60258e+06	3.68745e+06	5.48094e+06	6.80672e+06	3.72934e+06	2.74329e+06	5.31831e+06	4.07298e+06	3.77753e+06	3.39081e+06	3.03613e+06	7.16372e+06	3.20027e+06	4.77968e+06	4.4051e+06	4.71901e+06	2.91434e+06
NA	NA	Diazenedicarboxamide;	-0.21890244048935;	MS1 mz matched	115.033	30.974	1.81201e+06	1.94103e+06	1.77831e+06	1.83241e+06	1.8126e+06	1.77754e+06	1.78022e+06	1.84368e+06	1.77531e+06	1.77575e+06	1.77542e+06	1.8129e+06	1.77436e+06	1.73623e+06	9.17173e+06	1.08983e+07	9.38843e+06	1.01545e+07	10709.2	703087	64406.6	9.99546e+06	1.99897e+06	15507.5	218680	3.30504e+06	806545	34171.1	53720	1.73685e+06	212501	7717.72	8.98168e+06	8.26163e+06	6678.94	1.05514e+07	1.92526e+06	1.29617e+06	3.77743e+06	36201	2.49489e+06	210463	6.03771e+06
NA	NA	NA	NA	Unmapped	115.051	319.034	611498	618375	611243	600103	608651	602759	594607	594599	594281	602630	614334	612903	592993	572839	634186	658270	1.3133e+06	1.24019e+06	648771	715322	1.10115e+06	655182	746404	1.00533e+06	798003	646530	1.04834e+06	533526	1.76056e+06	861305	830976	778694	338396	533868	456514	725626	852256	1.45339e+06	503785	601010	789974	668374	810981
NA	NA	NA	NA	Unmapped	116.035	268.407	902023	924384	913674	910265	924362	921692	910425	924388	910370	910198	1.02398e+06	910396	910358	1.02952e+06	889737	1.5721e+06	1.47786e+06	1.35559e+06	1.07561e+06	1.46526e+06	1.41067e+06	1.01591e+06	1.16187e+06	1.15098e+06	1.67785e+06	1.38818e+06	2.92141e+06	861548	1.66581e+06	1.16234e+06	1.20343e+06	1.24016e+06	814217	873779	593811	1.20345e+06	1.34795e+06	1.82694e+06	887071	700806	971091	926664	1.49745e+06
NA	NA	L-2-Amino-3-oxobutanoic acid;L-Aspartate-semialdehyde;Acetylglycine;L-Aspartate 4-semialdehyde;Aspartate beta-semialdehyde;L-Aspartic 4-semialdehyde;2-Amino-3-oxobutanoate;2-Amino-acetoacetate;L-2-Amino-3-oxobutanoic acid;L-2-Amino-3-oxobutanoate;L-2-Amino-acetoacetate;(S)-2-Amino-3-oxobutanoic acid;(Z)-2-Methylperoxyaminoacrylate	12.0204103713771;12.0204103713771;12.0204103713771;11.9614567687649;11.9614567687649;11.9614567687649;11.9614567687649	MS1 mz matched	116.035	240.131	875876	826316	821567	827515	821546	825615	826407	823624	821530	821516	821503	826434	821499	808868	3.54993e+06	3.44508e+06	2.01787e+06	1.53785e+06	40672.7	484584	770149	2.05695e+06	1.41076e+06	40706.7	405383	1.05682e+06	538872	142590	717974	695511	334636	814341	1.45386e+06	1.39323e+06	222255	2.10566e+06	935938	807438	1.15376e+06	122554	453361	226892	1.48963e+06
L-Valine	0.9879	NA	NA	MS2 forward	116.072	333.768	154389	202908	198202	184479	184878	195286	184209	149131	167790	322939	283505	197137	202175	117250	240771	206337	212736	292370	238992	161925	135026	180647	190308	260717	206126	319802	221401	321409	205797	277443	235762	102442	249849	194268	165166	421076	196841	345762	331867	499518	440120	334927	203143
NA	NA	NA	NA	Unmapped	116.072	314.128	736010	775178	799874	737885	701465	696350	752857	749428	741124	742754	686667	680730	702500	618697	665459	1.03626e+06	803236	898911	825288	723254	971615	604613	992885	571484	682378	1.04368e+06	956123	1.44736e+06	1.2243e+06	926008	1.3166e+06	781902	783416	805370	820550	570665	561982	787400	490944	674264	713731	1.12394e+06	529887
NA	NA	3-Nitrosothiazolidine;N-Nitroso-1,3-thiazolidine	-5.59227	MS1 mz matched	117.019	367.197	1.58294e+06	1.58491e+06	1.58286e+06	1.64449e+06	1.54886e+06	1.53716e+06	1.58655e+06	1.63224e+06	1.58573e+06	1.54687e+06	1.54015e+06	1.5469e+06	1.5472e+06	1.50173e+06	1.12233e+06	1.29648e+06	1.62506e+06	1.24836e+06	690436	1.27751e+06	1.20337e+06	1.61911e+06	757975	918585	1.10533e+06	269821	416925	1.08157e+06	1.44221e+06	1.42522e+06	2.78955e+06	857034	1.44073e+06	1.36343e+06	1.53879e+06	1.83332e+06	626805	3.22748e+06	1.74483e+06	1.67378e+06	2.39033e+06	1.28638e+06	1.34628e+06
NA	NA	NA	NA	Unmapped	117.056	140.081	2.16732e+06	2.16216e+06	2.36242e+06	2.1382e+06	2.09954e+06	2.20007e+06	2.27444e+06	2.19993e+06	2.14791e+06	2.16676e+06	2.1257e+06	2.16635e+06	2.14784e+06	2.14786e+06	2.14071e+06	1.78774e+06	5.13269e+06	1.48799e+06	2.70787e+06	1.43776e+06	1.46256e+06	2.63422e+06	3.10751e+06	4.21511e+06	2.57244e+06	1.92797e+06	3.02374e+06	2.32354e+06	1.78469e+06	1.84656e+06	1.68808e+06	1.23996e+06	3.28786e+06	3.86152e+06	3.83956e+06	4.19562e+06	2.19444e+06	2.75726e+06	2.50979e+06	7.65683e+06	1.55179e+06	4.23744e+06	2.48961e+06
NA	NA	5H-Cyclopentapyrazine;7-Azaindolizine;Benzimidazole	21.9545275771906;21.9545275771906;21.939279866415	MS1 mz matched	117.056	216.163	136497	145165	152999	143877	144900	150984	153271	131189	145642	142280	133016	145160	143280	143304	105540	135917	170275	106491	117242	138721	183708	186162	148180	206481	101147	184055	206668	213873	155951	140272	144925	141827	139585	271976	178212	390098	104606	169078	310428	260349	144801	171204	111648
NA	NA	Potassium bromide	23.1088	MS1 mz matched	118.005	21.579	291220	292806	292801	291225	291203	291205	290926	292320	293758	295999	292824	300167	304007	291224	485669	524292	421852	361896	7175.72	147061	207085	400710	320893	1747.85	102144	65383.8	40017.9	45526.9	300922	198878	146762	184935	343718	309442	93557	371167	264005	165910	304065	26076.1	169790	84288.8	314141
L-Threonine	0.8949	NA	NA	MS2 forward	118.051	340.662	1.02985e+06	983510	986876	1.05634e+06	1.03769e+06	1.0456e+06	1.00943e+06	1.0275e+06	987736	1.04497e+06	1.08394e+06	979969	1.0435e+06	1.07522e+06	1.18087e+06	1.05976e+06	1.02133e+06	602928	1.37367e+06	1.06441e+06	1.09e+06	1.06715e+06	1.23383e+06	1.16432e+06	1.16339e+06	1.5239e+06	1.30815e+06	1.08193e+06	1.11439e+06	1.0679e+06	1.80652e+06	1.18121e+06	1.00348e+06	1.06256e+06	831984	1.6913e+06	1.2772e+06	996528	995238	1.13215e+06	885573	1.18111e+06	1.1979e+06
Taurine	0.9981	NA	NA	MS2 forward	124.009	282.339	1.35563e+07	1.34713e+07	1.33645e+07	1.3365e+07	1.33241e+07	1.33635e+07	1.3191e+07	1.33647e+07	1.34714e+07	1.33641e+07	1.33645e+07	1.35068e+07	1.37673e+07	1.34687e+07	1.28149e+07	1.82192e+07	1.22211e+07	1.73061e+07	1.71051e+07	1.4303e+07	1.37689e+07	1.68682e+07	1.76151e+07	1.41617e+07	1.65141e+07	2.06651e+07	2.28683e+07	1.27377e+07	1.38749e+07	1.75072e+07	2.2334e+07	1.86468e+07	1.7433e+07	1.187e+07	1.95915e+07	2.01023e+07	1.91747e+07	2.04433e+07	1.91041e+07	1.65686e+07	2.07761e+07	1.64029e+07	1.57043e+07
NA	NA	NA	NA	Unmapped	124.015	25.363	95255	92296.1	94638.6	99498.7	93762.3	94635.9	95616.7	94641.3	95465	95470.1	94642.4	95451.9	95467.4	89224.5	189279	192529	143078	132691	1606.81	37919.3	124229	173598	103641	532.727	29679.9	80534.6	40511	37357.6	102575	50016.1	112418	61554.6	141096	100612	26816.4	128211	106857	55575.5	93222	17885	53458.3	66279.9	110464
NA	NA	Cyanuric acid;Cyanuric acid	-18.5939560345476;-18.5939560345476	MS1 mz matched	128.072	260.326	198865	200638	208435	199627	194990	200253	196711	194176	196296	197529	194330	198864	198861	198888	291828	239607	436256	518553	165277	196487	445975	150549	200438	210043	824137	289789	567733	1.85442e+06	555534	572128	238118	160084	214370	93626.5	188467	265259	192726	508217	97793.9	58258.9	231438	253060	307898
NA	NA	Fluorouracil;5-FU;Fluorouracil;5-Fluorouracil	13.1089687040077;12.7674727865572	MS1 mz matched	129.02	418.043	72115.6	72832.1	72192.5	72186	70630.7	75141.5	72820.5	72537.4	76073.2	72815.2	70127.4	76744.6	75182.7	72199.6	79665.1	116283	119808	58451.3	71973.9	86489.4	69578.7	116407	76612.5	92574.3	97635.3	78519	205058	94341.9	76375.6	120675	153350	100676	92228.6	79213.8	177463	78423.9	146322	106819	104488	120141	70988.2	148906	73465.3
ketoisocaproic acid	0.843	NA	NA	MS2 forward	129.056	43.909	4.57524e+06	4.57488e+06	4.58772e+06	2.7219e+06	4.57552e+06	4.67654e+06	4.30228e+06	4.53214e+06	4.46929e+06	4.46938e+06	4.5769e+06	4.46822e+06	4.47356e+06	4.46507e+06	6.47514e+06	6.7768e+06	6.12426e+06	6.08037e+06	6.00363e+06	4.16237e+06	7.26822e+06	6.07878e+06	5.18629e+06	7.0514e+06	3.77832e+06	8.97084e+06	6.71988e+06	6.22183e+06	7.11012e+06	5.18049e+06	4.67316e+06	4.20519e+06	1.20347e+07	4.70972e+06	4.51582e+06	6.728e+06	4.70068e+06	7.3947e+06	5.94821e+06	4.65741e+06	5.18905e+06	4.96369e+06	6.1685e+06
NA	NA	NA	NA	Unmapped	130.041	34.1195	1.95538e+06	1.86233e+06	1.88004e+06	1.93799e+06	1.92186e+06	1.86987e+06	1.83616e+06	1.86994e+06	1.88018e+06	1.88021e+06	1.84046e+06	1.86987e+06	1.88018e+06	1.86982e+06	4.58424e+06	5.51116e+06	3.20861e+06	2.27548e+06	5063.44	12059.6	6862.04	3.28434e+06	12430.1	6010.06	50236.8	134204	33061.5	19876.1	414159	256927	66599.4	311708	2.07207e+06	1.65348e+06	38894.2	2.0416e+06	947903	231338	785138	9988.58	187338	26191.6	1.73494e+06
NA	NA	Trans-3-hydroxy-L-proline;3-Hydroxy-L-proline;5-Amino-2-oxopentanoic acid;4-Hydroxyproline;Propionylglycine;L-Glutamic gamma-semialdehyde;N-Acetyl-L-alanine;cis-4-Hydroxy-D-proline;5-Aminolevulinic acid;4-Hydroxy-2-pyrrolidinecarboxylic acid;4-Hydroxy-L-proline;5-Aminolevulite;5-Amino-4-oxopentanoate;5-Amino-4-oxovaleric acid;cis-4-Hydroxy-L-proline;L-Allohydroxyproline;N-Acetyl-beta-alanine;5-Am…	-1.85566351312031;-1.85566351312031;-1.85566351312031;-1.85566351312031;-1.85566351312031;-1.85566351312031;-1.85566351312031;-1.85566351312031;-1.85566351312031;-1.85566351312031;-1.85566351312031;-1.52603957636103;-1.52603957636103;-1.52603957636103;-1.	MS1 mz matched	130.051	242.908	1.29892e+06	1.3298e+06	1.29901e+06	1.31577e+06	1.31779e+06	1.29897e+06	1.30454e+06	1.29892e+06	1.29561e+06	1.30122e+06	1.30458e+06	1.29894e+06	1.30388e+06	1.27644e+06	1.74164e+06	1.73376e+06	1.56538e+06	1.3334e+06	1.36529e+06	1.45152e+06	1.59916e+06	1.45494e+06	1.66238e+06	1.93906e+06	1.75989e+06	1.82251e+06	1.93992e+06	1.50281e+06	1.20152e+06	1.67364e+06	1.72265e+06	1.57859e+06	1.48608e+06	1.70433e+06	1.39455e+06	2.01667e+06	1.76869e+06	2.00521e+06	1.71931e+06	1.72325e+06	1.64353e+06	1.62633e+06	1.44037e+06
Creatine	0.6224	NA	NA	MS2 forward	130.059	334.019	157513	158111	158096	158170	157121	165802	158255	160996	162852	165455	160602	157285	167801	160847	143541	101203	182213	136917	165403	137272	166675	190221	146917	496204	91419.8	868852	243396	390988	207185	196108	160141	224592	105266	172230	208667	236595	137809	219953	134415	179828	193937	175583	188760
L-Leucine	0.6822	NA	NA	MS2 forward	130.087	298.149	399266	406482	390887	396071	396679	389708	390625	376130	401978	379042	366451	379004	396385	432857	484173	384659	427647	321805	344942	406593	398690	277482	403629	469806	585433	642412	921649	496306	409585	426365	595323	324378	466369	321597	486986	684208	375098	907230	876594	696782	987497	499960	419163
NA	NA	2-Oxosuccinamate;Iminoaspartic acid;2-Oxosuccimate;2-Oxosuccimic acid;gamma-Aminooxaloacetate;Oxaloacetamide;Iminoaspartate;Iminoaspartic acid;Iminosuccite	4.88226121909888;4.88226121909888;4.88226121909888;4.88226121909888	MS1 mz matched	130.087	262.788	5.24271e+06	5.24692e+06	5.30737e+06	5.18484e+06	5.18361e+06	5.31709e+06	5.18176e+06	5.19296e+06	5.19813e+06	5.2431e+06	5.24597e+06	5.18208e+06	5.15872e+06	5.18057e+06	5.541e+06	5.18384e+06	5.59141e+06	4.41544e+06	5.32137e+06	5.52546e+06	6.3063e+06	4.56948e+06	6.80305e+06	8.06453e+06	6.11782e+06	7.73509e+06	1.04315e+07	9.1028e+06	6.76646e+06	6.91997e+06	1.08707e+07	5.13378e+06	6.02809e+06	4.06781e+06	5.41241e+06	9.99236e+06	5.59728e+06	1.03691e+07	6.69974e+06	8.60746e+06	9.02699e+06	8.32229e+06	6.06909e+06
NA	NA	NA	NA	Unmapped	130.889	196.004	897496	913593	908525	913434	904731	897581	923992	913502	913222	913165	912451	752878	875573	897990	1.05072e+06	488421	989645	1.19474e+06	1.65738e+06	1.20794e+06	1.29391e+06	698209	1.17288e+06	1.58149e+06	1.29699e+06	739166	816986	1.46114e+06	1.3084e+06	1.13973e+06	1.07162e+06	1.46404e+06	1.18188e+06	908180	1.48275e+06	570808	575524	942573	1.03459e+06	728097	1.28912e+06	1.38323e+06	1.19265e+06
L-Asparagine	0.8394	NA	NA	MS2 forward	131.046	370.542	764779	764752	788566	775357	764515	764433	752277	775625	775556	764455	756931	865485	807280	775497	1.00473e+06	911564	803806	722218	931753	912179	1.00392e+06	727438	975934	603281	1.03542e+06	730822	887334	714530	904144	1.02679e+06	1.36011e+06	907420	696960	685188	938630	1.26956e+06	994010	1.32793e+06	887243	867946	957799	636023	900604
NA	NA	NA	NA	Unmapped	131.047	335.995	253146	252338	254985	253180	253201	257018	248004	256957	256899	256912	256849	226508	256913	256818	218947	338060	10288.7	12047	239032	271498	200419	165168	374089	256910	401228	675400	549026	211678	284638	525822	773939	268776	181911	144694	331509	267894	213144	259029	246550	290603	215603	369378	341931
NA	NA	NA	NA	Unmapped	131.083	379.783	816783	828492	822489	822438	796282	815102	815933	779501	816784	833438	816725	817628	838539	836617	997044	776760	1.56503e+06	1.35585e+06	1.23032e+06	1.01237e+06	1.12764e+06	1.09995e+06	1.16841e+06	861851	869799	1.23238e+06	1.57763e+06	1.03427e+06	1.1133e+06	1.18577e+06	1.455e+06	1.1644e+06	903528	761124	850159	1.05447e+06	1.61556e+06	1.49974e+06	846181	1.28703e+06	1.10324e+06	1.21384e+06	1.12292e+06
NA	NA	NA	NA	Unmapped	132.03	292.091	657481	657299	655088	649329	662886	657374	658501	649135	649022	649025	657777	649012	593307	624964	2.06176e+06	2.98526e+06	1.56707e+06	2.31206e+06	99426	453680	681975	2.91526e+06	927141	130265	359090	895540	610333	282827	1.54587e+06	660827	552006	875050	1.23344e+06	961927	202211	1.81952e+06	1.29091e+06	650160	590886	283903	796863	257869	1.35313e+06
NA	NA	NA	NA	Unmapped	132.021	22.3445	247786	247789	246824	241787	240747	246824	248861	246825	250081	247797	246818	250034	247786	246831	478705	417936	405244	349819	10468.5	176161	189079	394173	336792	4638.29	148156	253252	166635	62893.5	394976	223604	198151	216245	315507	325939	110571	399830	301852	219294	352790	37087.1	214509	113570	364452
L-Malic acid	0.7826	NA	NA	MS2 forward	133.014	395.301	480011	402259	413162	414574	415978	435906	432828	431769	434503	415451	359963	498021	357787	544455	433619	429988	330367	413352	388130	1.05007e+06	199747	772019	391750	759592	500944	1.24339e+06	2.09096e+06	436207	370448	1.41381e+06	1.7407e+06	362270	829418	748785	598195	710021	713027	647883	483465	655711	1.98156e+06	792602	547200
Hydroxyacetone	0.928	NA	NA	MS2 reverse	133.053	182.863	73733.8	68215.4	67527.2	68159.2	67884.4	62251.7	66528.5	62059.8	68185.1	66943.5	68127.6	63696.1	72361.4	71159.1	102660	82935.6	48117.7	35281.4	0	16326.5	37797.6	36575	59855.6	0	9175.8	4486.26	2789.44	4517.76	97499.9	36893.1	25064.2	22038.8	76558.9	44364.3	19317.2	60412.7	33190.8	24317.1	56353.3	1638.71	32998.1	14954.1	74598.6
S-Methyl-L-cysteine	0.9999	NA	NA	MS2 forward	134.031	224.577	44347.8	108805	50994.9	82294.8	93613.3	93531.9	93273.1	93380.6	93329.6	64435.5	99440.7	93367.7	93641.5	49575	108074	40047.7	108042	98684.9	102439	83874.4	93925.9	89918	113366	102081	114835	74518.5	92925.4	94940.7	97771.9	108893	107411	97979.3	40398.8	95123.4	75316.3	113504	97415.5	75928.8	112998	38179.6	35996.1	16581.1	79664.7
NA	NA	NA	NA	Unmapped	134.895	154.61	9.51502e+06	9.51991e+06	9.19553e+06	9.97831e+06	9.70425e+06	9.14318e+06	9.53689e+06	9.03258e+06	9.1245e+06	9.10359e+06	1.60651e+07	9.54068e+06	9.1427e+06	9.12185e+06	1.7621e+07	9.74896e+06	1.58918e+07	1.02851e+07	7.58698e+06	1.08071e+07	1.14373e+07	1.04577e+07	1.76923e+07	1.29692e+07	1.87961e+07	1.94176e+07	7.68284e+06	1.10184e+07	1.55846e+07	1.0898e+07	9.73956e+06	1.60062e+07	6.99935e+06	1.0761e+07	1.14953e+07	1.25626e+07	1.05678e+07	1.03558e+07	1.10524e+07	1.02787e+07	9.58311e+06	9.9099e+06	1.50125e+07
NA	NA	NA	NA	Unmapped	134.895	199.045	7.06559e+06	6.99656e+06	6.9423e+06	7.1215e+06	6.93845e+06	7.14489e+06	7.14555e+06	6.94601e+06	7.06546e+06	6.81975e+06	6.86264e+06	7.27302e+06	6.92162e+06	7.1481e+06	4.12694e+06	4.99184e+06	6.13786e+06	6.71708e+06	4.90202e+06	5.54814e+06	6.75107e+06	7.09206e+06	4.6891e+06	6.19629e+06	7.38966e+06	5.64631e+06	4.56599e+06	6.71732e+06	6.5905e+06	6.17489e+06	6.40247e+06	5.61012e+06	4.56354e+06	6.29153e+06	6.37413e+06	3.69092e+06	6.27571e+06	6.17107e+06	3.94703e+06	4.57519e+06	6.18562e+06	5.77366e+06	6.3703e+06
NA	NA	NA	NA	Unmapped	134.895	97.6025	1.92996e+07	1.69945e+07	1.54153e+07	1.5795e+07	1.59713e+07	1.59524e+07	1.38639e+07	1.26713e+07	1.19539e+07	1.48065e+07	1.62207e+07	1.772e+07	1.55026e+07	1.46143e+07	2.47328e+07	2.67047e+07	2.07783e+07	2.80272e+07	2.39702e+07	2.31708e+07	2.78794e+07	2.44232e+07	2.20467e+07	2.7194e+07	2.52977e+07	3.0466e+07	2.28963e+07	2.5072e+07	2.67175e+07	2.22536e+07	2.43498e+07	8.36997e+06	1.86497e+07	2.2765e+07	1.6216e+07	1.64657e+07	2.59716e+07	2.78237e+07	2.4394e+07	2.20316e+07	3.07734e+07	2.50269e+07	1.83881e+07
NA	NA	Glycolic acid;Peracetic acid;Glycolate;Glycolic acid;Hydroxyacetic acid	2.05232990049163;2.05232990049163;2.63102504725885	MS1 mz matched	135.03	320.56	8.41613e+06	8.41561e+06	8414603	8.41532e+06	8.30891e+06	8.30779e+06	8.30662e+06	8.45084e+06	8.30486e+06	8.42254e+06	8.30475e+06	8.41738e+06	8.10672e+06	8.30247e+06	1.41238e+07	1.10849e+07	1.26068e+07	1.62501e+07	6.73163e+06	1.09673e+07	1.44058e+07	1.03633e+07	9.64873e+06	1.22017e+07	6.26302e+06	1.0266e+07	9.79591e+06	1.7331e+07	1.66169e+07	1.15651e+07	1.34803e+07	1.37004e+07	6.59845e+06	8.11307e+06	1.22021e+07	4.54426e+06	9.90476e+06	6.09487e+06	6.81415e+06	6.42095e+06	6.02598e+06	8.15961e+06	6.14374e+06
NA	NA	Allopurinol;Hypoxanthine;Hypoxanthine;Purine-6-ol	3.59604054101167;3.59604054101167;3.67543011712255	MS1 mz matched	135.032	164.881	2.49647e+07	2.53025e+07	2.46839e+07	2.39482e+07	2.48342e+07	2.4688e+07	2.46864e+07	2.4841e+07	2.48406e+07	2.46217e+07	2.46873e+07	2.48434e+07	2.52515e+07	2.46864e+07	1.41232e+07	2.96466e+07	1.39188e+07	1.74092e+07	3.05478e+07	2.21507e+07	9.01239e+06	3.55851e+07	1.7638e+07	1.55924e+07	4.05526e+07	3.64724e+07	3.04286e+07	7.85907e+06	1.077e+07	2.33035e+07	3.21116e+07	1.99434e+07	3.79986e+07	1.07991e+07	2.42029e+07	3.62642e+07	4.52752e+07	3.05125e+07	2.6996e+07	3.37874e+07	3.58656e+07	1.5647e+07	4.62746e+07
Hypoxanthine	0.9583	NA	NA	MS2 forward	135.032	196.293	38527.1	41193.2	38718.8	39902.4	38571.2	55683.7	38606.7	38650.1	41412.7	40164.8	38368.6	63557.2	38487.6	38396.1	15835.6	33244.6	18596.6	14829	39590.5	24117.7	8464.69	40583.9	17193	10632.7	70071.1	40856.4	32543.5	5308.8	11086.9	42334.9	88260.4	19607.8	51672.5	15180.1	27514.4	62963.6	116904	52149.4	34586.6	66880.7	63333.5	16930.9	83587.4
NA	NA	NA	NA	Unmapped	138.056	40.3525	57713.3	51814.3	58235.9	55751.8	57760.9	55730	57680.2	55836.6	55784.4	58019.2	55821.4	55371.6	57701.9	59741.6	28347.2	30526.7	22207.1	28015.6	23017.8	37988.6	61023.8	13899.9	15794.8	19241.6	48939.5	46262.1	52539.5	51012.1	19872.3	36294.9	46325.9	48099.5	28105.6	28086	46559.8	18918.7	41627.2	78796.6	46297.5	26717.3	56214.6	45831	18985.2
NA	NA	3-Chloro-D-alanine;3-Chloro-L-alanine	10.568358173044;10.568358173044	MS1 mz matched	139.026	270.121	560374	451564	438914	440536	461545	439862	451593	451683	466076	439800	439809	405764	451526	439741	487910	476337	312214	881924	415923	482003	533235	499766	583402	480209	576689	573162	505548	528651	471875	465351	385470	491029	562413	613060	563512	415362	465289	630754	517769	591911	804888	619765	473822
NA	NA	Methyl methylthio selenide;L-Histidinol	14.1753490680385;12.7577960765731	MS1 mz matched	140.083	291.962	106848	106831	114406	107575	105729	103528	104831	108955	106226	107174	102456	100076	106833	100281	155954	123323	150787	168464	137642	177360	153411	210680	82629.6	228984	84395.3	442708	261022	162925	143290	102865	53631.2	377867	16253.4	81577.4	17812.1	72256.7	60271.2	173988	126324	251816	159655	40655.1	106050
NA	NA	NA	NA	Unmapped	141.018	343.5	2.15483e+07	1.61025e+07	2.13742e+07	2.15509e+07	2.15543e+07	2.17372e+07	2.12322e+07	2.15446e+07	2.14033e+07	2.12307e+07	2.1558e+07	2.14256e+07	2.13355e+07	21229264	1.50803e+07	1.48137e+07	1.52643e+07	1.55835e+07	1.56627e+07	2.29607e+07	1.4831e+07	1.5116e+07	1.49634e+07	1.52527e+07	1.57504e+07	1.4923e+07	1.42141e+07	1.50394e+07	1.50417e+07	1.50277e+07	1.44761e+07	1.45525e+07	1.52267e+07	1.55067e+07	1.48326e+07	1.49735e+07	1.52095e+07	1.55249e+07	1.55481e+07	1.5771e+07	1.52952e+07	1.44254e+07	2.2258e+07
NA	NA	Methylthiouracil	6.97084	MS1 mz matched	141.021	21.49	4.28385e+06	4.31578e+06	4.31587e+06	4.31591e+06	4.1852e+06	4.28298e+06	4.31649e+06	4.31887e+06	4.17795e+06	4.28305e+06	4.28197e+06	4.439e+06	4.24329e+06	4.35065e+06	6.37417e+06	7.12548e+06	5.00538e+06	4.30497e+06	301730	692295	1.54444e+06	4.86438e+06	2.60085e+06	295152	576633	477692	387992	387456	2.82507e+06	1.2119e+06	785944	1.38399e+06	3.20675e+06	2.80124e+06	581624	3.85669e+06	2.10451e+06	1.42376e+06	2.58185e+06	358059	929927	470970	3.56009e+06
NA	NA	NA	NA	Unmapped	142.051	31.607	201639	206114	199407	196816	195066	194989	199436	194822	194703	199695	186815	200650	194590	191905	1.25312e+06	1.62498e+06	1.20708e+06	1.26203e+06	8348.39	71794.3	73790.2	1.28868e+06	229382	5864.62	20199	324557	77101.3	9586.71	78065.8	185980	21582.3	31784	1.09551e+06	978544	10183.9	1.34072e+06	193985	126103	400792	8217.32	251814	21437	679298
L-Carnitine	0.8473	NA	NA	MS2 reverse	142.088	122.227	855570	863859	841087	840473	1.11434e+06	871344	875706	1.28625e+06	871378	842757	840818	852053	802849	841098	1.84813e+06	2.0034e+06	1.1989e+06	846191	20229	377588	612176	908271	1.14823e+06	9451.99	294486	694879	284218	195332	1.72006e+06	386407	803355	739332	1.48856e+06	582194	329024	1.69819e+06	819163	449922	822497	49922.8	775819	330842	1.91863e+06
Glyceric acid	0.6355	NA	NA	MS2 forward	142.976	314.12	16743	18912.5	16756.9	16712.4	16460.1	16628.9	17572.2	16578.6	33542.1	17955.9	17512.4	18085.3	27337.6	16246.7	12706.6	16993.2	24169.7	19399.9	13174.7	42440.4	30999.1	16304.3	11291.4	32906.4	19821.4	28615.9	21065.6	16206.2	19964.5	13602.1	16585.3	39542.5	14743.8	17198.9	47863.9	20597.2	24186.6	19334.2	16186.7	19818.1	16330.3	34299.9	21454.4
Pyruvaldehyde	0.7512	NA	NA	MS2 reverse	143.035	291.752	291573	308386	270124	297403	298197	297367	294653	297371	304045	291973	292906	264573	271858	297325	273936	257383	280782	270915	273069	260651	248461	265920	277789	268333	258630	234831	235867	275529	275429	251765	239536	269139	220341	270881	283065	252208	265190	250808	288586	264914	249865	284207	263259
Caprylic acid	0.7031	NA	NA	MS2 forward	143.108	46.466	22887.6	20743.4	21095.4	20685	23201.9	21106.7	21107.1	20287.1	21107.8	22717.6	20742.9	22836.9	20739	20599.6	30679.1	38639.5	39478.4	35590.7	26108.1	39814.2	27093.5	36863.4	33713.2	36695.2	31971.7	41078.3	27137.1	28673.4	29517.1	29055.5	31329.5	27233.1	32095.3	32577.9	28094.7	29772.4	32052.8	28596.8	29205.1	27635	52257.9	18539.3	26261.3
NA	NA	NA	NA	Unmapped	144.067	270.371	85389	85701.5	86398.9	86486.8	83228.7	85335.1	85703.4	85704.3	85413	85389.5	85223.2	85389	86492.6	85388.4	91237.4	86921.6	109185	74588.3	73955.2	100162	108353	84181.2	114660	86292.2	124269	136372	102520	128446	65714.9	100527	117418	114732	77981	132928	137802	109988	143553	172891	81778	121739	101695	105824	85221.5
L-Glutamine	0.7723	NA	NA	MS2 forward	145.062	391.223	3.98806e+06	4.02488e+06	4.04574e+06	3.8706e+06	4.03039e+06	4.03238e+06	3.8641e+06	4.02289e+06	4.03085e+06	4.03071e+06	1.19884e+06	3.56862e+06	4.03064e+06	3.87344e+06	2.3862e+06	1.19649e+06	2.58661e+06	2.31193e+06	2.65902e+06	7.7974e+06	3.60821e+06	2.17966e+06	2.75743e+06	4.18592e+06	2.09528e+06	2.1249e+06	8.6059e+06	902330	5.11668e+06	2.34661e+06	5.47702e+06	2.07404e+06	2.1124e+06	4.61598e+06	2.92037e+06	3.32861e+06	9.93973e+06	2.54561e+06	1.61014e+06	1.90989e+06	4.36918e+06	2.21571e+06	5.36625e+06
L-Glutamate	0.9945	NA	NA	MS2 forward	146.047	377.773	1.69227e+06	1.69671e+06	1.72094e+06	1.69429e+06	1.69182e+06	1.69186e+06	1.66071e+06	1.69184e+06	1.6857e+06	1.69184e+06	1.69185e+06	1.6967e+06	1.69688e+06	1.71079e+06	923173	1.44359e+06	852512	1.38869e+06	1.22998e+06	2.06864e+06	909734	1.62704e+06	1.15449e+06	1.51751e+06	1.94286e+06	2.53062e+06	3.71158e+06	1.35351e+06	971572	3.10718e+06	4.18883e+06	2.11105e+06	2.17422e+06	952470	2.67607e+06	5.48359e+06	2.26676e+06	5.05103e+06	2.25213e+06	2.50437e+06	5.51011e+06	2.95712e+06	3.23473e+06
NA	NA	NA	NA	Unmapped	146.046	285.308	746062	871468	822393	855538	946518	745342	582277	623095	749048	746350	743268	743114	1.14592e+06	742267	714616	909569	879924	1.19e+06	726972	746358	766965	1.05434e+06	703734	1.38071e+06	798906	754926	871607	935850	1.15275e+06	905644	1.05123e+06	970253	767643	837542	841553	1.00201e+06	949121	1.3036e+06	624762	817755	972143	623985	660336
NA	NA	4-Ammoniobutanal;Morpholine;4-Aminobutyraldehyde;N-Ethylacetamide;Butyramide;4-Aminobutyraldehyde;4-Aminobutal;(E)-2-Methylpropal oxime;(E)-Isobutyraldehyde oxime;(E)-Isobutal oxime;Morpholine;Tetrahydro-1,4-oxazine;2-(1-Aziridinyl)ethanol;1-Aziridineethanol;(Z)-2-Methylpropal oxime;N,N-Dimethylacetamide	6.73125848535085;6.73125848535085;6.73125848535085;6.73125848535085;6.73125848535085;6.89113386723205;6.89113386723205;6.89113386723205;6.89113386723205;6.89113386723205;6.89113386723205	MS1 mz matched	146.082	339.475	79041.2	80343.1	90427	75007.7	87536.2	79073	77004.2	83977.7	80747.1	80017.9	77284.3	71637.1	80804.3	91459.9	81540.8	101436	77790.8	46797.5	73726	70923.6	100753	66641	100310	85577.3	84182.9	97223.3	93254.6	91657.3	92734.4	78841.1	77930.9	79807.3	70968.1	78531.8	63045.3	96374.9	84961.9	61217.6	73706.1	87912.5	69666.3	89232.6	86885.2
NA	NA	Ethylphosphate;2-Hydroxyethylphosphote;(2-Hydroxyethyl)-phosphonic acid	21.4203602904947;21.4203602904947	MS1 mz matched	147.03	372.219	168055	168068	168052	166181	168059	166169	166144	168092	166119	164654	168088	184645	165353	164356	135526	166498	318819	170670	139078	175243	157325	199062	154666	181101	162879	205746	258866	185422	142518	224736	304996	1.15354e+06	195038	269224	286774	221736	227342	251910	205436	1.20695e+06	227055	264192	178381
O-Acetyl-L-serine	0.998	NA	NA	MS2 reverse	147.049	285.526	46938.3	44115.9	44960.1	44960.4	46997.4	45414.4	45807.8	44538.7	44542.2	42228.4	44542.1	44534.4	42383.2	44532.4	46463.5	64607.6	59087.6	79049.7	50570.2	54189	52486	67089.4	51497.4	92349.8	56241.5	59225.8	64437.1	61890.7	74564.5	62717.7	76413.4	62180.9	55647.1	57724.2	54678.5	75117.3	66372.3	64285.9	51002.9	61653	69978.5	49165.3	50054.8
L-Methionine	0.9987	NA	NA	MS2 forward	148.044	274.873	270264	264975	265832	267392	264975	268484	263147	263449	264242	264973	264971	265842	265842	268678	229797	200909	234518	237888	398642	287418	358668	193506	331306	414715	408167	425271	677788	332007	286332	491647	1.03263e+06	330570	331510	301104	250280	525802	326827	475066	344104	399478	441853	275893	369453
NA	NA	NA	NA	Unmapped	148.077	183.067	244196	216746	242648	200105	251918	256624	232754	221218	251513	251683	255133	251419	236992	273154	387886	54937.9	164529	174139	3669.21	71326.3	116445	182315	276806	0	67756.1	55541	30485.3	20816.1	360359	116158	88778.1	110306	38542.5	171472	65911.5	237312	144341	102870	269361	7353.59	147716	63206.9	349839
L-Arabinose	0.8717	NA	NA	MS2 forward	149.046	291.104	125499	125591	121616	131762	125595	124405	125677	125669	125549	125596	121343	125592	121555	60062.9	127406	233189	130316	186385	98158.5	150159	154272	71884	160136	128091	128520	128742	125913	164957	127563	115687	123448	155641	114076	139773	59160.9	119688	196908	173309	145666	140751	136805	149751	127208
Xanthine	0.9101	NA	NA	MS2 forward	151.026	206.756	1.4364e+06	1.33217e+06	1.38706e+06	1.34323e+06	1.34326e+06	1.34154e+06	1.34331e+06	1.33193e+06	1.34336e+06	1.32779e+06	1.33202e+06	1.3319e+06	1.3723e+06	1.25898e+06	912730	1.79891e+06	854992	934223	1.26637e+06	1.15866e+06	690380	1.82642e+06	1.31996e+06	1.07841e+06	1.48719e+06	2.59509e+06	3.55753e+06	497545	678700	1.69964e+06	2.79833e+06	1.93256e+06	2.3185e+06	529620	2.34789e+06	3.21515e+06	2.61212e+06	2.52566e+06	1.81731e+06	3.85838e+06	2.71151e+06	1.53672e+06	1.12993e+06
Vanillin	0.8795	NA	NA	MS2 forward	151.04	134.192	34222.9	32411.2	34232.2	35439.7	31882.1	36300.6	31689.9	34227.3	38942	34222.5	35475.5	44611.8	39155.2	34250.5	27451.5	9131.89	4739.75	69614.7	17917.4	2935.63	3311.72	6775.89	4411.11	4660.1	30246.3	58893.2	158960	43615.8	2020.11	8429.9	4812.45	4153.7	85759.9	4549.05	6073.5	7666.21	6205.22	4869.08	10463.8	3914.43	68725.9	4546.07	5755.66
Glycerol	0.9353	NA	NA	MS2 forward	151.061	233.328	125351	122337	120148	119873	119867	122315	117028	117347	120553	119868	119871	118189	120553	120928	106296	131013	125908	115808	87142.2	372177	124409	98156.9	144195	117453	114195	134098	172454	284394	93093.7	83781.1	96897.8	103396	75301.5	135554	86335.4	133282	157713	158940	119462	87227.5	128395	142488	115823
NA	NA	NA	NA	Unmapped	152.003	196.103	3.19948e+06	3.23817e+06	3.2381e+06	3.23809e+06	3.19975e+06	3.2381e+06	3.22263e+06	3.33219e+06	3.14933e+06	3.19966e+06	3.19924e+06	2.75352e+06	3.23831e+06	3.23848e+06	5.84459e+06	1.02569e+07	3.99638e+06	4.51654e+06	189396	1.37073e+06	1.94832e+06	7.21684e+06	4.15762e+06	119098	1.0867e+06	2.39605e+06	930001	333636	3.18091e+06	2.06219e+06	1.91205e+06	2.53063e+06	6.98842e+06	2.94974e+06	1.85246e+06	7.62751e+06	3.82753e+06	2.71547e+06	3.61105e+06	518230	2.69813e+06	720821	4.81661e+06
NA	NA	Gabapentin;Pseudopelletierine	6.25971766829408;10.449634719932	MS1 mz matched	152.108	297.609	98418.1	96247.3	96442.4	96774.2	95523.7	93179.9	94472.3	96566.8	99158.1	94781.4	93550.5	81870.3	96327.4	94360.4	116728	96974.8	95343	59840	74991.9	97749.2	102823	41297	95779.2	138451	97303.5	275294	211419	136544	78162.7	79915.6	91304.8	65483.4	104877	92345.5	73143.7	181959	92495.9	106997	133538	192667	135209	138331	84159.2
NA	NA	Dimefox	0.0649068	MS1 mz matched	153.067	198.789	438066	458152	438196	432641	438208	444997	434952	422865	415987	432523	432601	476594	406693	401530	673992	533021	519809	285355	4887.75	195037	362433	313712	450839	1966.96	68455.4	230747	165611	59240.4	339745	223950	173539	214572	411095	317782	131018	413616	287974	231517	415945	12724.9	183276	116494	416242
NA	NA	NA	NA	Unmapped	155.083	140.263	992324	1.04557e+06	1.04524e+06	989888	991182	992199	1.06697e+06	935400	992485	1.74959e+06	947320	1.04144e+06	864022	1.18215e+06	1.35102e+06	2.78875e+06	1.06894e+06	1.21254e+06	30127.6	476699	595549	817071	1.20624e+06	3789.6	380032	543559	348354	164814	2.04044e+06	754538	584519	465800	1.71157e+06	892479	386109	1.53775e+06	941405	396390	1.27972e+06	53154.3	783886	504399	1.45896e+06
NA	NA	NA	NA	Unmapped	155.083	282.026	94995.3	93719.7	94116.1	98829.8	95119.5	97780.8	95432.7	95018.4	93187.2	93888.8	95031.1	93892.1	89663.9	93873.9	85284.6	76530.7	149031	123134	90243.2	144376	94884	116110	264347	93175.6	92028.9	108304	98306.7	116647	92462.5	147927	86523.9	132263	34439.2	63433.3	78612.8	70456.7	143545	112836	49607.9	115645	120630	77211.5	159932
NA	NA	NA	NA	Unmapped	155.911	201.357	657444	599115	547345	623429	621238	592577	448437	625089	407946	603570	620189	367722	623261	621360	408153	336765	445786	575815	951539	957395	571027	450037	568858	906994	573917	429184	589399	802337	740980	706312	675614	802625	439622	486620	623699	393429	318508	452498	511364	321568	809961	916194	618068
NA	NA	NA	NA	Unmapped	156.067	29.953	203849	199203	195885	195097	195930	195351	204372	199606	192313	194879	199570	200314	194523	194548	1.69183e+06	1.95163e+06	1.80148e+06	1.44976e+06	0	67629.2	80614.9	1.85e+06	191576	0	17052.7	348385	73181	3030.78	61773	173502	15739.2	28414.3	1.1534e+06	925608	9726.07	1.97685e+06	210086	112774	489797	1800.02	237235	18372.4	791001
NA	NA	Carbamoyl phosphate;Carbamoyl phosphate	-19.2137037447952;-19.151285937951	MS1 mz matched	156.991	314.115	1.05232e+07	1.01246e+07	9.96856e+06	1.01295e+07	1.01386e+07	9.85842e+06	9.97319e+06	1.02075e+07	9.9756e+06	1.00157e+07	9.90992e+06	9.95011e+06	9.91264e+06	9.45357e+06	9.313e+06	1.30546e+07	1.13758e+07	1.19743e+07	1.11086e+07	1.01906e+07	1.19975e+07	1.28418e+07	1.02477e+07	1.09054e+07	1.83087e+07	1.7902e+07	13921984	9.56068e+06	1.1453e+07	1.02901e+07	1.187e+07	1.01934e+07	1.19774e+07	1.18472e+07	9.51556e+06	1.40708e+07	1.62107e+07	1.49454e+07	9.37202e+06	1.42823e+07	2.10069e+07	9.75318e+06	1.69251e+07
Allantoin	0.7184	NA	NA	MS2 forward	157.037	173.703	9.34369e+06	9.05785e+06	8.98794e+06	9.0384e+06	9.04691e+06	9.05313e+06	9.26073e+06	9.05574e+06	9.2694e+06	9.24875e+06	9.2572e+06	9.04935e+06	9.55055e+06	9.06901e+06	2.00446e+07	2.35008e+07	1.12579e+07	1.88089e+07	3.40118e+06	9.6299e+06	1.00079e+07	1.79533e+07	1.73521e+07	3.37591e+06	7.89502e+06	1.35657e+07	9.76621e+06	4.16097e+06	1.43014e+07	9.54729e+06	5.13694e+06	1.02454e+07	1.74551e+07	13196013	1.19259e+07	1.64236e+07	1.46277e+07	1.29279e+07	1.59933e+07	5.80407e+06	1.6422e+07	9.69767e+06	1.93497e+07
NA	NA	NA	NA	Unmapped	157.063	252.147	229055	221439	230978	230774	229489	232232	222891	211698	224081	223045	220678	224082	232697	225955	509001	709771	259117	459555	27680	103069	217702	359999	395945	35218.7	126258	141771	112012	69323.7	537213	193912	313352	190107	366350	226505	86393.4	276855	348475	137557	218201	34125.1	147845	95197.2	352766
NA	NA	NA	NA	Unmapped	158.082	202.273	895273	836770	845286	853926	836726	836701	829878	836666	843212	841912	833628	836642	843958	811015	1.33874e+06	1.24975e+06	1.12058e+06	825314	627813	791574	889672	823421	1.27286e+06	926970	763020	1.09887e+06	944464	1.1726e+06	1.16634e+06	945510	715483	800715	791141	931776	697040	1.29609e+06	759064	1.22373e+06	1.20472e+06	1.26165e+06	929313	1.18773e+06	883044
NA	NA	3-Methyl-3-hydroxypentanedioate;Oxoadipic acid;3-Oxoadipic acid;2-Methyl-4-oxopentanedioic acid;2-Oxoadipate;2-Oxoadipic acid;3-Oxoadipate;3-Oxoadipic acid;3-Keto-adipate;3D-3,5/4-Trihydroxycyclohexane-1,2-dione;D-2,3-Diketo-4-deoxy-epi-inositol;(3R,4S,5R)-3,4,5-Trihydroxy-1,2-cyclohexanedione;3,5/4-Trihydroxycyclohexa-1,2-dione;D-2,3-Diketo 4-deoxy-epi-inositol;DKDI;2-Formylglutarate;2,4-Diketo-…	23.7232382910041;23.7232382910041;23.7232382910041;23.7232382910041;23.5570229919951;23.5570229919951;23.5570229919951;23.5570229919951;23.5570229919951;23.5570229919951	MS1 mz matched	159.041	310.457	84329.2	90260.6	89287.2	92411.4	90354.4	92291.9	90393.5	90396.9	91807.5	96270.2	91818.8	91472.2	91818	89138	366789	294779	135776	101259	11966	61502.4	72974.4	142251	146387	271658	31451	64033	49189.6	29669.9	102591	68448.5	48992.2	77511	150019	104085	50354.2	162880	78198.1	64533.4	131146	402297	717648	31025.9	143977
NA	NA	NA	NA	Unmapped	160.027	28.4885	229930	221303	230031	230009	226645	217241	227661	229938	231359	230943	229983	207583	229969	227365	492060	537650	217988	143269	0	21447.2	90975	274814	180152	0	25921.5	87559.4	21589.3	4785.15	130448	36921	13617.8	68151.9	319442	162544	37292.9	243031	210505	27326	108232	3813.96	56188.9	18247.1	171077
NA	NA	Purine;Purine;Purine base	-4.96569595848402;-4.99818399307832	MS1 mz matched	160.062	258.404	1.77639e+06	1.82724e+06	1.82741e+06	1.82794e+06	1.82776e+06	1.84631e+06	1.82787e+06	1.8277e+06	1.82949e+06	1.84573e+06	1.80294e+06	1.84582e+06	1.84901e+06	1.84564e+06	2.78171e+06	1.52663e+06	3.01011e+06	2.25073e+06	1.93635e+06	2.23296e+06	3.2449e+06	2.62537e+06	2.00093e+06	3.9152e+06	1.74417e+06	2.97817e+06	2.21873e+06	2.69707e+06	1.51893e+06	2.63217e+06	2.5215e+06	2.30536e+06	1.07017e+06	2.24219e+06	963359	2.02121e+06	1.81735e+06	3.1828e+06	2.16861e+06	2.82427e+06	3.07465e+06	1.43224e+06	1.40393e+06
D-Tagatose	0.7221	NA	NA	MS2 forward	161.046	291.752	278798	242903	284761	284706	291863	284683	284773	288770	241803	279003	290168	279307	259594	262765	267454	257058	274437	367821	267794	267902	335370	270701	252384	284547	267346	228808	304169	300845	294750	254707	245979	275543	305216	289203	297072	268736	276175	265847	263960	290142	272580	288778	243374
NA	NA	NA	NA	Unmapped	161.914	35.081	140766	140749	155186	151299	119115	141254	141017	150237	160168	144546	150210	219513	144473	141333	54617.2	79577.4	14773.9	52986.8	154318	189000	21831.5	9119.62	150688	89021	90106.1	311155	126497	318972	131464	143822	123417	720323	47740.2	110013	128718	38389.1	247317	210837	221980	344909	178591	380402	120777
NA	NA	NA	NA	Unmapped	162.104	40.703	42838.6	45011.5	42853.2	42837.7	42487.2	42902.9	41829.5	41823.9	41792.7	42587.5	38692.8	43547.4	41798.5	41798.6	139199	115387	72395.8	99333	0	14621.1	30485.6	79443.5	58642.5	0	9817.55	51952.3	21576.1	4830.41	80334.5	23748.8	15601.9	18663.4	60205.5	32720.4	8493.4	73160.5	29576.1	32274.1	54787.9	1710.25	34533.8	7239.4	68843.4
NA	NA	NA	NA	Unmapped	163.019	94.6725	2.93014e+06	3.27417e+06	3.24378e+06	3.27504e+06	3.11882e+06	3.24395e+06	3.27441e+06	3.24387e+06	3.32711e+06	3.24408e+06	3.27412e+06	3.24416e+06	3.27402e+06	3.27435e+06	2.821e+06	7.80346e+06	1.95698e+06	3.73035e+06	97616.4	681940	1.2499e+06	3.3348e+06	3.83854e+06	37816	1.06772e+06	909268	544794	214663	3.85134e+06	1.8598e+06	2.62141e+06	1.56472e+06	5.33273e+06	1.72665e+06	8.25501e+06	4.51361e+06	3.04486e+06	1.42213e+06	2.79158e+06	214875	2.24169e+06	645196	2.98244e+06
NA	NA	Hydroxypyruvic acid;Malonic acid;Tartronate semialdehyde;Hydroxypyruvate;Hydroxypyruvic acid;3-Hydroxypyruvate;3-Hydroxypyruvic acid;Malote;Malonic acid;Propanedioic acid;2-Hydroxy-3-oxopropanoate;Tartrote semialdehyde	0.398034981677742;0.398034981677742;0.398034981677742;0;0;0	MS1 mz matched	163.025	332.923	837410	856881	878599	459432	878396	877652	383185	919208	877628	881236	840617	878033	840766	877959	1.55646e+06	1.28604e+06	1.14475e+06	1.13968e+06	381646	445102	1.44134e+06	1.32612e+06	559331	1.36866e+06	857555	1.16048e+06	1.05332e+06	1.88185e+06	1.42333e+06	968142	1.16475e+06	1.58713e+06	966832	863149	310980	402175	1.12471e+06	599612	814152	312974	165938	478981	808813
L-Rhamnose	0.8668	NA	NA	MS2 forward	163.061	274.057	141895	140962	148032	145059	144758	144191	142429	141053	135167	141893	141897	141897	142750	141888	175715	152509	123592	161660	162423	57657.1	77720.2	162351	246287	325313	172931	195973	129541	300889	216348	131682	90812.9	210370	260269	495205	70730.5	192265	287997	191931	217106	325521	181669	158640	143164
NA	NA	NA	NA	Unmapped	164.072	248.022	3.55877e+06	3.55256e+06	3.59221e+06	3.55881e+06	3.56179e+06	3.54107e+06	3.51952e+06	3.47786e+06	3.49091e+06	3.51124e+06	3.55907e+06	3.55171e+06	3.64381e+06	3.54101e+06	2.7662e+06	3.92005e+06	2.73021e+06	2.66698e+06	3.66515e+06	3.49074e+06	3.43906e+06	3.29312e+06	3.80689e+06	3.74953e+06	4.68923e+06	5.0122e+06	6.41379e+06	3.14101e+06	3.38585e+06	4.92405e+06	8.09632e+06	3.51413e+06	4.60221e+06	2.57569e+06	3.83259e+06	8.00994e+06	4.36934e+06	6.37271e+06	4.1747e+06	4.63157e+06	7.14417e+06	4.70543e+06	3.80269e+06
L-Phenylalanine	0.9406	NA	NA	MS2 forward	164.072	163.49	67644.8	70606.4	73321.4	72639.4	69351.2	70613.6	67487.2	72534	69889.5	71565.6	69887.3	69892.2	69897.8	70322.9	86277.5	134067	73766.5	55114.6	49286.6	54780.1	63757.5	100706	88791.8	40123.9	58270.5	75510	72007.4	36779.8	77693.3	62545.6	63688.4	65225	118595	59594.7	60883.6	141980	77929.6	62410.1	76500	46610.2	80813.9	64780.4	86323.8
NA	NA	Deamino-alpha-keto-demethylphosphinothricin;4-(Hydroxyphosphinyl)-2-oxobutyric acid	15.3009	MS1 mz matched	165.006	270.32	2.98488e+06	2.98671e+06	2.85108e+06	2.81763e+06	2.86249e+06	2.93266e+06	2.93401e+06	2.93331e+06	2.98571e+06	2.93318e+06	3.02712e+06	2.52982e+06	3.37201e+06	3.18186e+06	2.71199e+06	2.93643e+06	1.7126e+06	3.26391e+06	2.74557e+06	2.64286e+06	3.28601e+06	4.10056e+06	5.21986e+06	3.94443e+06	2.99805e+06	5.03681e+06	2.40143e+06	2.85948e+06	2.3385e+06	2.15501e+06	1.55326e+06	2.53852e+06	3.61576e+06	5.69747e+06	4.87268e+06	2.40734e+06	2.23668e+06	4.80901e+06	3.76582e+06	3.69838e+06	4.64541e+06	4.01122e+06	2.53977e+06
NA	NA	5-Hydroxyisourate;5-Hydroxyisourate	9.48467085748595;9.23796062780958	MS1 mz matched	165.006	367.955	1.5362e+06	1.56585e+06	1.57979e+06	1.57981e+06	1.55896e+06	1.5396e+06	1.53906e+06	1.58033e+06	1.87862e+06	1.58074e+06	1.52656e+06	1.29732e+06	1.5839e+06	1.54346e+06	985456	1.42177e+06	1.27452e+06	1.51455e+06	1.57542e+06	1.34285e+06	1.89099e+06	1.4151e+06	1.55853e+06	1.37457e+06	1.752e+06	979832	823153	1.27238e+06	2.16047e+06	1.32222e+06	983711	1.4232e+06	1.67426e+06	1.47124e+06	1.96331e+06	1.51945e+06	1.2952e+06	1.79733e+06	1.26096e+06	1.47168e+06	1.43947e+06	1.63048e+06	1.98578e+06
Dihydrothymine	0.9999	NA	NA	MS2 reverse	165.006	422.24	1.07432e+06	1.25734e+06	1.27446e+06	1.2567e+06	1.25686e+06	1.25715e+06	949999	1.22351e+06	1.28927e+06	1.2274e+06	1.25973e+06	811997	1.25437e+06	981710	706745	1.17591e+06	710758	753003	292956	817834	294505	942541	586031	910667	396443	362134	893566	270853	222121	899280	1.36471e+06	1.00894e+06	1.5501e+06	326016	1.38139e+06	1.61014e+06	1.5277e+06	1.75869e+06	1.17439e+06	1.25879e+06	1.16827e+06	1.26648e+06	1.60032e+06
NA	NA	6-Methylmercaptopurine;6-Methylmercaptopurine;Thiopurine S-methylether	17.9670923274744;18.0688821927813	MS1 mz matched	165.034	259.305	752344	774134	795297	766771	767277	771185	756544	774204	774201	774188	767229	767274	818854	795792	910110	999219	794015	712022	1.10651e+06	628068	1.32312e+06	1.05205e+06	1.41335e+06	786535	721588	1.26953e+06	1.88986e+06	893750	754831	1.11119e+06	1.91391e+06	1.02607e+06	993982	477890	1.04787e+06	1.52574e+06	1.43654e+06	1.28671e+06	764328	1.021e+06	1.18098e+06	814625	912528
Atrolactic acid	0.9971	NA	NA	MS2 reverse	165.056	103.851	81599.2	83804.2	83856.3	83830.7	81634.9	83875	79016.7	81878.3	97252.2	83873.3	81630.6	83799.3	61975.7	73150.4	66861.6	97191	103261	39407.4	89331.7	48293.5	66169.2	62162.9	75220.6	88727.5	79747.7	46959.7	49035.2	58913	39083.3	61965.7	60446.6	54872.7	96987.2	94667.5	119379	218475	61480.3	71497.2	89836.2	109756	78098.6	78321.7	56816.6
NA	NA	4-Hydroxyphenyl-2-propionic acid;D-Phenyllactic acid;3-(2-Hydroxyphenyl)propanoic acid;Homovanillin;3,4-Dimethoxybenzaldehyde;Ethyl salicylate;Methyl 4-methoxybenzoate;4-Methoxyphenylacetic acid;Guaicyl acetate;Phenyllactic acid;3-Phenoxypropionic acid;Methyl 2-methoxybenzoate;3-Hydroxy-1-(4-hydroxyphenyl)-1-propanone;4-Methoxybenzyl formate;3-Methoxyphenylacetic acid;3,4-Dihydroxyphenylacetone;3…	23.7608626714547;23.7608626714547;23.7608626714547;23.7608626714547;23.7608626714547;23.7608626714547;23.7608626714547;23.7608626714547;23.7608626714547;23.7608626714547;23.7608626714547;23.7608626714547;23.7608626714547;23.7608626714547;23.7608626714547;23.7608626714547;23.7608626714547;23.7608626714547;23.7608626714547;23.7608626714547;23.7608626714547;23.7608626714547;23.7608626714547;23.72593…	MS1 mz matched	165.067	140.389	338356	313315	310308	310284	325462	317271	310297	302285	305281	303073	313299	305665	314681	324513	818317	770355	641512	273103	59088.1	157461	297694	525085	402195	33430.3	58167.8	305378	263164	57487.5	225385	197223	157375	163471	467211	355674	156481	644290	262524	210806	331101	72634.8	172966	108806	387772
NA	NA	Hexyl acetate;(卤)-5-Hydroxy-4-octanone;Ethyl 2-ethylbutanoate;Heptyl formate;Caprylic acid;2-Methylpropyl butanoate;3-Methylbutyl propanoate;Ethyl (卤)-3-methylpentanoate;3-Hydroxy-2-octanone;Isopropyl 3-methylbutanoate;Ethyl (卤)-2-methylpentanoate;Ethyl 4-methylpentanoate;Propyl pentanoate;1,1-Dimethoxy-trans-2-hexene;Valeraldehyde propyleneglycol acetal;2-Ethylhexanoic acid;Propyl 3-methylbutano…	6.73212225926904;6.73212225926904;6.73212225926904;6.73212225926904;6.73212225926904;6.73212225926904;6.73212225926904;6.73212225926904;6.73212225926904;6.73212225926904;6.73212225926904;6.73212225926904;6.73212225926904;6.73212225926904;6.73212225926904;6.73212225926904;6.73212225926904;6.73212225926904;6.73212225926904;6.73212225926904;6.73212225926904;6.73212225926904;6.73212225926904;6.732122…	MS1 mz matched	165.092	46.198	84695.4	80201.2	80758.9	80884.1	82323.8	80200	75999.9	83791.3	78733.1	83538.9	77128.4	83082.1	80193.7	80192.8	350109	49496.1	86721.1	524696	238770	57492.2	27962.1	210693	94262.8	298339	54202.3	15460.2	55963.2	68540.5	241586	213462	33707.5	110669	32578.8	211245	215690	95034.9	268456	66853.8	35711.6	117034	123093	37396.6	180778
NA	NA	Thioguanine;Thioguanine	-3.38808378744264;-3.59224219370745	MS1 mz matched	166.018	339.094	673992	684096	673696	684964	652139	664089	663902	663979	664063	674478	665081	660159	664891	663939	449167	762365	515364	680689	896305	667055	691875	612251	642071	670778	657577	951480	767810	532854	400483	675090	1.06907e+06	635834	1.03989e+06	570243	879300	1.3117e+06	620637	1.1029e+06	1.12729e+06	1.04078e+06	1.36784e+06	640719	517202
NA	NA	NA	NA	Unmapped	166.018	167.86	766276	1.2472e+06	893042	1.20177e+06	1.05013e+06	686619	1.06304e+06	1.31806e+06	1.40022e+06	1.05711e+06	1.14501e+06	1.14642e+06	782035	1.49587e+06	1.51352e+06	2.75023e+06	1.29969e+06	1.02669e+06	1.1859e+06	1.06619e+06	1.38071e+06	2.00613e+06	1.63669e+06	902200	793214	836527	988408	1.02665e+06	1.17135e+06	1.44877e+06	1.387e+06	1.87972e+06	2.07108e+06	1.19454e+06	1.6002e+06	2.23167e+06	1.00314e+06	1.8111e+06	1.21073e+06	1.19174e+06	966102	1.16104e+06	855196
NA	NA	Ethyl hydrogen sulfate;2-Hydroxyethanesulfonate;2-Hydroxyethanesulfote;2-Hydroxyethanesulfonic acid;2-Hydroxyethane-1-sulfonic acid;Isethionic acid;Isethiote;Dimethyl sulfate	2.54447111288451;2.54447111288451;2.3809769465538;2.3809769465538	MS1 mz matched	166.018	196.004	1.25326e+06	1.25151e+06	1.25694e+06	1.23754e+06	1.25326e+06	1.25323e+06	1.25368e+06	1.21802e+06	1.19982e+06	1.25359e+06	1.23725e+06	1.05516e+06	1.24851e+06	1.25352e+06	1.25208e+06	2.032e+06	1.19382e+06	1.39228e+06	858845	1.02379e+06	1.28879e+06	1.80672e+06	1.27846e+06	541578	1.08348e+06	1.06114e+06	823608	816413	988149	1.1766e+06	1.2155e+06	1.4212e+06	1.50932e+06	427850	1.29835e+06	1.71486e+06	1.24708e+06	1.52405e+06	1.4682e+06	1.19464e+06	1.39277e+06	806376	1.21444e+06
Uric acid	0.7775	NA	NA	MS2 forward	167.021	338.967	201272	178705	139838	236361	194679	184915	194533	195046	194748	185201	154210	118949	194904	176933	207999	111181	69988.4	78759.5	108797	261366	382093	207418	335431	87239.4	95663.1	96800.4	89726.9	99720.1	255070	282859	104800	98654	411229	107800	165991	167596	278979	127976	123021	125729	136709	448297	277488
NA	NA	Propylthiouracil;Propylthiouracil	4.2128442875399;4.11640245240448	MS1 mz matched	169.052	33.663	308355	305306	308407	315801	312853	311131	306925	305188	296070	308410	296711	313438	306205	302679	583799	863359	403972	308945	0	32734.6	60079.9	10509.6	178384	1420	16519	19847.2	3281.5	5840.81	115976	45663.3	23886.5	49853.5	265890	203488	13636.3	319386	100652	30702.9	128609	1827.01	56056	4747.85	190015
NA	NA	1-Methyl-4-phenylpyridinium;N-Methyl-4-phenylpyridine;Cyperquat	9.28882	MS1 mz matched	169.099	253.595	223933	226699	228944	229125	222381	221139	223920	220582	225082	224623	225099	225084	232999	223930	278504	225823	262419	275161	171363	293349	323556	294699	250268	196601	285923	381922	363656	252953	216564	304177	301658	365642	184416	271540	120531	236918	240326	366698	277011	207317	312878	204865	234913
NA	NA	NA	NA	Unmapped	169.099	122.207	1.10505e+06	1.10465e+06	1.10407e+06	1.10399e+06	1.43965e+06	1.56651e+06	1.15463e+06	1.58893e+06	1.1146e+06	1.06893e+06	1.10315e+06	1.15202e+06	1.1032e+06	1.1027e+06	2.13608e+06	2.68366e+06	860682	1.42201e+06	28909.4	448150	745129	1.14215e+06	2.4043e+06	239.067	519312	571636	375919	222025	1.94552e+06	697783	582761	580897	1.45257e+06	1.17675e+06	413668	1.3089e+06	1.12262e+06	1.02603e+06	1.1461e+06	56800.1	945843	541531	1.27439e+06
3-Hydroxycapric acid	0.9995	NA	NA	MS2 reverse	169.124	46.225	38471.7	46809.7	37554.6	38550.4	38554.4	39314.4	34574.7	37494.2	35898.9	38696.4	37472.3	38590.9	37465.9	37468.3	63988.1	62101.2	83164.3	59635.2	80039.1	65030	15740.9	63058.2	18538	74037	41197.2	31369.9	36973.2	39064.7	56141.6	87246.1	66798.1	29839.5	40406	86253.5	49409.8	35834.9	46718.3	24190.5	32103.3	50740.4	62800.3	25007.7	21275.8
NA	NA	NA	NA	Unmapped	170.044	342.465	179937	178000	178019	181330	175746	174896	171667	178178	178166	175215	170077	193647	176736	171135	222268	198080	173886	221769	183291	192459	255899	159701	278721	258230	241405	358348	338379	188612	177701	286046	358212	195316	200440	236977	211423	338203	196886	369865	290709	311117	321223	281340	267165
NA	NA	Metronidazole;Metronidazole	3.55889379278993;3.50745099501414	MS1 mz matched	170.057	203.596	70785	71320.1	74625.3	70795.6	71351.7	70787.8	71358.2	70787.2	72070.5	72101.3	70783.5	68270.3	71704.1	66198.2	213487	215485	112246	137356	4252.6	48496.8	62551.9	126117	134924	4073.13	32094.9	134043	51491	11997.9	71036.6	80700.1	58601.5	66257.3	132102	125655	25986.1	220623	84224.5	99127.3	140355	9544.1	69314.5	32997.8	152567
Cytosine	0.8472	NA	NA	MS2 forward	170.058	248.647	39221.2	39482.2	39482.7	39483.7	40234.1	38828.2	39220.2	39486.3	39219.6	38870.7	39219	39487.7	41403.7	38870.8	83512.8	116702	60097.8	47474.2	566.895	9555.42	21520	47712.9	65839.5	1011.6	10826.4	65246.9	8938.88	9554.92	95284.7	40555.2	46970.6	24943.8	59688.7	51371	23907.4	75665.5	50462	19678	31936	0	33978.3	15627.6	67782.4
NA	NA	Allopurinol;Hypoxanthine;Hypoxanthine;Purine-6-ol	3.59604054101167;3.59604054101167;3.67543011712255	MS1 mz matched	171.008	164.743	1.82619e+06	1.80274e+06	1.8031e+06	1.78226e+06	1.83321e+06	1.78225e+06	1.7817e+06	1.80361e+06	1.75866e+06	1.80376e+06	1.74542e+06	1.80261e+06	1.72947e+06	1.72174e+06	901010	2.20841e+06	981866	1.26226e+06	2.2219e+06	1.53061e+06	680521	2.93531e+06	1.08272e+06	1.05635e+06	3.3016e+06	2.63664e+06	2.04126e+06	548442	766619	1.7438e+06	2.65704e+06	1.39642e+06	3.04532e+06	777102	1.84237e+06	2.82983e+06	3.77799e+06	2.36114e+06	1.85426e+06	2.72834e+06	3.06289e+06	958715	3.91542e+06
Glycerol 3-phosphate	0.997	NA	NA	MS2 forward	171.007	371.087	69581.3	69586.3	70871	70870.8	69625.2	69632.9	70848.7	69645.3	68311.4	70820	70805	68592.9	70785.5	74422.3	76707.2	56812.2	77892.4	59627.2	58298.6	94629.7	65667	48854.8	77367.3	75553.9	55554.2	77009.1	108426	71774.2	67199.7	87567.6	77169.1	69082	45986.8	67346	61765.3	64986.5	79611.8	78197	75110.4	70377.3	62928.6	91278.6	73102.5
NA	NA	p-Toluenesulfonic acid;Toluene-4-sulfote;Tosylate	3.40194158140744;3.48797868159009	MS1 mz matched	171.012	38.162	458766	372862	461007	349638	370673	348460	285725	262253	236108	171854	296260	403209	421318	402640	164764	138504	191282	289757	414253	153875	182178	445824	202313	639043	547590	137249	506241	361860	293266	130055	444241	234727	470141	151265	474653	328658	128522	387455	403713	640601	678062	506598	197624
NA	NA	1,2-Dihydro-1,1,6-trimethylnaphthalene;	-12.784298833772;	MS1 mz matched	171.114	231.343	178516	179366	182610	178517	179154	179383	178357	178010	178509	179383	179386	179370	185164	178511	241874	195179	229260	155435	147953	175776	219946	154614	231324	205623	191099	241765	275254	261262	263016	172567	190577	170330	155541	143818	146121	205196	191601	245092	198780	226619	199742	228023	156129
Capric acid	0.999	NA	NA	MS2 reverse	171.139	180.246	6157.34	6749.9	6914.44	6590.17	7140.95	7286.47	7277.67	6543.26	6022.43	6753.27	7034.47	6907.9	7186.65	6755.01	6141.44	8632.53	30384.6	5126.25	5217.59	7347.96	5481.8	7942.8	8898.84	6753.96	6820.56	2847.12	4406.43	5370.92	4135.71	15966.6	13225.5	6657.58	9193.71	16901	3567.47	6128.56	6605.72	7741.64	7668.16	20246.2	7458.25	4374.43	8839.07
NA	NA	NA	NA	Unmapped	172.958	580.55	2.97567e+06	3.1527e+06	2.88552e+06	3.70861e+06	2.49698e+06	2.89116e+06	2.85881e+06	2.86844e+06	3.25023e+06	2.88889e+06	2.51189e+06	2.57218e+06	2.78475e+06	2.7872e+06	3.07253e+06	2.07452e+06	2.88492e+06	2.08096e+06	2.38878e+06	2.03927e+06	1.85414e+06	2.04709e+06	2.45715e+06	3.58704e+06	1.98761e+06	2.73499e+06	3.2748e+06	3.94721e+06	1.98714e+06	2.47713e+06	2.91694e+06	2.71156e+06	4.42935e+06	3.56901e+06	3.17727e+06	3.83354e+06	4.1217e+06	7.17446e+06	3.80513e+06	4.25792e+06	3.76537e+06	3.05924e+06	6.12759e+06
NA	NA	NA	NA	Unmapped	172.992	23.9185	7.90964e+06	7.74238e+06	7.8127e+06	7.72665e+06	7.69608e+06	7.70034e+06	7.73245e+06	7.77823e+06	7.74239e+06	7.70273e+06	7.5944e+06	7.43759e+06	7.69981e+06	7.69984e+06	1.08904e+06	623074	2.86721e+06	4.82773e+06	1.01683e+07	5.81989e+06	3.0299e+06	3.93839e+06	1.1509e+07	1.84457e+07	5.26789e+06	7.88435e+06	5.32642e+06	7.64924e+06	6.77887e+06	1.20824e+07	4.93029e+06	1.22098e+07	1.11971e+07	5.87295e+06	4.53313e+06	1.08164e+07	7.91691e+06	2.92299e+06	5.61858e+06	1.4809e+07	8.77975e+06	5.15998e+06	3.63507e+06
NA	NA	2-Isopropyl-3-oxosuccinate;Shikimic acid;Dimethyl 2-oxoglutarate;Shikimate;Shikimic acid;3,4,5-Trihydroxy-1-cyclohexenecarboxylic acid;(2S)-2-Isopropyl-3-oxosuccite;3-Carboxy-4-methyl-2-oxopentanoate;2-Oxo-4-methyl-3-carboxypentanoate;2-Oxopimelate;alpha-Ketopimelate;2-Oxoheptanedionic acid;Valienone;2-Methyl-3-oxoadipate;4-Methyl-3-oxoadipate;Demethyl-4-deoxygadusol;2,3,5-Trihydroxy-5-(hydroxyme…	24.6856093229197;24.6856093229197;24.6856093229197;24.8200546041603;24.8200546041603;24.8200546041603;24.8200546041603;24.8200546041603;24.8200546041603;24.8200546041603	MS1 mz matched	173.057	300.57	1.24811e+06	1.17718e+06	1.17706e+06	1.16336e+06	1.17597e+06	1.17743e+06	1.17751e+06	1.15916e+06	1.14459e+06	1.17779e+06	1.17784e+06	1.14295e+06	1.1626e+06	1.1627e+06	4.40725e+06	5.09908e+06	3.36586e+06	2.91601e+06	276340	710702	1.59735e+06	3.53391e+06	1.80267e+06	309636	694848	1.2456e+06	792699	404280	2.10641e+06	887230	939339	1.22257e+06	1.84532e+06	2.17229e+06	445244	2.04175e+06	2.12623e+06	998744	1.21905e+06	180575	746137	404678	1.8103e+06
NA	NA	3-Amino-2-piperidone;N-Mononitrosopiperazine;N-Nitrosopiperidine;L-Prolimide;(S)-Pyrrolidine-2-carboxamide	-11.5095363521003;-11.5095363521003;-11.3955818452649;-11.3955818452649	MS1 mz matched	173.093	291.06	1.61505e+06	1.58679e+06	1.58506e+06	1.58648e+06	1.58653e+06	1.65838e+06	1.56191e+06	1.5678e+06	1.56169e+06	1.57811e+06	1.58372e+06	1.33955e+06	1.53981e+06	1.56159e+06	277711	2.02749e+06	377184	92642.2	483679	3.3452e+06	107439	2.02617e+06	1.58035e+06	1.10438e+06	5.4332e+06	2.92809e+06	1.29197e+06	149443	434749	2.04413e+06	4.953e+06	1.43036e+06	3.17487e+06	135405	896752	2.70907e+06	4.96783e+06	1.66122e+06	3.3451e+06	1.89329e+06	3.21311e+06	4.85916e+06	3.07032e+06
NA	NA	2,4-Dimethyladipic acid;Diethyl succinate;3-Methylpimelic acid;Dimethyl adipate;Ethyladipic acid;2-Propylglutaric acid;Suberic acid;Echinorine;Quinolinium, 4-methoxy-1-methyl-	24.5339732829992;24.5339732829992;24.5339732829992;24.5339732829992;24.5339732829992;24.5339732829992;24.5339732829992;9.07566635776807	MS1 mz matched	173.093	214.172	47222	47018.4	49607.3	48756	48035	47010.7	47482	47005.3	46992.2	47492.1	47113.3	47003.7	47003.4	46998	150574	178780	93873.1	89526.8	1180.4	29837.2	43683.9	92915.8	89613.3	1035.97	21365.9	63101.1	31671.8	14805.5	85109.1	43289.2	24939	37382.9	98856.6	77398.7	18736.6	153736	50489.1	45969.2	72491	7014.54	47852	26077.8	88657.9
NA	NA	Ethyl 2-pyrrolecarboxylate;5-Acetyl-2,4-dimethyloxazole;3,4-Dihydroxybenzylamine;Gabaculine;3-Amino-2,3-dihydrobenzoic acid	19.2106720643542;19.2106720643542;19.2106720643542;19.4156186427646	MS1 mz matched	174.041	372.087	285666	285676	295973	285682	293990	285755	282427	282357	282418	282364	271895	285676	282179	282360	273301	468096	328922	316638	173069	269863	207571	391088	278361	223984	263982	290091	321530	209602	245457	331898	305280	281480	363649	241921	315694	590022	392968	492977	354741	252901	385674	273891	379573
Indoleacetic acid	0.8053	NA	NA	MS2 forward	174.057	141.508	50786.3	55687.9	57121.1	53753.2	50488	60479	65088.4	60406.4	57300.6	55945.4	57055.6	57135.7	45639.6	50057.6	71606.5	107000	38646.6	44176.7	40982.2	44353.9	71042.5	59879.4	109129	59785.3	89744.2	76379.5	67194.7	38008	55080.3	26047	52534.9	46645.8	91085.3	135701	59431.1	113943	74224	121231	58813.7	40048.9	51146.1	145046	68021
L-Citrulline	0.9928	NA	NA	MS2 forward	174.089	379.796	1.15305e+06	1.15319e+06	1.1644e+06	1.16451e+06	1.11349e+06	1.15302e+06	1.16445e+06	1.15298e+06	1.16011e+06	1.22448e+06	1.15306e+06	1.17541e+06	1.1996e+06	1.15329e+06	1.41031e+06	1.13349e+06	2.29003e+06	1.90649e+06	1.73672e+06	1.45601e+06	1.5492e+06	1.54059e+06	1.65524e+06	1.15387e+06	1.02893e+06	1.78075e+06	2.37081e+06	1.36346e+06	1.62359e+06	1.69021e+06	1.95775e+06	1.63426e+06	1.28736e+06	1.04992e+06	1.14438e+06	1.51292e+06	2.31933e+06	2.24567e+06	1.31286e+06	1.54926e+06	1.52698e+06	1.69478e+06	1.58019e+06
NA	NA	NA	NA	Unmapped	174.938	407.822	856407	808776	800214	799237	790593	790656	790486	790517	799214	796952	774749	787628	830715	792327	625596	884280	710884	705685	692761	722384	807554	810682	826902	797231	874515	971697	1.05237e+06	838115	865691	788100	840783	847083	744069	898294	891194	802767	897480	1.00814e+06	863005	796830	932160	852005	765915
Urocanic acid	0.9891	NA	NA	MS2 forward	174.989	23.902	296167	296175	296174	294735	290282	293842	297197	296165	296106	294484	294463	280978	296167	296178	47549.7	28426.5	109063	179648	436023	214990	110788	146002	492801	1.01254e+06	196261	305873	204082	296479	249626	539061	181474	536528	478317	216956	169283	436652	301144	110702	222514	698996	346824	191269	135160
NA	NA	NA	NA	Unmapped	175.019	42.464	476158	451833	440739	446520	446504	449247	446488	449282	436579	446509	449250	446511	458805	446511	656311	1.76482e+06	362666	991482	40880.9	129104	195740	1.42237e+06	613749	38100	116866	141448	149550	67394.6	508593	270146	378737	233091	1.42586e+06	334097	327290	1.46283e+06	447321	253476	594386	34404.9	576393	99099.1	729739
NA	NA	3-Hydroxy-2-methylglutarate;2-Isopropylmalic acid;(卤)-Glycerol 1,2-diacetate;2,3-Dimethyl-3-hydroxyglutaric acid;3-Isopropylmalate;3-Propylmalate;alpha-Isopropylmalate;(2S)-2-Isopropylmalate;(2S)-2-Hydroxy-2-isopropylsuccinic acid;2-Isopropylmalic acid;3-Carboxy-3-hydroxy-4-methylpentanoate;3-Carboxy-3-hydroxyisocaproate;(R)-2-(n-Propyl)-malate;(2R,3S)-3-Isopropylmalate;3-Isopropylmalate;3-Carbox…	23.5504966764552;23.5504966764552;23.5504966764552;23.5504966764552;23.5504966764552;23.3999835291398;23.3999835291398;23.3999835291398;23.3999835291398;23.3999835291398	MS1 mz matched	175.073	310.94	231710	242953	229268	244619	276517	240090	271171	254911	296492	290881	268292	243468	281867	267019	922449	135987	319485	245833	465778	61344.7	257177	126624	814882	308127	85838.2	247584	29560.3	346332	232886	67815	162401	754419	195511	224030	305997	65866.8	75264.1	13368.5	187056	73514.9	41346.7	155222	34899.1
Indole	0.9997	NA	NA	MS2 reverse	176.072	113.82	101136	101150	101054	162201	101041	186360	100546	104259	151157	101138	131216	105231	100773	101043	140267	289231	157910	78264.4	0	35078.7	52144.6	77749.3	122520	0	35838.1	41202.6	23968.8	7427.52	164245	64267.8	85855.6	50937.7	147406	71406.1	31332.4	158354	95366.8	52303.6	124290	766.508	82900.5	47507	172756
NA	NA	NA	NA	Unmapped	176.093	259.692	97062.5	97056.4	97024.2	100004	97097.8	96553.1	95482.1	95878.6	95331.5	95846.3	95857.3	100040	95878.6	97021.9	121256	94020.4	111417	105207	124260	87325.7	125995	115042	144285	146899	78651.9	133152	154534	176022	108344	140842	152944	88334.4	69901.3	111848	75055.9	104115	139490	121192	59133.2	124337	99579.3	114034	115224
Hippuric acid	0.9937	NA	NA	MS2 forward	178.052	193.527	229292	231064	229593	231405	230145	225577	227505	228814	237315	233340	228797	230153	228778	225682	88474.9	6429.16	67364.1	265133	66326.7	32748.2	577535	84130.7	26212.6	11562.1	18497.8	367163	442065	314736	93257.5	352717	9192.31	149052	102089	160598	34060	79615.9	39329.5	52849.7	313880	151297	19636.5	99914.8	46115.2
NA	NA	NA	NA	Unmapped	178.844	53.389	1.67585e+06	1.5512e+06	1.6909e+06	1.32472e+06	1.50231e+06	1.00659e+06	1.61524e+06	856868	1.50204e+06	1.69375e+06	1.16552e+06	1.64398e+06	2.00551e+06	1.55363e+06	4.84273e+06	4.11024e+06	1.84959e+06	3.25134e+06	2.93707e+06	2.89049e+06	3.83971e+06	3.00028e+06	1.88332e+06	3.69057e+06	3.84045e+06	3.91173e+06	4.142e+06	3.12017e+06	3.15923e+06	3.68635e+06	2.92681e+06	3.38603e+06	1.9251e+06	3.43022e+06	4.53871e+06	2.83799e+06	2.5273e+06	4.12647e+06	1.37183e+06	3.79533e+06	4.62098e+06	2.28947e+06	2.77962e+06
myo-Inositol	0.7777	NA	NA	MS2 forward	179.057	378.031	375291	372346	380701	369348	378869	375312	372319	369869	375343	372312	372334	336694	375311	374184	386289	422300	452796	424098	352029	362405	540613	388172	407080	293038	463114	401270	459967	530128	408846	383756	505680	405121	425927	352579	534243	348803	529305	373372	373171	386721	420696	336071	374380
Alpha-D-Glucose	0.9847	NA	NA	MS2 forward	179.056	253.331	230116	223778	235557	230248	290511	223495	214165	230230	253028	254077	223061	222719	223351	223127	334442	240365	494363	256606	221127	336923	435361	170104	225253	456629	308995	437387	257360	414152	409470	187855	160387	220271	108410	351140	180587	187151	278543	247343	310423	420925	366441	330149	213857
NA	NA	2-Amino-3-methylimidazo[4,5-f]quinoline;2-Amino-6-methyldipyrido[1,2-a:3',2'-d]imidazole;2-Amino-3-methylimidazo[4,5-f]quinoline;IQ;Glu-P-1;2-Amino-6-methyldipyrid[1,2-a:3',2'-d]imidazole	2.29036674633291;2.29036674633291;2.52409883369772;2.52409883369772	MS1 mz matched	179.072	34.141	96647.3	91828.9	92236	91679.1	79898.3	84716.5	93814.4	96392.8	96405.7	96259.3	99168.1	85243.4	96675	96602.9	309715	289467	211893	136789	404956	200317	264278	187533	171980	222965	40395.6	48940.6	10864	6748.09	144176	128722	243914	316378	8236.06	8059.7	1701.4	10780.7	310.426	2779.87	7802.16	5314.55	3322.66	0	4277.44
NA	NA	NA	NA	Unmapped	179.883	407.82	39361.1	39581.4	39161.3	40667.9	40690.3	39855.7	40651.4	40671.6	40659.3	40653.3	39618.2	27047.3	40674.5	40604.8	25359.2	46112.8	32857.2	24758.9	34727.1	28933.2	37002.6	47900.4	46124.9	38987.1	50197.2	43562.3	59845.1	47742.7	32642.1	40064.9	42389.8	49524	46881.1	44137.2	51088.7	41528.1	53426.1	43022.6	42935.3	38934	33960.9	48899	46434.5
L-Tyrosine	0.9415	NA	NA	MS2 forward	180.067	291.498	2.4137e+06	2.2427e+06	2.41372e+06	2.41781e+06	2.41422e+06	2.41389e+06	2.38333e+06	2.41388e+06	2.41343e+06	2.38347e+06	2.38312e+06	2.02092e+06	2.4039e+06	2.41402e+06	3.04341e+06	2.88168e+06	2.41592e+06	1.97679e+06	3.12622e+06	2.39659e+06	3.8418e+06	2.40376e+06	3.37453e+06	3.37759e+06	3.59724e+06	3.14475e+06	4.02532e+06	3.45085e+06	3.07835e+06	3.74274e+06	4.55752e+06	3.62432e+06	3.49021e+06	2.99456e+06	1.01711e+06	4.64277e+06	3.09139e+06	3.56426e+06	4.17713e+06	5.09177e+06	4.60872e+06	4.47774e+06	3.76331e+06
L-Fucose	0.9726	NA	NA	MS2 forward	180.088	377.505	151363	151372	152884	149315	151405	149312	155866	151447	150898	150696	149226	131755	149210	149238	207964	187668	196776	172890	194410	154135	223141	121524	156610	245994	215001	231442	191487	232913	146728	133522	170498	148152	154393	212838	97725.9	158784	191967	145969	178250	192486	146138	184241	136075
NA	NA	2-Oxo-4-phosphonobutanoate;2-Oxo-4-phosphonobutanoic acid	15.8243	MS1 mz matched	181.001	197.774	389942	382073	382049	382127	382241	389971	389927	382106	386624	392788	375230	287368	390011	385231	322534	335977	304577	440337	525778	503081	513835	423303	487324	419348	480459	576854	464308	480199	388378	496046	416900	498151	456259	465388	527511	321843	462929	408312	364131	395222	493735	446336	363420
2-Oxoadipic acid	0.9682	NA	NA	MS2 forward	181.01	342.372	254876	219060	250871	254909	254873	251937	245206	250862	254617	254840	250845	278487	254782	250914	252058	243135	197089	252029	246525	249936	243891	252365	249387	241229	243120	240091	246098	187166	256038	249221	241866	243596	235537	262939	266567	236004	246587	244501	246566	239910	232909	247318	239173
NA	NA	NA	NA	Unmapped	181.01	364.177	445384	436178	472634	446511	423302	435713	435827	446825	446912	436061	420962	544786	451863	435531	394661	356571	379424	393895	352296	386767	389872	426263	352564	354871	355649	323417	290732	357511	378064	387689	341175	454974	387096	404116	429897	347724	319875	395784	393421	375217	371836	349385	386090
NA	NA	3-Methoxy-4-hydroxyphenylglycolaldehyde;3-Hydroxyphenyllactate;2',6'-Dihydroxy-4'-methoxyacetophenone;3,4-Dihydroxyhydrocinnamic acid;2,6-Dimethoxybenzoic acid;2',4'-Dihydroxy-6'-methoxyacetophenone;Hydroxyphenyllactic acid;(卤)-2-Hydroxy-3-(2-hydroxyphenyl)propanoic acid;Homovanillic acid;3,4-Dimethoxybenzoic acid;Isohomovanillic acid;3-(3-Hydroxyphenyl)-3-hydroxypropanoic acid;Maltol propionate;…	5.99369731962186;5.99369731962186;5.99369731962186;5.99369731962186;5.99369731962186;5.99369731962186;5.99369731962186;5.99369731962186;5.99369731962186;5.99369731962186;5.99369731962186;5.99369731962186;5.99369731962186;6.04203388047481;6.04203388047481;6.04203388047481;6.04203388047481;6.04203388047481;6.04203388047481;6.04203388047481;6.04203388047481;6.04203388047481;6.04203388047481	MS1 mz matched	181.051	197.284	360405	308147	308195	325078	325973	324267	312640	308135	308175	308179	308230	294477	308086	308150	251329	209405	228952	153978	271702	153616	298795	239921	226325	223507	323059	369380	313069	226626	128487	242290	174638	261295	370940	278694	340359	418165	254742	233269	379159	486717	326096	266243	225936
NA	NA	3-Chloro-D-alanine;3-Chloro-L-alanine	10.568358173044;10.568358173044	MS1 mz matched	182.032	269.914	1.38224e+07	1.18757e+07	1.14078e+07	1.19033e+07	1.1117e+07	1.15604e+07	1.23474e+07	1.12055e+07	1.12223e+07	1.1331e+07	1.15389e+07	1.09087e+07	1.15575e+07	1.12377e+07	1.18486e+07	1.32355e+07	8.16322e+06	2.20944e+07	1.15314e+07	1.12273e+07	1.36376e+07	1.28458e+07	1.32794e+07	1.20984e+07	1.31353e+07	1.36699e+07	1.26394e+07	1.22731e+07	1.16128e+07	1.05983e+07	1.50997e+07	1.3445e+07	1.19896e+07	1.57655e+07	1.44157e+07	1.092e+07	1.07729e+07	1.60094e+07	1.36585e+07	1.47248e+07	3.14465e+07	1.42493e+07	1.08964e+07
NA	NA	p-Hydroxyphenylacetothiohydroximate	-16.1171	MS1 mz matched	182.032	330.507	2.14824e+06	2.1458e+06	2.14518e+06	2.14605e+06	2.12358e+06	2.1477e+06	2.07136e+06	2.09199e+06	2.11564e+06	2.15004e+06	2.08819e+06	2.08473e+06	2.08344e+06	2.08347e+06	337497	2.78268e+06	1.85922e+06	1.69984e+06	2.20134e+06	544258	2.77667e+06	1.78165e+06	2.45086e+06	2.09255e+06	2.13604e+06	2.52262e+06	2.75633e+06	2.16276e+06	2.29454e+06	554994	2.13124e+06	1.91918e+06	2.27882e+06	4.35923e+06	3.63037e+06	3.65735e+06	1.72321e+06	4.93508e+06	1.72751e+06	4.23623e+06	2.31552e+06	2.36855e+06	1.94639e+06
NA	NA	p-Hydroxyphenylacetothiohydroximate	-15.1883	MS1 mz matched	182.033	304.575	1.60067e+06	1.63792e+06	1.63288e+06	1.57415e+06	1.63697e+06	1.66968e+06	1.60094e+06	1.54307e+06	1.60223e+06	1.75558e+06	1.61005e+06	1.96939e+06	2.02213e+06	1.52423e+06	1.33208e+06	1.24765e+06	1.01198e+06	1.12526e+06	2.58149e+06	1.25086e+06	1.8316e+06	1.95526e+06	1.72873e+06	1.48293e+06	2.29337e+06	1.4174e+06	1.38115e+06	1.79372e+06	1.52457e+06	1.44792e+06	1.36118e+06	1.76193e+06	2.34318e+06	1.62654e+06	1.78076e+06	1.48318e+06	1.40317e+06	1.88519e+06	1.86161e+06	1.71391e+06	1.45965e+06	1.75197e+06	1.71922e+06
NA	NA	4-Pyridoxic acid;4-Pyridoxate;4-Pyridoxic acid;3-Carboxy-4-methoxy-N-methyl-2-pyridone;3-Hydroxy-4-hydroxymethyl-2-methylpyridine-5-carboxylate;5-Pyridoxate;5-Pyridoxic acid;5-Methoxy-3-hydroxyanthranilate;5-Methoxy-3-hydroxyanthranilic acid;3,5-Dihydroxy-phenylglycine;L-3,5-Dihydroxyphenylglycine;(S)-3,5-Dihydroxyphenylglycine	-22.713620731658;-22.9441495696187;-22.9441495696187;-22.9441495696187;-22.9441495696187;-22.9441495696187	MS1 mz matched	182.046	40.031	846349	656535	675705	649885	657334	658397	659071	676723	673856	659060	689209	656861	878251	951809	351791	359015	269557	364631	301579	574982	673392	172495	180148	246224	566022	663667	859333	747744	219870	451035	526045	700869	326005	330957	513379	226769	555432	1.15198e+06	528232	316380	934565	614046	231994
NA	NA	3-{[(2E)-4-Amino-4-oxobut-2-enoyl]amino}-L-alanine	4.97327	MS1 mz matched	182.056	301.822	296354	274181	274213	278532	272709	277759	276269	274128	275819	277733	267529	246492	274188	277667	806750	1.30117e+06	343812	431090	37203	166163	338624	638006	431166	0	193403	318745	252492	106569	458362	147598	245655	157411	838900	483245	230049	1.19633e+06	624618	222175	204687	65412.4	307977	187253	537008
NA	NA	NA	NA	Unmapped	182.93	202.113	908611	914467	908557	899296	902862	917707	908467	926433	928994	942855	942843	832633	908355	924955	679717	288814	649105	736406	1.27444e+06	1.27527e+06	950225	618413	978481	1.11398e+06	667886	593533	904349	1.13918e+06	1.07638e+06	884252	1.04077e+06	862717	619036	615713	951144	678239	350797	718123	979730	465800	865602	1.43427e+06	909179
NA	NA	NA	NA	Unmapped	182.93	215.656	153056	173881	177001	163887	170270	167042	160654	180208	172332	170975	170418	172310	175092	170246	153672	114250	141996	193986	179892	215761	132597	101302	252899	219358	91791.9	311109	200985	142898	185277	170191	22719.4	123879	102101	128533	124041	99584.9	90871.9	143456	212624	118347	155078	281052	157473
NA	NA	NA	NA	Unmapped	183.016	245.918	1.60347e+06	1.64601e+06	1.65652e+06	1.6461e+06	1.62317e+06	1.65336e+06	1.60489e+06	1.60524e+06	1.64956e+06	1.64945e+06	1.65185e+06	1.59999e+06	1.56159e+06	1.59862e+06	1.37834e+06	1.87312e+06	1.24956e+06	1.56098e+06	1.90896e+06	1.25294e+06	2.76791e+06	1.68451e+06	2.32188e+06	1.85827e+06	1.76814e+06	1.86848e+06	1.53712e+06	2.07745e+06	1.99294e+06	1.2636e+06	1.29724e+06	1.82151e+06	1.88787e+06	2.22623e+06	2.09631e+06	1.77206e+06	1.92326e+06	1.91407e+06	1.33899e+06	2.09934e+06	1.82418e+06	2.16209e+06	1.47658e+06
NA	NA	5-Hydroxyisourate;5-Hydroxyisourate	9.48467085748595;9.23796062780958	MS1 mz matched	183.017	367.751	536535	545211	553390	553362	553416	537899	547558	553667	543182	553617	537087	363175	546815	536587	323672	450705	433575	510242	538182	423314	670839	485377	447661	433160	617292	159217	115328	406241	692669	441613	324190	439327	633460	472536	650727	496699	312213	549643	389840	485566	468201	476413	730068
NA	NA	NA	NA	Unmapped	183.03	146.516	937465	938006	991829	934029	992325	937906	991932	1.03475e+06	938959	991225	1.68431e+06	932966	983464	963835	253643	3.47296e+06	272479	95959	1.61246e+06	3.62504e+06	275237	1.25289e+06	624686	1.76212e+06	601380	578858	321367	148830	197754	414054	1.24281e+06	684184	1.15471e+06	532450	3.77606e+06	626923	99334.8	1.18548e+06	461882	218768	994032	246995	72966.7
3,4-Dihydroxymandelic acid	0.7153	NA	NA	MS2 reverse	183.034	330.076	99266.1	101628	101425	113894	100706	90350.5	101497	114576	97876.8	101504	99143.9	99147.4	99064.4	95621.6	67883.7	90599.1	79335.8	94528.1	110468	86806.7	113522	109552	113842	101982	110786	73601.4	71885.2	95599.3	97128.5	97650.4	101134	96234.2	118780	219466	78259.1	116805	58698.1	148687	174944	120477	116565	104832	116130
NA	NA	Ciliatine;2-Aminoethylphosphote;(2-Aminoethyl)phosphote;Ciliatine;D-(1-Aminoethyl)phosphote;D-(1-Aminoethyl)phosphonic acid	19.1902360079881;19.1902360079881;19.1902360079881	MS1 mz matched	184.073	253.535	1.36912e+06	1.36656e+06	1.36897e+06	1.38259e+06	1.36892e+06	1.36901e+06	1.37105e+06	1.37418e+06	1.36911e+06	1.38256e+06	1.37299e+06	1.38207e+06	1.4872e+06	1.4161e+06	3.4247e+06	4.78577e+06	1.46939e+06	2.79828e+06	59409.5	546560	1.22198e+06	2.22676e+06	2.62576e+06	14335.5	690038	783639	470525	219978	3.26803e+06	1.11748e+06	1.82808e+06	1.122e+06	2.32941e+06	1.36621e+06	461760	1.71562e+06	2.27341e+06	742269	1.30803e+06	50189.6	797251	512194	2.29504e+06
NA	NA	NA	NA	Unmapped	184.109	338.663	138011	135154	141575	139509	142395	138381	138341	139802	138426	142068	142368	138998	141868	143300	244102	222489	124123	117178	31276.5	63802.6	139975	134436	211069	35439	64453.8	78796	52139.7	132114	229148	110953	110664	121027	170737	128245	38537.8	49042.5	182661	53591.1	102397	37728.3	68025.1	52323.8	270080
Thymine	0.9993	NA	NA	MS2 reverse	185.057	297.464	1.02614e+06	948769	946429	958610	958717	997322	941096	935765	981890	945387	1.03479e+06	931423	944980	945038	156688	652785	175307	129325	400829	893543	345523	466471	468595	766633	899579	755198	2.4346e+06	211984	259898	673200	2.19331e+06	435119	1.34223e+06	179397	575904	7.50453e+06	929076	6.47074e+06	1.05204e+06	1.60824e+06	4.98308e+06	2.72744e+06	1.69168e+06
NA	NA	1-(Malonylamino)cyclopropanecarboxylic acid;2-(Acetamidomethylene)succite;(2S,4S)-4-Hydroxy-2,3,4,5-tetrahydrodipicolite;(2S,4S)-4-Hydroxy-2,3,4,5-tetrahydropyridine-2,6-dicarboxylate;HTPA	-11.0795047145483;-11.2270587084973;-11.2270587084973	MS1 mz matched	186.039	363.744	157384	246369	165069	172127	165782	172108	165184	171889	171689	165877	166962	132922	176803	171467	218312	306224	174308	377639	386929	306751	227273	362430	320572	412207	408664	485263	548820	310612	354642	488757	768380	494159	260197	149896	279167	557488	515025	363213	211415	243070	435440	344608	429996
Indoleacrylic acid	0.8938	NA	NA	MS2 forward	186.056	185.774	105358	105030	106861	106853	106838	106827	106873	105987	105001	105010	104992	81486.4	106915	102892	178027	38134.3	136403	79135.7	183791	75347	72461.3	19208	158207	44721.9	120948	175423	66662.6	257667	119780	122081	27676.4	39938.6	53996.2	261273	134191	64335.5	161248	269170	26837.6	49615.1	20147.9	57023	348879
NA	NA	p-Cresol sulfate;Benzyl sulfate;4-Sulfobenzyl alcohol;4-(Hydroxymethyl)benzenesulfote	-1.75199412220045;-1.75199412220045;-1.59562331153288	MS1 mz matched	187.008	23.86	9.01363e+06	8.99713e+06	8.91174e+06	9.03895e+06	8.84752e+06	8.86966e+06	8.84766e+06	8880832	8.89458e+06	8.84773e+06	8.76172e+06	8.69388e+06	8.87391e+06	8.84742e+06	283555	1.0395e+06	1.14241e+07	5.01825e+06	2020775	176411	9.39285e+06	7.47225e+06	7.7847e+06	4.42327e+06	1.21899e+07	8.04249e+06	5.71542e+06	6.22274e+06	1.25991e+07	7.52478e+06	3.70862e+06	1.22622e+06	5.2966e+06	4.20166e+06	2.39439e+07	2.10418e+07	5.31592e+06	1.879e+07	8.51285e+06	7.00029e+06	5.56115e+06	9.92545e+06	1.37197e+07
1-Methylxanthine	0.9262	NA	NA	MS2 reverse	187.02	149.83	66952	61394.6	61875.3	63618.6	61362.3	86795.7	61862.2	77200	61330.4	61357.1	61378.2	63557.6	61236.5	61266.6	39630.5	67981.9	38374.4	30794.2	79536.8	38680.8	25787.8	104245	74591.9	51722.8	140774	112835	43900.4	22237.7	26673	64451.1	37499.1	25555.4	65511.3	17402.4	60233.1	62970.6	209320	104600	66287.7	76301	57142.7	45782.4	95278.9
NA	NA	Isoplumbagin;Pydanon;Hexahydro-4-hydroxy-3,6-dioxopyridazine-4-acetic acid	-12.8377245185989;8.668216309785	MS1 mz matched	187.045	220.589	4.08855e+07	4.01797e+07	4.03425e+07	4.18413e+07	4.21264e+07	4.04219e+07	3.94627e+07	4.08864e+07	4.02556e+07	4.10427e+07	4.08862e+07	4.08849e+07	4.08871e+07	3.94353e+07	3.92122e+07	4.2814e+07	4.1299e+07	3.81136e+07	3.96686e+07	3.98115e+07	5.20998e+07	3.73684e+07	4.02269e+07	3.96059e+07	3.99964e+07	6.47941e+07	6.45835e+07	3.33397e+07	3.71995e+07	4.30433e+07	5.2072e+07	3.90496e+07	4.33681e+07	3.86761e+07	6.90645e+07	4.60445e+07	4.3939e+07	4.2667e+07	4.1583e+07	4.41954e+07	6.72003e+07	4.41342e+07	6.91199e+07
alpha-N-Acetyl-L-glutamine	0.7408	NA	NA	MS2 forward	187.073	296.897	1.4091e+06	1.4032e+06	1.40919e+06	1.40921e+06	1.39924e+06	1.39927e+06	1.39462e+06	1.40938e+06	1.39928e+06	1.41485e+06	1.39485e+06	1.29963e+06	1.40912e+06	1.40916e+06	2.46942e+06	2.43176e+06	2.72869e+06	2.45273e+06	1.68123e+06	1.67495e+06	2.60104e+06	2.46985e+06	1.81108e+06	2.14648e+06	2.11364e+06	1.67845e+06	1.69035e+06	2.17044e+06	2.07407e+06	1.64186e+06	1.78752e+06	2.34423e+06	1.10398e+06	2.21825e+06	1.17621e+06	1.18331e+06	2.32605e+06	1.69939e+06	1.61786e+06	1.34715e+06	1.11428e+06	1.41689e+06	1.31818e+06
NA	NA	NA	NA	Unmapped	187.109	335.817	178312	178368	180099	187946	178646	181635	181670	181624	187658	163968	172544	178386	209496	178273	255471	221305	266733	175727	195233	252007	267191	241342	250727	207637	289585	367335	379742	226976	211484	228708	226323	290071	164819	216693	149244	233555	309735	250927	175738	238707	231585	212035	286106
Azelaic acid	0.7789	NA	NA	MS2 forward	187.098	325.116	92814.1	88677	87272.9	84355.1	83532.7	80061	83439.7	83442.4	83458.2	83604.9	83459	88438.7	84668.6	82374.7	73670.4	79761.2	74712.1	94991.3	63199.6	54111.5	48625.4	93425.9	93942.5	153709	86357.9	145649	168932	138713	83951.9	100590	163245	106093	152354	267791	40824.3	100846	155605	133934	125461	240120	145478	102357	77875.5
NA	NA	L-prolyl-L-glycine ;Glycylproline;	-16.2263031072623;-16.2263031072623;	MS1 mz matched	188.093	231.107	42348.3	42996.4	42847.9	42997.8	43002.5	42588.1	43014.5	47554.8	42333.9	41996.2	43667.2	39158.6	38428.1	42328.2	50469.5	50881.2	58928.9	60781.3	35250.6	41645.3	82653.3	45282.7	58454	60303.7	65836	65110.3	72537.5	73722.8	57213	56926.6	33702.2	78162.4	39738.2	46993.6	34921.8	41648	45266.8	65245.9	40705.5	54320.9	59180.7	50395.3	40872.4
NA	NA	Nitroxoline;4-Nitroquinoline N-oxide;4-Nitroquinoline 1-oxide;Nitrochin	0.830887144686901;1.05242220235469	MS1 mz matched	189.034	41.3285	451828	413524	466007	402676	483292	465611	481936	451187	451293	435593	451198	464815	527459	465160	746287	2.1537e+06	432465	445770	38462.6	110514	240700	747288	608707	28316.8	120146	75118.2	83130.8	24642.1	326653	273495	361202	232146	1.16561e+06	255754	287245	1.68778e+06	376493	105081	539428	16315.9	360883	94581.9	540367
NA	NA	Nitroxoline;4-Nitroquinoline N-oxide;4-Nitroquinoline 1-oxide;Nitrochin	20.5111779681608;20.7327173856993	MS1 mz matched	189.042	227.629	1.71733e+06	1.72001e+06	1.66783e+06	2.10225e+06	1.60213e+06	1.49183e+06	1.91045e+06	2.02451e+06	1.92004e+06	1.48287e+06	1.54817e+06	1.7042e+06	1.55688e+06	1.9526e+06	2.0115e+06	1.60859e+06	1.83396e+06	1.13941e+06	1.05025e+06	1.69001e+06	2.19563e+06	1.09462e+06	1.41939e+06	2.17413e+06	1.7555e+06	1.64926e+06	2.63878e+06	1.42288e+06	1.32272e+06	1.36776e+06	1.2895e+06	2.05128e+06	1.79508e+06	2.01723e+06	2.05362e+06	1.89503e+06	2.65549e+06	1.28825e+06	1.52628e+06	2.14407e+06	2.47126e+06	2.75786e+06	1.30652e+06
NA	NA	Phenylacetylglycine;Betamipron;4-Hydroxy-5-phenyltetrahydro-1,3-oxazin-2-one;m-Methylhippuric acid;4-Anilino-4-oxobutanoic acid;p-Methylhippuric acid;Methyl n-acetylanthranilate;2-Methylhippuric acid;Methylhippuric acid;3-Carbamoyl-2-phenylpropionaldehyde;(3-Arylcarbonyl)-alanine;Phenylacetylglycine;5,6-Dihydroxy-3-methyl-2-oxo-1,2,5,6-tetrahydroquinoline;Gentioflavine;Cichorine;3-Carbamoyl-2-phe…	-20.1643004938026;-20.1643004938026;-20.1643004938026;-20.1643004938026;-20.1643004938026;-20.1643004938026;-20.1643004938026;-20.1643004938026;-20.1643004938026;-20.1643004938026;-20.1995194586932;-20.1995194586932;-20.1995194586932;-20.1995194586932;-20	MS1 mz matched	192.067	182.79	757494	747726	695999	621934	747579	769517	757701	761480	747599	734136	757636	757442	747632	749282	1.71782e+06	2.21046e+06	1.19245e+06	807462	30430	350268	430523	1.19718e+06	945355	28424.6	268224	259372	164973	105294	1.11205e+06	430486	292792	372692	1.38866e+06	645182	226513	1.40769e+06	602614	563991	782546	86610.5	673695	227901	1.12072e+06
NA	NA	Phenylacetylglycine;Betamipron;4-Hydroxy-5-phenyltetrahydro-1,3-oxazin-2-one;m-Methylhippuric acid;4-Anilino-4-oxobutanoic acid;p-Methylhippuric acid;Methyl n-acetylanthranilate;2-Methylhippuric acid;Methylhippuric acid;3-Carbamoyl-2-phenylpropionaldehyde;(3-Arylcarbonyl)-alanine;Phenylacetylglycine;5,6-Dihydroxy-3-methyl-2-oxo-1,2,5,6-tetrahydroquinoline;Gentioflavine;Cichorine;3-Carbamoyl-2-phe…	5.73252023698404;5.73252023698404;5.73252023698404;5.73252023698404;5.73252023698404;5.73252023698404;5.73252023698404;5.73252023698404;5.73252023698404;5.73252023698404;5.69730036001589;5.69730036001589;5.69730036001589;5.69730036001589;5.69730036001589;5.69730036001589;5.69730036001589	MS1 mz matched	192.067	158.803	988026	955158	940533	902317	949913	955059	931084	960523	957453	994676	941397	941220	878504	887729	2.76849e+06	4.55149e+06	1.5918e+06	1.20406e+06	62467.9	571911	655197	2.07191e+06	1.51255e+06	52911.1	489139	1.43078e+06	884758	179841	1.38927e+06	619474	447077	618257	2.26178e+06	966346	326683	2.73492e+06	1.04659e+06	769337	1.19455e+06	129718	1.06685e+06	375860	1.47573e+06
NA	NA	4-(Nitrosoamino)-1-(3-pyridinyl)-1-butanone	-16.0551	MS1 mz matched	192.078	41.6215	74095.6	78270.8	69680.6	4144.26	81235.3	74709.8	69049.4	69520.6	72872.3	70300.7	69395.5	93337.5	69024.9	63514.8	248933	178001	135153	420734	276.031	25943.4	95868.1	233513	106917	4348.58	19933.2	212187	59966.5	14782.5	249435	42147.6	25393.9	32954.7	88228.3	62718.9	21162.4	105680	39111	86593.6	132144	2955.1	69072.7	12374	184037
NA	NA	NA	NA	Unmapped	193.014	173.923	882113	867376	838676	851227	869009	863683	850205	851855	874873	825469	864216	868471	867274	867876	1.85906e+06	2.39157e+06	1.03892e+06	1.83242e+06	281700	805852	926070	1.68928e+06	1.56972e+06	299514	659298	1.10513e+06	855730	356812	1.3413e+06	823927	527987	826897	1.61925e+06	1.24183e+06	1.09761e+06	1.53189e+06	1.3164e+06	1.12531e+06	1.44018e+06	514015	1.5733e+06	842883	1.80914e+06
D-Glucuronate	0.8488	NA	NA	MS2 forward	193.036	369.302	3.58004e+06	3.55864e+06	3.64014e+06	3.58513e+06	3.53962e+06	3.56263e+06	3.5395e+06	3.5394e+06	3.5394e+06	3.50987e+06	3.51503e+06	3.55883e+06	3.55873e+06	3.53953e+06	3.33479e+06	3.50888e+06	3.41389e+06	2.80922e+06	2.8615e+06	3.71172e+06	3.6021e+06	5.56527e+06	4.39256e+06	3.41634e+06	3.25582e+06	3.38398e+06	3.14156e+06	3.21536e+06	2.66686e+06	3.95014e+06	4.8554e+06	5.2543e+06	2.85751e+06	6.04801e+06	4.09754e+06	4.04991e+06	4.70921e+06	4.44556e+06	4.09222e+06	4.87353e+06	4.65731e+06	3.47845e+06	2.87572e+06
2'-Deoxy-D-ribose	0.6121	NA	NA	MS2 forward	193.072	259.144	37986.8	35854.4	35770.3	36769.2	35230.9	35709.7	36391.7	35510.4	34406.1	35601.6	33937.4	34842.6	38010	35848.9	40739.9	49478.4	32558.2	37449.2	34604.8	41771.5	32031.6	38570.5	37853.7	35115.4	40556.9	38267.5	47274.1	2769.69	37341.6	28094.5	47753.4	36605.7	34074.9	9470.18	0	68201.4	80967.7	77264.3	81107.5	1649.63	91450.3	67093.5	88814.5
Salicyluric acid	0.9735	NA	NA	MS2 reverse	194.046	226.391	36088.3	38234.5	36025.3	36836.5	36319.6	35736.6	35732.9	35731.7	33996.4	34917.7	35732.7	35733.8	35732.9	35731	22819.7	34201.5	38942.1	82625.7	12185.6	31378.3	82456.1	3738.39	15809.4	17389.4	58535.2	87122.6	24703.7	149263	16808.1	18009.3	15917	148356	14887.1	20711.1	31362.4	15224.1	23302.8	43618.4	19801.1	13329.8	21544	13345.4	56828.1
NA	NA	(R)-Amphetamine;3-Butylpyridine;Dextroamphetamine;2-(2-Methylpropyl)pyridine;Amphetamine;3-(2-Methylpropyl)pyridine;Amphetamine;Dextroamphetamine;2,4,5-Trimethylaniline;2,4,6-Trimethylaniline	-20.7202113649448;-20.7202113649448;-20.7202113649448;-20.7202113649448;-20.7202113649448;-20.7202113649448;-20.7246522699984;-20.7246522699984;-20.7246522699984;-20.7246522699984	MS1 mz matched	194.119	297.663	34564.9	34977.4	35853.8	34588.7	33635.3	34429.6	34204	33576.9	34020.2	34337.7	34690	31349.8	33529.1	33537.3	45111.8	33278.4	35379.6	20107.8	28895.6	34698.2	38831.7	13985.9	33867.1	54352.9	34210.7	101098	76016.1	53534.6	31100.6	29836.8	37994.2	23382.4	36208.6	36485.9	27064.1	66835.1	33351.3	36982	47506.3	73274.5	50719.5	50553.2	30334.7
NA	NA	NA	NA	Unmapped	194.928	407.819	4.22949e+06	4.23575e+06	4.23555e+06	4.23573e+06	4.20422e+06	4.22125e+06	4.20138e+06	4.21057e+06	4.19487e+06	4.24552e+06	4.20124e+06	4.47146e+06	4.20143e+06	4.19565e+06	3.47579e+06	5.51881e+06	4.43119e+06	3.83458e+06	4.10964e+06	3.5348e+06	4.62885e+06	5.36499e+06	5.15889e+06	4.94529e+06	5.33592e+06	5.3625e+06	6.41516e+06	5.26737e+06	4.36088e+06	4.44433e+06	5.17976e+06	5.71472e+06	4.5337e+06	5.12865e+06	5.52848e+06	4.69412e+06	5.85486e+06	5.29826e+06	4.61442e+06	4.3068e+06	4.94567e+06	5.03876e+06	4.28302e+06
NA	NA	4-Hydroxy-9-fluorenone;6,7-Benzocoumarin	-22.4429795299826;-22.4429795299826	MS1 mz matched	195.033	21.921	85050.3	89558.5	89525.1	89567.5	84971.5	85307.2	85267.5	89507.4	89407.3	86771.1	85306.8	147186	85311.4	89474.7	139144	124654	97004.5	125469	89888.4	85394.4	101472	101625	96125.5	8428.22	87888.9	92145.3	91191	87094.1	141393	98493.3	35169.2	95897.8	154629	71550.6	81955.5	151714	71619.7	25618.2	81477.5	28887.6	36726.2	85535	110033
L-Threonate	0.8756	NA	NA	MS2 forward	195.052	371.286	747198	747031	736627	745127	749961	747440	747606	737896	761937	802325	779256	746941	840207	834347	1.60735e+06	1.80951e+06	1.80816e+06	760502	679614	825092	801527	2.50469e+06	1.01888e+06	815464	880806	1.18438e+06	1.30434e+06	856523	736908	1.26733e+06	760658	1.09782e+06	837181	802381	812834	2.42032e+06	3.22041e+06	1.34004e+06	1.36744e+06	1.03866e+06	6.5857e+06	3.42191e+06	2.98283e+06
1,7-Dimethyluric acid	0.9769	NA	NA	MS2 reverse	195.052	215.008	141703	139373	145367	134425	138794	141723	141717	140500	141719	140297	146511	124532	141712	141720	82597.8	68891.6	34494.4	73151.8	12410.8	284791	773615	29235.7	275325	28289.2	34362.3	476945	95333.6	721274	73678.7	10454.4	708512	66305.9	270952	114578	15137.6	1.84213e+06	6568.99	76341.5	40972.1	129200	29422	245153	26398.8
NA	NA	L-Selenomethionine	-16.8276	MS1 mz matched	195.103	209.873	306328	301551	322128	328278	313510	301445	301327	301127	304635	312983	297305	301365	301346	301184	131365	62760.8	8403.7	63248.6	55946.4	1.21467e+06	1.12463e+06	1.60882e+06	1.3792e+06	177419	371611	386778	252733	208875	56725.2	128691	52153.4	864309	157249	1.42509e+06	68763.7	292625	684525	97915.9	106996	188611	1.2953e+06	486666	289377
NA	NA	NA	NA	Unmapped	196.04	289.74	160961	163196	156842	152157	155059	155090	151827	157299	152096	153964	157335	150964	150841	150838	207247	514532	155598	128724	267577	90455.4	258143	138087	304546	110926	181004	323763	311352	369196	372431	91448.1	451460	420163	351724	139690	426168	136397	188869	159861	127670	142059	137367	223719	185009
NA	NA	L-Dopa;N-Hydroxy-L-tyrosine;2-Hydroxy-3-(3,4-dihydroxyphenyl)propanamide;DL-Dopa;3,4-Dihydroxy-L-phenylalanine;L-Dopa;3-Hydroxy-L-tyrosine;L-beta-(3,4-Dihydroxyphenyl)alanine;Levodopa;Dihydroxy-L-phenylalanine;N-Hydroxy-L-tyrosine;N,N-Dihydroxy-L-phenylalanine	20.3593863726888;20.3593863726888;20.3593863726888;20.3593863726888;20.3989672642094;20.3989672642094;20.3989672642094	MS1 mz matched	196.073	211.832	65207.1	66099.3	90277.9	65209.1	65228.5	67106.7	64845.3	65271.4	65261	68459.2	74609.4	67065.2	53660.3	66643.8	153636	212533	90956.5	129782	5488.02	18772.2	30559.8	110809	73643.8	14743.8	25707.8	39157.9	63638.2	20103.8	80061.1	36156.4	54784	36560.6	100320	76829.9	16066.2	149862	82243.7	27065.3	55203.7	28489.6	57497.1	21672.8	84007.2
NA	NA	L-Dopa;N-Hydroxy-L-tyrosine;2-Hydroxy-3-(3,4-dihydroxyphenyl)propanamide;DL-Dopa;3,4-Dihydroxy-L-phenylalanine;L-Dopa;3-Hydroxy-L-tyrosine;L-beta-(3,4-Dihydroxyphenyl)alanine;Levodopa;Dihydroxy-L-phenylalanine;N-Hydroxy-L-tyrosine;N,N-Dihydroxy-L-phenylalanine	21.8816973022094;21.8816973022094;21.8816973022094;21.8816973022094;21.9212782539832;21.9212782539832;21.9212782539832	MS1 mz matched	196.073	299.778	1.50704e+06	1.4246e+06	1.4244e+06	1.41446e+06	1.4072e+06	1.42096e+06	1.41567e+06	1.40984e+06	1.41053e+06	1.42501e+06	1.40689e+06	1.28233e+06	1.42447e+06	1.40743e+06	1.88605e+06	1.77828e+06	1.75596e+06	1.90177e+06	1.69016e+06	1.84611e+06	2.38972e+06	1.64954e+06	1.86288e+06	1.91871e+06	2.16546e+06	2.04929e+06	2.39221e+06	2.20509e+06	1.66132e+06	1.68346e+06	1.83818e+06	1.8307e+06	1.69871e+06	1.89192e+06	2.0479e+06	1.95206e+06	2.10066e+06	1.85729e+06	1.57074e+06	1.937e+06	1.87429e+06	1.69101e+06	1.42149e+06
NA	NA	Sodium iodate	-17.1811	MS1 mz matched	196.886	407.822	133917	136817	134153	142277	134157	139670	144506	137411	137433	137421	134190	100765	132278	137455	119939	130191	122516	108308	128268	129794	125795	137724	128597	120554	131831	107043	113308	116041	120368	122323	114947	123134	127586	119018	134602	102271	113999	99678.8	115239	113245	98099	114549	113344
IS	1	NA	NA	Unmapped	198.033	234.565	2.5755e+06	2.49054e+06	2.50873e+06	2.50864e+06	2.50917e+06	2.52405e+06	2.50899e+06	2.42458e+06	2.47543e+06	2.49119e+06	2.44149e+06	2.4912e+06	2.49137e+06	2.55722e+06	2.77983e+06	2.73491e+06	2.75717e+06	3.43232e+06	2.9604e+06	2.77043e+06	3.24921e+06	2.88902e+06	3.28613e+06	3.2869e+06	3.30144e+06	3.30136e+06	3.48022e+06	3.33156e+06	3.18029e+06	3.09991e+06	3.07424e+06	3.15868e+06	2.29685e+06	3.03902e+06	2.98142e+06	2.66238e+06	3.18873e+06	3.16462e+06	2.7517e+06	2.64768e+06	2.97355e+06	3.04302e+06	2.55508e+06
NA	NA	Sevoflurane;Sevoflurane	1.38894991303775;1.44994780177095	MS1 mz matched	199.007	23.337	1.03891e+06	1.01107e+06	998937	1.01111e+06	982448	1.0421e+06	1.02563e+06	1.05836e+06	972619	1.01374e+06	958593	943403	968119	1.01123e+06	98445.8	423240	313008	3.84944e+06	2.52497e+06	3.2635e+06	316644	59337.4	78222.1	129776	1.44127e+06	975231	322405	1.53826e+06	100253	583148	1.89746e+06	127453	246901	435897	158388	31353.2	1.21195e+06	649289	117841	191169	98259.6	316407	167941
Cysteine-S-sulfate	0.692	NA	NA	MS2 reverse	199.97	294.818	43399.3	43390.9	43398.4	44544.1	42391.3	42005.5	43408.8	43759.1	45040.3	43405.9	43956.6	41560.6	43954.8	49195.9	50907.2	42876.1	43810.9	46524.5	25586.2	33345.1	38145.2	34914.7	46523.4	26303.2	33873.9	51290.5	51788.4	32373	62237.2	30895.9	46307.6	49289	53391.3	47605.3	60351.5	69448.5	117180	28641.2	26013.9	36747.2	44819.1	35812.2	39981.2
O-Succinyl-L-homoserine	0.773	NA	NA	MS2 reverse	200.055	342.75	280197	280312	251106	280244	271961	297216	247108	294092	252098	247928	272430	242863	308419	327058	311676	316449	197085	306142	358574	316381	358345	268164	327518	433551	334896	556010	452990	305014	277829	347791	632513	371286	237063	380222	255369	438963	343525	423327	349912	313061	465488	336728	273061
NA	NA	2-Aminomuconic acid semialdehyde;2-Aminomucote semialdehyde;2-Aminomucote 6-semialdehyde;6-Oxo-1,4,5,6-tetrahydronicotite;1,4,5,6-Tetrahydro-6-oxonicotite;1,4,5,6-Tetrahydro-6-oxonicotinic acid;Gentiaine	9.97500094888937;9.92607907127388;9.92607907127388;9.92607907127388	MS1 mz matched	200.056	154.712	87937.6	87144	88338.8	87948.7	86271.6	87211	87132.9	87117.5	87114.6	85373.1	87964.2	87128.9	87552.3	91764.1	91029.2	95557.2	70732	89756.4	90339.3	89047.7	100461	101465	109584	86363.8	95039.6	143577	129676	85920.6	94203.1	98682.6	69071.4	112155	108547	68751.3	121276	114671	87656.7	82850.8	88776.3	94191.7	114633	93240.8	100012
NA	NA	3-{[(2E)-4-Amino-4-oxobut-2-enoyl]amino}-L-alanine	4.97327	MS1 mz matched	200.068	303.012	46510.6	47365	47492.7	46994.3	41718.4	45785.8	45629.8	44910.5	43120	45605.8	45618.4	45614.2	45629.8	49719.9	67555.8	59328.7	148816	80441.3	57342.3	69204.1	74303.7	88383.5	49868.9	101406	68187.9	86556.3	70821.1	146447	88067.9	86352.1	52299.8	184094	16890.3	43441.1	20559.5	11275.6	18780.1	82300	109336	62722.5	83985.7	26390	30754.1
NA	NA	Penmacric acid;N3-Fumaroyl-(S)-2,3-diaminopropanoate;(2E)-4-{[(2S)-2-Amino-2-carboxyethyl]amino}-4-oxobut-2-enoate	-5.84680794816119;-5.98834993732606	MS1 mz matched	201.058	235.889	1.15218e+06	1.21862e+06	1.25882e+06	1.24843e+06	1.25879e+06	1.24857e+06	1.25262e+06	1.25877e+06	1.26686e+06	1.25874e+06	1.24859e+06	1.24839e+06	1.32548e+06	1.24846e+06	1.22467e+06	1.83165e+06	921196	2.85943e+06	1.8994e+06	1.07433e+06	1.27898e+06	1.71213e+06	2.1338e+06	1.55729e+06	1.5379e+06	2.06465e+06	1.72553e+06	1.73046e+06	1.0459e+06	1.53955e+06	2.14444e+06	1.72472e+06	2.21439e+06	4.58111e+06	2.45415e+06	3.84807e+06	2.25244e+06	1.3236e+06	3.23325e+06	2.49359e+06	2.15317e+06	1.59198e+06	1.21935e+06
4-Methoxyphenylacetic acid	0.9725	NA	NA	MS2 reverse	203.002	22.99	664603	663613	672804	663586	660664	656941	656849	649413	656705	663436	664374	630248	647605	656585	182041	182899	389899	3.07044e+06	693851	214921	1.75194e+06	215265	244807	318886	558951	493297	802027	627271	420928	582399	474150	645936	173691	439677	1.09745e+06	712691	807021	952746	781593	611300	528001	746479	995073
NA	NA	2-Methyl-5-(methylthio)thiophene;3-(Methylthio)methylthiophene;2-Vinyl-4H-1,3-dithiine;	8.73847978247542;8.73847978247542;8.73847978247542;	MS1 mz matched	203.029	340.731	137616	147105	136524	146354	140634	145627	144943	141657	139894	138456	139142	110894	144425	146943	106869	98167.2	109989	83472.1	164373	144756	105009	125941	108865	91177.6	98132.7	83990.6	86945.3	103833	139428	136957	160779	114574	131281	95202.5	103340	140938	99841.4	108027	129943	93252	94573.2	103179	120383
NA	NA	7-Ethoxy-4-methyl-2H-1-benzopyran-2-one;Anofinic acid;3-Butylidene-7-hydroxyphthalide	-8.05718798088605;-8.05718798088605;-7.84011650411298	MS1 mz matched	203.068	390.945	50097.5	49440.1	49852.3	51879.4	49357.2	50098.3	49939.4	49852.3	49853.5	50104.3	50100.7	50098.9	52007.2	50097.5	48597.7	76961.5	25533.2	14051	45647.6	24147.2	46010.7	36454.8	69657.2	49777.1	48458.8	124293	49998.2	55818.7	65223.5	47060.8	80507.9	52735.7	68764.7	32774.2	86502.8	124813	33560.3	121689	83248.8	63555.3	90247.8	49132.2	53741.5
L-Tryptophan	0.9962	NA	NA	MS2 forward	203.083	276.399	185556	185573	185450	183870	183868	179332	179438	184812	185562	182433	184696	193260	202904	188513	193583	198275	164304	182535	224064	197409	225808	149905	245767	227360	207756	282521	266544	205158	206742	194221	233639	179373	180770	152678	123886	238466	180798	240707	205424	184084	266116	171605	259596
Indolelactic acid	0.8813	NA	NA	MS2 forward	204.067	162.931	739572	723007	729214	729148	716532	796963	729060	729429	729367	740792	787097	804997	732989	739682	577057	894789	712946	418857	1.18136e+06	705804	895217	574171	1.09419e+06	898519	895668	1.17383e+06	1.41129e+06	796561	594957	458667	376515	703256	937874	975821	1.19183e+06	1.33438e+06	511598	1.10273e+06	860406	631415	680335	806235	745749
NA	NA	Pyrogallol-2-O-sulphate;Pyrogallol-1-O-sulphate;5-Sulfoxymethylfurfural;Chloroneb	2.38556996871025;2.38556996871025;2.38556996871025;-5.34006245935166	MS1 mz matched	204.982	30.94	647463	636424	636340	622724	635212	616245	621344	750400	629964	790389	615851	444521	573164	580830	56381.7	57129.6	49317	95602.9	4732.02	21006.7	2.10778e+06	207293	284912	32345.8	127027	191690	52229	799571	18207.6	28540.9	865951	1.70785e+06	85583.3	211341	90809	64049.8	33525.4	85204.3	22684.6	82707.3	206122	1.82672e+06	30318
NA	NA	NA	NA	Unmapped	206.082	286.31	234343	227443	240804	232389	234422	234408	232510	230446	234480	228318	230403	191193	234548	234533	302190	351510	258440	156812	236579	242478	270489	170261	240367	381744	316079	526701	465223	324592	177721	234439	321605	222976	369099	267729	163215	662358	288298	320486	461662	550895	506039	463640	234477
N-Acetyl-L-phenylalanine	0.8636	NA	NA	MS2 forward	206.083	162.522	413603	372486	369155	348057	369339	376289	376166	376713	376331	324752	376288	376415	369548	381464	474390	640476	367399	414217	354811	445494	349123	423243	441340	514060	531398	615852	500696	343247	437834	403194	409633	349560	451076	398424	372010	591525	372004	553003	561896	332121	730618	435744	359324
NA	NA	Indole-3-carbinol;4-(2-Furanylmethylene)-3,4-dihydro-2H-pyrrole;1-(2-Furanylmethyl)-1H-pyrrole;3-(2-Furanylmethyl)-1H-pyrrole;3-Methyloxindole;1,3-Dihydro-3-methyl-2H-indol-2-one;2-Indanone oxime;1,3-Dihydro-2H-inden-2-one oxime	3.9852201057326;3.9852201057326;3.9852201057326;3.9852201057326;4.07973432764276;4.07973432764276	MS1 mz matched	206.083	184.139	205319	198390	198412	185406	198383	198088	199490	196578	196584	194892	196560	201189	196560	190241	136718	140612	145967	82275.7	89534.6	213312	107564	129744	109475	149532	113522	43753.1	63604	93799.6	142635	150337	146484	83838.1	142778	162271	134407	189550	75656	211994	177005	121743	172396	113497	118763
NA	NA	Phenylpropionylglycine;3-Phenylpropionylglycine;N-Acetyl-L-phenylalanine;N-isopropylterephthalamic acid;N-Acetyl-L-phenylalanine;N-Acetyl-D-phenylalanine;Cantleyine;Rhexifoline;Methylone;2-(Methylamino)-1-(1,3-benzodioxol-5-yl)-1-propanone	20.4582999821941;20.4582999821941;20.4582999821941;20.4582999821941;20.6673926008934;20.6673926008934;20.6673926008934;20.6673926008934;20.6673926008934	MS1 mz matched	206.094	40.661	170161	173201	168604	170173	166445	166310	169489	176752	165938	165843	163538	170281	165986	166013	544622	511976	286679	421603	1092.08	61913.4	117783	317373	229591	510.632	40644.8	248991	93844.4	20953	315555	95733.1	68814.6	76978.4	223904	140186	35267.1	271495	128376	131882	233919	9698.22	144771	34064.2	275915
NA	NA	Cysteinyl-Serine;Serinyl-Cysteine;9,10-Phenthroquinone;9,10-Phenthrenedione;Phenthraquinone;Phenthrenequinone;4-(1,2-Epoxyethyl)-8,9-epoxy-enediyne;Anthraquinone;9,10-Anthraquinone	-1.81493282279606;-1.81493282279606;-4.80648144412069;-4.80648144412069;-4.80648144412069	MS1 mz matched	207.051	333.74	261117	242404	261750	256280	237581	259277	236769	244268	237333	499430	400907	260253	237744	237228	163724	224305	128666	310680	234929	613270	231583	404559	296744	352382	226426	1.24711e+06	3.05329e+06	165439	217103	826404	329674	143555	90955.2	215763	115203	289452	694996	354251	421508	250743	740866	521665	978394
NA	NA	Hydroxylated lecithin;O-Carbamoyl-L-serine;beta-L-Aspartylhydroxamate;(2S,3S)-3-Hydroxyasparagine	-23.0113925145043;-22.965462645994;-22.965462645994;-22.965462645994	MS1 mz matched	207.051	294.649	839245	831264	818395	831712	838454	831660	832074	817810	836060	782375	807219	737303	818375	822453	530045	1.01616e+06	305929	917151	278701	2.26451e+06	712411	565469	695012	1.01479e+06	691334	1.40193e+06	4.35469e+06	582880	619578	3.22571e+06	1.01273e+06	341639	349282	821026	444616	862742	1.18682e+06	724731	1.251e+06	681465	1.80574e+06	2.24669e+06	1.79561e+06
5-Hydroxyindoleacetate	0.9797	NA	NA	MS2 reverse	207.077	212.15	8974.87	8707.84	9145.17	8762.35	8684.61	9149.75	8078.53	8982.44	9145.73	9149.4	9145.37	10841.2	8981.04	10035.2	17210.6	23327.3	13155.9	11839.3	2262.14	7597	6639.3	12397.8	12728	5063.2	5361.9	12183.1	12183	6118.9	11617.5	11258.1	9764.82	10539.4	15050.3	8778.25	4638.6	42062.4	9989.21	14994.8	18203.9	6857.44	27637	6464.2	12127.1
NA	NA	NA	NA	Unmapped	208.008	41.061	74855.1	66478.8	75049.3	67551.6	72806.6	72867.9	68884.6	74845.3	74826.5	74780.8	77690.1	72709.5	76217.1	74790.7	42910.3	62074.5	27073.7	14085.6	15775.9	32359.5	36803	38308.9	33370.8	53326.2	57412.7	23672.1	9003.88	45974	27995.8	18246.9	56957.2	93247.4	63346.9	18471.3	84186.1	63141.3	35799.3	50962.5	67905.6	28128.3	25688.7	39078.6	13382.6
NA	NA	NA	NA	Unmapped	208.033	86.2085	504676	505004	485511	496476	496404	496368	496186	480645	469920	530550	496720	549698	504583	523305	1.18051e+06	1.23862e+06	830723	921660	73002.4	230087	509502	1.0597e+06	737614	109752	258067	689119	216876	150897	715263	199911	151036	392609	698390	589887	656191	833234	598017	420699	478515	102475	379930	191482	690944
NA	NA	NA	NA	Unmapped	208.032	71.897	516498	313850	480607	469376	480490	461509	469170	469201	469865	480395	487863	482628	484803	469633	1.10139e+06	1.40279e+06	798041	832912	65669.1	224270	496546	975937	711507	112709	273406	599915	218180	138560	740944	199498	160891	401845	758493	554161	727566	901525	621388	436076	494093	98381.9	342786	215272	651140
NA	NA	Selenocysteine;L-Selenocysteine	-5.95060993754701;-24.9920858394682	MS1 mz matched	208.062	213.317	285445	285483	306716	285314	282396	285492	285497	282339	285564	276985	282338	277367	285561	277378	1.01028e+06	1.37455e+06	561237	483377	31299.1	154606	334795	623724	435756	12133.8	145126	356168	174237	83378.5	425499	215511	129560	283535	786072	581041	126257	688768	397264	228096	383803	57990	351423	103558	498864
NA	NA	NA	NA	Unmapped	208.935	584.786	6.80772e+06	6.80966e+06	6.56845e+06	6.28455e+06	7.08081e+06	6.58792e+06	6.96208e+06	6.81282e+06	4.84318e+06	6.48888e+06	6.57802e+06	5.71192e+06	6.81973e+06	7.17679e+06	5.95154e+06	6.84046e+06	7.12331e+06	6.49169e+06	6.53867e+06	6.44025e+06	4.29075e+06	6.63017e+06	6.65679e+06	6.68202e+06	6.72534e+06	6.38881e+06	6.77862e+06	6.58782e+06	6.35866e+06	4.27003e+06	6.94687e+06	7.28549e+06	6.61532e+06	6.53275e+06	7.18232e+06	6.1469e+06	6.14705e+06	4.24415e+06	5.54325e+06	7.22767e+06	5.8867e+06	6.69208e+06	7.01928e+06
NA	NA	Demethylated antipyrine;1H-Indole-3-acetamide;(Indol-3-yl)acetamide;Indole-3-acetamide;Indole-3-acetaldehyde oxime;Indole-3-acetaldoxime;3-Indoleacetaldoxime;(E)-Indol-3-ylacetaldoxime;Edaravone	21.1800008653821;21.1800008653821;21.2546810563297;21.2546810563297;21.2546810563297	MS1 mz matched	209.059	38.982	141480	120641	124296	122704	120439	131473	121119	120187	120214	124778	118516	120888	196799	203752	67282.1	59694.8	48714.3	117608	248.087	34598.2	44615.3	63641.5	62392.6	290.679	24709.5	17445.8	10298.9	10578.9	102050	48028.9	40373.3	95174.9	44914.2	67085.2	22987.8	41164.6	60294	32135.2	91852.6	1564.98	65530.3	21319.3	79075.3
D-Ribose	0.9857	NA	NA	MS2 forward	209.067	213.685	53301.2	52058.7	57626.3	47493.6	53046.6	53389.2	52057.7	52049.4	52957.6	52036.4	62120.5	50237.8	49582.3	52042	161249	200002	89936.8	80195.1	3550.02	32250.7	51237.5	96814.1	86256.9	4003.74	29160.7	67192.9	35621.6	15775.5	76320.9	39561.6	20851.7	46805.9	117095	88207.5	25634	126836	63312.4	37579.3	72396	9699.25	55763.6	23544.7	106993
NA	NA	1,3-Diphenyl-1-propanone;1,3-Diphenyl-2-propanone;Lactaroviolin;Lactaroviolin;p-Methoxystilbene;1-(p-Methoxyphenyl)-2-phenylethene	0.451680072331117;0.451680072331117;0.451680072331117;0.285572179513638;0.285572179513638	MS1 mz matched	209.105	298.11	39720.6	43432.2	44673.1	41974.2	41575.3	43256.7	40530.2	42090.6	42129.1	40539.1	41376	37807.1	40297.8	40106	39355.7	45922.4	36135.8	29416.5	39533.4	34368.3	55465.8	33228.9	44858.4	43839.5	37292	50016.3	42015.3	56031.4	45971.8	33709.2	43456.4	38664.2	46457.6	46233.5	56983.8	68629.3	38892.7	70279.4	42551.3	81925.2	64910.3	72021.6	34858.9
NA	NA	NA	NA	Unmapped	209.949	203.091	816788	933635	855184	833443	874043	805677	813880	814129	814304	834591	834272	693335	771279	821140	786672	171149	588639	531284	943441	1.2036e+06	776682	545242	809880	979788	467777	339968	653611	953652	1.16285e+06	759475	986598	639450	514027	552606	722827	509949	199968	572367	809271	376740	598014	1.29746e+06	874101
NA	NA	3,4-Methyleneazelaic acid;7-Deoxyloganetin	-13.4791820115768;-13.6724799850573	MS1 mz matched	211.098	304.592	194865	198633	211727	220780	194256	194722	193278	194684	193465	203350	195983	198832	198676	193486	88670.5	54077.9	11569.4	151096	76322.3	601630	212551	700297	502864	539319	371980	455057	476849	391574	95169.8	195969	109790	391170	141792	304572	147000	262503	254670	65455.7	196898	116307	451788	427160	152727
NA	NA	L-Aspartyl-4-phosphate;4-Phospho-L-aspartate;L-4-Aspartyl phosphate;2-Amino-3-oxo-4-phosphonooxybutyrate;L-2-Amino-3-oxo-4-phosphonooxybutyrate;(2S)-2-Amino-3-oxo-4-phosphonooxybutanoate	-1.35255778757677;-1.17368798125907;-1.17368798125907	MS1 mz matched	212.004	26.809	7.98702e+06	7.96124e+06	7.9607e+06	7.96115e+06	8.00974e+06	7.96102e+06	7.97373e+06	7.96153e+06	7.89819e+06	7.89084e+06	7.89794e+06	7.49738e+06	7.84715e+06	7.89702e+06	4.68377e+06	2.56704e+06	9.27526e+06	4.65516e+06	8.75208e+06	996252	5.67566e+06	7.8527e+06	4.52229e+06	9.9779e+06	1.1631e+07	8.98611e+06	4.58616e+06	7.86201e+06	8.42187e+06	1.00214e+07	6.21976e+06	9.03461e+06	8.12882e+06	1.04445e+07	1.27937e+07	1.06503e+07	3.64746e+06	1.13255e+07	8.84474e+06	8.46034e+06	7.30017e+06	2.44048e+06	7.51715e+06
Indoxyl sulfate	0.9872	NA	NA	MS2 forward	212.003	42.044	437445	452569	449779	468501	444027	442915	409881	474724	473334	468136	429325	443901	444168	418913	141137	207815	446098	151903	435262	70245.1	275425	335489	200188	592973	509125	232887	148448	415610	417627	362515	254260	485906	358777	732905	614852	805540	122104	657368	502003	402691	344869	107662	380586
NA	NA	Niridazole	-12.6159	MS1 mz matched	213.013	285.047	81732.8	64389.4	61472.5	61437.6	57272	64052.3	64969.7	55245.6	66622.2	53838.1	64139.2	52870.7	61392	64049	108078	62698.4	125306	113399	54866.1	124634	80310.5	93560.1	56511.2	109659	73605.4	40556.4	76949.2	87252.5	105738	104634	97472.7	84644	36343	96223	49736.1	47305.5	59646.7	61181.4	63196.5	65245.9	65212.6	51346.9	61428.2
2-Deoxyribose 5-phosphate	0.7571	NA	NA	MS2 reverse	213.018	161.657	4.1991e+06	4.76877e+06	4.18177e+06	5.504e+06	4.78293e+06	4.61758e+06	4.0528e+06	4.81316e+06	4.04557e+06	4.14639e+06	6.01353e+06	5.75438e+06	4.12869e+06	4.71268e+06	5.49876e+06	1.04812e+07	5.11774e+06	1.18142e+07	3.82089e+06	1.0918e+07	3.7284e+06	1.14291e+07	2.79315e+06	3.22732e+06	1.08658e+07	6.19843e+06	2.95937e+06	4.5336e+06	5.59584e+06	3.12195e+06	3.15976e+06	5.02689e+06	2.63419e+06	9.5488e+06	2.67298e+06	1.98249e+06	1.97557e+06	1.16209e+07	2.46263e+06	1.90229e+06	3.30922e+06	3.20816e+06	1.8148e+06
NA	NA	(E)-2-(2,4-Hexadiynylidene)-1,6-dioxaspiro[4.5]dec-3-ene;(+)-(1R,2R)-1,2-Diphenylethane-1,2-diol;Ethyl 1-naphthylacetic acid;Ichthyotherol;2H-Pyran-3-ol, tetrahydro-2-(1-nonene-3,5,7-triynyl)-, (2S-(2alpha(E),3beta))-;Dihydropinosylvin;Lunularin;3,4'-Ethylenebisphenol;4-Benzyloxybenzyl alcohol;Cuniol;4,4'-Dihydroxybibenzyl;4,4'-(1,2-Ethanediyl)bisphenol;1,1-Bis(4-hydroxyphenyl)ethane;Bisphenol E;…	0.234937626148022;0.234937626148022;0.234937626148022;0.140121831306031;0.140121831306031;0.140121831306031;0.140121831306031;0.140121831306031;0.140121831306031;0.140121831306031;0.140121831306031	MS1 mz matched	213.099	273.36	230472	229075	236217	233802	225717	233934	231962	233900	233897	231990	233900	232010	245546	233876	658677	678642	519415	547275	25597.4	123048	202626	356702	406514	14838.5	83377.1	165956	109967	47755.4	527069	179770	170167	204699	349131	246735	140866	257875	427074	143310	220574	34911.2	158420	102366	362555
NA	NA	Isovalerylsarcosine;N-Acetylleucine;Isovalerylalanine;Hexanoylglycine;N-Acetyl-L-leucine;Swainsonine	-18.447742307808;-18.447742307808;-18.447742307808;-18.447742307808;-18.4858687086959;-18.4858687086959	MS1 mz matched	213.114	298.269	33049.1	34223.2	32267.8	32250.8	32258.3	32240.6	33307.7	32237.3	32245	32448.8	32238.1	29282.3	32259.5	41747.1	27231.4	26786.9	9500.34	28864.8	26658.1	27783.7	18441.7	121877	42331	50934.4	28386.8	34292.7	32912.7	40096.7	11822.4	35890.1	38324.4	41269.1	47122.4	115927	10241.9	57025	58611.1	40171	41880.8	73925.8	70208.4	44269.7	27872
NA	NA	4-Bromophenylacetate;4-Bromophenylacetic acid	24.3671	MS1 mz matched	214.049	313.38	501141	585202	576672	577098	555726	575940	554650	601716	618372	464484	443758	459594	694474	551106	623289	888172	526422	791378	773091	551163	402153	592834	744234	523367	1.15589e+06	1.39732e+06	1.52173e+06	504030	557267	590515	704716	514525	970995	459222	318697	1.1155e+06	875391	1.8264e+06	1.02195e+06	1.31961e+06	1.93182e+06	684545	861772
sn-Glycerol 3-phosphoethanolamine	0.9391	NA	NA	MS2 forward	214.049	377.897	216908	216950	218588	219502	215142	213841	216918	216375	225134	221440	219305	209286	245565	228781	255194	175087	280968	240677	295969	347676	258644	220427	343632	254468	184363	213577	337884	271618	258454	378593	374236	299659	166166	238721	320491	203221	391664	248588	234645	201133	189201	302660	292197
NA	NA	NA	NA	Unmapped	215.015	162.222	1.47556e+06	1.2848e+06	1.50372e+06	1.275e+06	1.30464e+06	1.28712e+06	1.35061e+06	1.29246e+06	1.96504e+06	1.23707e+06	1.90513e+06	1.28625e+06	1.37883e+06	1.23433e+06	1.18283e+06	1.30564e+06	1.42545e+06	2.65079e+06	1.19442e+06	843334	1.17537e+06	983327	1.92898e+06	4.51069e+06	1.26006e+06	1.25108e+06	1.0861e+06	1.34652e+06	1.53804e+06	647814	881349	1.35319e+06	1.03727e+06	1.18285e+06	1.10393e+06	1.28398e+06	1.05838e+06	1.19384e+06	1.21681e+06	689916	3.59951e+06	1.56505e+06	974438
NA	NA	Bentoquatam;D-Glucose;Grape sugar;Dextrose;Glucose;D-Glucopyranose;D-Fructose;Levulose;Fruit sugar;D-arabino-Hexulose;D-Galactose;D-Galactopyranose;myo-Inositol;D-myo-Inositol;1D-myo-Inositol;L-myo-Inositol;1L-myo-Inositol;meso-Inositol;Inositol;Dambose;Cyclohexitol;Meat sugar;Bios I;D-Mannose;Mannose;Seminose;Carubinose;beta-D-Glucose;L-Sorbose;L-xylo-Hexulose;alpha-D-Glucose;D-Aldose;D-Aldose1;…	17.216397341062;3.33215967260141;3.33215967260141;3.33215967260141;3.33215967260141;3.33215967260141;3.33215967260141;3.33215967260141;3.33215967260141;3.33215967260141;3.33215967260141;3.33215967260141;3.33215967260141;3.33215967260141;3.33215967260141;3.33215967260141;3.33215967260141;3.33215967260141;3.33215967260141;3.33215967260141;3.33215967260141;3.33215967260141;3.33215967260141;3.3321596…	MS1 mz matched	215.033	253.711	1.70205e+07	1.36442e+07	1.3643e+07	1.35615e+07	1.33346e+07	1.30791e+07	1.36289e+07	1.3665e+07	1.28865e+07	1.53006e+07	1.33194e+07	1.35039e+07	1.33214e+07	1.33153e+07	1.89674e+07	1.43485e+07	2.78297e+07	1.57252e+07	1.28501e+07	2.088e+07	2.67899e+07	9.67493e+06	1.5703e+07	2.61298e+07	1.82785e+07	2.39099e+07	1.7151e+07	2.30484e+07	2.35879e+07	1.02696e+07	7.10154e+06	1.66233e+07	5.35056e+06	2.22774e+07	1.00628e+07	9.59975e+06	1.42626e+07	1.37729e+07	1.75636e+07	2.23464e+07	1.96417e+07	1.80176e+07	1.09548e+07
NA	NA	Chlorohydrin;Nithiazide	4.84830659151893;16.3864840205709	MS1 mz matched	215.035	291.449	3.86748e+07	3.96585e+07	3.64843e+07	3.74671e+07	3.67864e+07	3.71927e+07	3.67832e+07	3.6778e+07	3.67756e+07	3.67727e+07	3.67807e+07	3.82394e+07	3.71858e+07	3.67856e+07	4.25124e+07	4.47392e+07	4.76557e+07	5.13535e+07	4.14599e+07	4.42121e+07	4.52837e+07	6.65759e+07	4.43986e+07	4.56358e+07	4.49491e+07	4.50823e+07	4.3011e+07	4.27029e+07	4.19163e+07	4.51963e+07	5.82643e+07	4.89463e+07	3.39512e+07	4.6133e+07	6.1971e+07	3.66478e+07	4.68722e+07	4.36137e+07	4.35192e+07	4.12328e+07	4.60095e+07	4.513e+07	3.62147e+07
NA	NA	L-1,2,3,4-Tetrahydro-beta-carboline-3-carboxylic acid;S-(1,2-Dichlorovinyl)-L-cysteine;DCVC	-8.68897710921864;11.1067095632213	MS1 mz matched	215.074	197.638	851865	762238	800532	862068	869574	856123	862573	828238	855861	860710	856034	757827	819985	855622	1.21522e+06	2.06658e+06	182210	287402	2.35167e+06	295037	747832	1.66411e+06	1.00112e+06	1.06053e+06	854456	2.57341e+06	5.51836e+06	1.76343e+06	333483	1.10819e+06	816567	2.02091e+06	3.80431e+06	1.29959e+06	1.24802e+06	4.16191e+06	482197	219394	1.24133e+06	3.1131e+06	1.01296e+06	2.66306e+06	249274
L-Galactono-1,4-lactone	0.8666	NA	NA	MS2 reverse	215.083	121.464	49451.5	61716.1	48997.9	41518.8	50850.8	49201.9	49553.6	45497.5	49143.1	48978.2	48040.3	50062.6	50025.7	50041.8	139722	227349	56191.9	91752.2	2883.42	35911.2	46697.5	71802.7	106735	297.796	30683.1	44757.6	18961.8	11027.2	132872	36545.5	36122	41466.5	77298.1	53240.6	26283.3	64316.3	71030.6	37965.8	65046.1	2310.1	54874.2	72137	95086.7
NA	NA	NA	NA	Unmapped	215.104	275.6	33488.6	32990.3	33883.1	34090.9	33491.8	33807.9	33808	33491	35168.1	33805.1	31600.3	32591	35560.1	33487.9	119352	51149.6	61294	52950.3	14705.6	17132.1	71925	2.13843e+06	76357	3282.68	32147.6	26881.2	143265	67259.1	19946.7	24645	11256.5	46991.5	8894.51	32312.6	23206.1	39776.1	40736.7	23336.6	28703.1	21875.8	44152.5	34832.4	48621.3
NA	NA	NA	NA	Unmapped	215.166	166.515	64244.5	60349.3	64691.9	90037.3	64710.9	96529.8	84808.2	82361.4	60954.2	70976.6	64119.5	68439.9	63601.7	64171	62915.3	85506.4	20099.4	82325.7	109630	38950	58453.1	48946.4	21181.3	22874.3	40308.6	1327	111001	91523	92531.2	68172.9	27726.8	55153.6	46284.3	84246	71828.8	70199.9	123148	28473.2	65203.4	80867.2	56564.2	37951.1	49576.7
NA	NA	NA	NA	Unmapped	216.981	216.936	106813	101502	99737.7	99717.4	101522	101528	101558	101520	101218	101542	99686.6	101542	89685.5	92343.7	39142.4	937489	104122	107167	1.00731e+06	968280	163435	48429.5	26761.1	40477.8	89387.4	59680.4	16223.2	114554	133721	76261.4	10279.9	113145	52050.4	55183.8	330122	136976	37725.2	256672	941400	42574	33163.7	38850.2	148769
NA	NA	NA	NA	Unmapped	217.004	244.219	2.85522e+06	3.7029e+06	3.69871e+06	3.53802e+06	3.72058e+06	3.04537e+06	4.294e+06	3.50347e+06	3.23547e+06	3.50013e+06	4.4488e+06	4.18347e+06	4.13135e+06	3.01269e+06	1.08841e+06	2.61607e+06	2.5643e+06	4.45137e+06	3.55805e+06	4.0974e+06	5.18818e+06	2.46223e+06	3.12284e+06	3.31379e+06	2.95854e+06	2.51092e+06	2.28953e+06	3.75792e+06	4.61131e+06	2.8849e+06	2.63667e+06	4.37538e+06	2.2502e+06	3.28518e+06	4.03605e+06	3.71557e+06	3.13323e+06	3.13335e+06	2.86744e+06	2.74977e+06	2.77748e+06	2.64146e+06	2.84784e+06
NA	NA	NA	NA	Unmapped	217.004	272.876	8.54449e+06	8.15875e+06	8.18909e+06	8.11469e+06	7.9776e+06	8.09595e+06	8.16679e+06	8.05245e+06	8.15931e+06	8.12632e+06	8.10353e+06	8.11433e+06	8.1589e+06	8.15889e+06	7.48375e+06	7.26134e+06	7.55131e+06	8.62585e+06	7.76781e+06	7.85002e+06	7.54069e+06	7.77007e+06	7.16957e+06	7.17609e+06	7.38678e+06	7.15115e+06	6.475e+06	6.97265e+06	7.85402e+06	7.52541e+06	7.07093e+06	7.11975e+06	7.03034e+06	7.96745e+06	7.63934e+06	6.65401e+06	6.92184e+06	7.32541e+06	7.30327e+06	6.90484e+06	7.77757e+06	6.73188e+06	7.35894e+06
NA	NA	NA	NA	Unmapped	217.004	214.958	1.68022e+06	1.67285e+06	1.6878e+06	1.68025e+06	1.67344e+06	1.68372e+06	1.67275e+06	1.66624e+06	1.66844e+06	1.66602e+06	1.68038e+06	1.67273e+06	1.59432e+06	1.71504e+06	1.60596e+06	1.42754e+06	1.81584e+06	1.86751e+06	1.60963e+06	1.55305e+06	1.69555e+06	1.3535e+06	1.4173e+06	1.55128e+06	1.42518e+06	1.4551e+06	1.42574e+06	1.59938e+06	1.72888e+06	1.74355e+06	1.97333e+06	1.43342e+06	1.48948e+06	1.42859e+06	1.75346e+06	1.44274e+06	1.40567e+06	1.84781e+06	1.52171e+06	1.52985e+06	1.55913e+06	1.50672e+06	1.54923e+06
NA	NA	Methionine sulfoxide;Ethiin;L-Methionine S-oxide;L-Methionine (R)-S-oxide;L-Methionine (S)-S-oxide	12.3365634147324;12.3365634147324;12.1178338160849;12.1178338160849;12.1178338160849	MS1 mz matched	217.053	228.39	246292	255952	267442	261861	240989	261689	245684	255522	266644	255551	261665	255746	270230	261626	287689	337873	178315	238987	197204	263871	233227	216259	245977	237928	256277	424982	199978	232272	133412	176619	141306	281862	196637	258587	168804	429715	269738	471111	452273	340471	389255	305958	182001
Pantothenate	0.7296	NA	NA	MS2 forward	218.104	257.199	568462	576596	575706	567525	568431	565402	572348	569235	582700	568456	555741	559186	605256	572344	516121	1.19768e+06	394311	479861	424780	711765	655570	457665	569512	444998	779032	876513	1.14262e+06	627949	284138	595485	1.22845e+06	797906	950417	632555	674092	743644	1.05793e+06	1.00091e+06	672017	756307	1.01287e+06	819087	610810
NA	NA	5-Methyl-3-isoxazolyl sulfate	-10.0565	MS1 mz matched	218.997	26.896	682009	682300	682037	668630	659998	682013	682194	682095	700164	669978	546621	600684	668955	668757	166450	1.2177e+06	139881	384212	136792	64820.7	2.5802e+06	618172	660877	100434	426039	204589	156751	1.60621e+06	99234.5	296774	3.08959e+06	1.1168e+06	84814.4	298725	237907	145661	415538	364160	354373	1.03466e+06	300872	3.61529e+06	158777
NA	NA	Hispolone;Isoeugenitin;Eugenitin;2,6-Dioxo-6-phenylhexanoate;Polygonolide	20.3163888581879;20.3163888581879;20.3163888581879;20.1296293604207;20.1296293604207	MS1 mz matched	219.078	183.024	510842	636476	636161	635972	686795	654887	654496	636783	636720	475482	653920	753701	683237	648173	978910	1.32547e+06	479597	500452	24963	182726	415000	524623	893725	9724.23	240569	167423	104398	63973.1	1.00287e+06	284907	209565	341857	1.04567e+06	383966	240678	569598	376968	226714	624938	28672.9	476903	184704	950141
NA	NA	NA	NA	Unmapped	220.942	22.3455	153078	153078	153079	152370	152366	152376	152377	153071	157745	153974	152375	151795	150394	153084	52341.6	50795.6	56931.5	76920.4	273093	120843	316214	70657.2	70705.1	270411	305766	38892.2	58547.7	314809	142267	172797	211947	97218	107842	120105	260700	46522	185854	310786	89074.3	289576	214687	142371	72909.3
NA	NA	Acetazolamide;Acetazolamide	12.9218619960557;13.0637633279036	MS1 mz matched	220.987	41.6155	59620.1	56650.5	56951.4	52874	56933.4	55803.3	59450	59644	59753	59335.2	59053.5	56592.3	55928	59353.4	39373.7	65482.6	53751.4	28766.3	47290.9	22891.2	49870	20478	33482.8	30398.7	110301	11813.2	34625.5	97641.4	44913.5	72099.9	40881.9	151701	39871.3	90997.7	49974.8	98033.4	29561.5	76867.2	171119	39852.6	38137.1	104011	37386
NA	NA	Dantron;Xanthopurpurin;Alizarin;Dihydroxyanthraquinone;1,2-Dihydroxyanthraquinone;Dihydroxy-9,10-anthracenedione;Danthron;Chrysazin;1,8-Dihydroxyanthraquinone;Anthrafravic acid;Anthraflavin;2,6-Dihydroxyanthraquinone	-13.5755263162898;-13.5755263162898;-13.7475769896568;-13.7475769896568;-13.7475769896568	MS1 mz matched	221.013	220.403	1.31571e+06	1.27035e+06	1.24004e+06	1.24231e+06	1.23915e+06	1.28202e+06	1.2382e+06	1.2482e+06	1.26028e+06	1.26471e+06	1.23729e+06	1.19632e+06	1.26402e+06	1.25965e+06	1.12125e+06	1.44689e+06	1.22843e+06	1.40001e+06	1.17455e+06	1.42212e+06	975824	1.25207e+06	1.24592e+06	1.08305e+06	1.29359e+06	1.81231e+06	1.89016e+06	694299	974834	1.65747e+06	2.06907e+06	1.23834e+06	1.54387e+06	1.41238e+06	1.79825e+06	1.69095e+06	1.73003e+06	1.88014e+06	1.39575e+06	1.86506e+06	2.14386e+06	1.58166e+06	1.70787e+06
NA	NA	Amrinone;	7.6873091958391;	MS1 mz matched	222.053	157.104	614977	555357	530316	530678	533229	530536	529970	549999	530081	521593	551534	550446	531927	663900	688467	906170	357628	966420	37167.1	737728	556470	295994	971792	40590.1	145754	844423	701906	107297	402400	1.37328e+06	403303	486722	330632	769071	132086	257669	178387	533419	2.11186e+06	46115.3	476026	122938	955750
NA	NA	4-(2-Amino-3-hydroxyphenyl)-2,4-dioxobutanoic acid;2-(Malonylamino)benzoic acid;(R)-2,3-Dihydro-3,5-dihydroxy-2-oxo-3-indoleacetic acid;7,8-Dihydro-7,8-dihydroxykynurete;N-Malonylanthranilate;4-(2-Amino-3-hydroxyphenyl)-2,4-dioxobutanoate;4-(2-Amino-5-hydroxyphenyl)-2,4-dioxobutanoate;3-(1-Carboxyvinyloxy)anthranilate;2-Amino-3-[(1-carboxyethenyl)oxy]benzoate	19.5365956455207;19.5365956455207;19.5365956455207;19.4128531020069;19.4128531020069;19.4128531020069;19.4128531020069;19.4128531020069	MS1 mz matched	222.052	125.925	790487	847497	838306	857131	838299	846155	838354	847386	847473	844763	847399	770899	838274	886873	815153	710814	383901	829549	32926.9	768094	679650	296136	1.01362e+06	89551.1	130831	510176	488665	89568.4	456343	1.56765e+06	461165	428071	328734	711153	148668	285177	130165	554221	1.83081e+06	32232.1	334988	133728	1.11487e+06
N-Acetyl-L-tyrosine	0.6971	NA	NA	MS2 forward	222.078	211.563	246271	247128	247884	244422	241381	244426	246280	245825	246267	244442	244428	228300	254530	242952	337128	348558	259154	241945	222072	217651	364868	247087	323507	301593	287389	390692	339102	347646	284991	277040	215019	321955	324473	389690	272733	339902	265472	330261	342121	340209	392465	283220	265045
NA	NA	Mepanipyrim	-17.4801	MS1 mz matched	222.099	374.7	98298	97669.9	95155	98330.9	98303.1	99851.6	104030	97785	97030.1	97011.1	98332.7	84757.2	96782.8	98338.4	109923	109210	103606	131492	120107	131179	101161	92771	97026.1	188676	146449	251421	191255	143096	104771	122785	125503	123246	102132	88253.1	63401.3	195275	131239	121786	125547	136248	180127	126984	113101
NA	NA	Neostigmine;Neostigmine	-11.8887007398028;-12.0997720313517	MS1 mz matched	222.135	239.716	109193	116008	110480	111354	106213	99626.8	105907	105997	109273	110943	105769	109105	98364.7	88726.9	69305.2	96843.4	116022	72374.2	99130.8	143345	81797.9	101137	104812	103302	100474	129895	289470	105404	81509.4	243058	324689	94297.6	125773	109082	146353	202203	235225	197899	136263	164252	195397	257574	124965
NA	NA	Perflutren;CMN 131;Pyridyl-2-thioacetamide monohydrochloride	-6.91418380978076;2.65932692429256	MS1 mz matched	222.992	42.2825	301745	315255	315189	322833	311621	297134	301037	280755	277440	297839	292855	301794	293287	297092	137872	718022	222903	261777	101783	64707.2	687474	112524	193073	60936.7	141885	43608.1	63642.2	1.17599e+06	86497.8	195303	395195	200192	572231	272346	359462	127064	98353.2	2.4277e+06	142197	98589	176416	327899	202494
NA	NA	Radium-224	1.02669	MS1 mz matched	223.02	343.923	5.56899e+06	5.48717e+06	5.48737e+06	5.59004e+06	5.48759e+06	5.44998e+06	5.31367e+06	5.44964e+06	5.47015e+06	5.4033e+06	5.35142e+06	5.78806e+06	5.48782e+06	5.29731e+06	3.80063e+06	3.70956e+06	3.95614e+06	3.99384e+06	4.05507e+06	5.62913e+06	3.98861e+06	3.87251e+06	3.79791e+06	3.99185e+06	4.12774e+06	3.98295e+06	3.71687e+06	3.75453e+06	4.03608e+06	3.84114e+06	3.91126e+06	5.68744e+06	5.39393e+06	3.89581e+06	3.71413e+06	3.76027e+06	3.74477e+06	6.03032e+06	5.77201e+06	4.00755e+06	4.02141e+06	3.54131e+06	5.48088e+06
NA	NA	Radium-224	1.02669	MS1 mz matched	223.02	362.402	4.31908e+06	4.31899e+06	4.31848e+06	4.31892e+06	4.22777e+06	4.24731e+06	4.10429e+06	4.31949e+06	4.37042e+06	4.17521e+06	4.28499e+06	4.52853e+06	4.35659e+06	4.16963e+06	3.86608e+06	4.20274e+06	5.13632e+06	4.18848e+06	3.8357e+06	3.91519e+06	4.33334e+06	4.10582e+06	3.92906e+06	3.93039e+06	3.77154e+06	3.83366e+06	3.8361e+06	4.95558e+06	4.40789e+06	5.06947e+06	3.89993e+06	3.69564e+06	3.89475e+06	4.22734e+06	4.24419e+06	3.85155e+06	3.70725e+06	4.32157e+06	4.14429e+06	3.87791e+06	4.24888e+06	4.97942e+06	3.93929e+06
D-Quinovose	0.9904	NA	NA	MS2 forward	223.083	198.56	3.12572e+06	2.81076e+06	2.88381e+06	3.02038e+06	2.87923e+06	2.85344e+06	2.84561e+06	2.844e+06	2.80397e+06	2.84466e+06	2.88369e+06	2.88345e+06	2.84377e+06	2.84707e+06	791508	439936	2.5013e+06	938414	569946	2.48653e+06	1.18536e+06	1.58895e+06	1.31971e+06	726425	874454	96933.5	121476	540761	3.56883e+06	660314	1.19086e+06	541374	489872	963637	1.54969e+06	426686	378744	2.57219e+06	575250	146340	1.20821e+06	576998	2.58156e+06
NA	NA	Ethiofencarb;Ethiofencarb;Methiocarb	-5.99513912844106;-5.77566516787297;-5.77566516787297	MS1 mz matched	224.078	341.396	103937	103799	103880	103998	106126	109306	104573	104258	112883	117125	109796	84486.8	105130	112919	1.01149e+06	1.21355e+06	595275	216850	1920.24	38562.3	42191.5	802357	109407	1714.19	12047.9	74921.1	21216.3	4181.52	22535.4	53836.6	5953.75	69505.4	370862	332131	5375.36	510521	143062	50129.8	135862	3619.43	26942.7	9240.36	349392
Phenyllactic acid	0.6734	NA	NA	MS2 reverse	225.077	232.833	30939.9	30871.7	31799.4	30725.4	31463.8	31034.3	27819	34203.1	35798.1	31511.5	30652.6	23367.9	30633.4	30013.7	25443.8	14433.9	14283.6	24146.8	15499	51302.5	67991.1	73635.9	73584.7	26796.4	32648.5	42043.2	25800	52025	36993.9	37394	15866.3	56506.8	32259.4	88817.7	22595.5	26333.9	48590.5	20109.6	13428.1	24478.7	65847.3	49200.6	21665.6
NA	NA	NA	NA	Unmapped	225.136	308.781	102575	105179	102566	100050	103628	99896.4	99789.2	102826	99799.1	102943	95278.6	99806.6	96131.3	83293.6	245953	383674	133843	206777	1508.83	51329.9	109542	156274	183199	3168.13	51784.4	100355	36135.4	24573.8	320179	75458.5	79145.2	94390.6	147135	119017	43165.5	84077.2	154719	71741.9	90122.7	4420.06	107958	40499.4	129957
5-Methoxyindoleacetate	0.9448	NA	NA	MS2 reverse	226.045	333.99	7650.49	7532.66	7825.87	5551.26	7221.51	7243.96	7531.11	7211.39	7310.34	6064.8	7939.67	7215.82	7226.31	7200.82	6731.59	3693.57	7032.57	9059.77	5838.45	6018.33	9200.17	9301.28	8819.31	6366.99	3400.06	9197.91	6773.4	7649.62	10543.8	7752.79	8481.33	8993.51	6127.89	6089.11	5555.28	12938.2	6183.2	11860	7461.37	7454.3	14177.5	6203.1	9088.15
NA	NA	NA	NA	Unmapped	226.93	198.855	35935	36432.8	35576	34251.9	34914	35413.6	34953.9	35431.9	37236.4	35929	35451.3	35418.8	35917.5	38167.4	49295.8	52334.2	35991.3	90844.1	16440.4	25070.5	54307.9	64412.9	93672.1	23784	42586.8	163130	83229	22175.8	66452.2	19408.3	27987.7	74272.9	66859.3	58463.1	53480.2	60212.1	57815.1	19774.1	40679.2	7326.22	59261.4	43111	70731.3
NA	NA	1-(Malonylamino)cyclopropanecarboxylic acid;2-(Acetamidomethylene)succite;(2S,4S)-4-Hydroxy-2,3,4,5-tetrahydrodipicolite;(2S,4S)-4-Hydroxy-2,3,4,5-tetrahydropyridine-2,6-dicarboxylate;HTPA	-11.0795047145483;-11.2270587084973;-11.2270587084973	MS1 mz matched	227.066	363.229	1.095e+06	1.08529e+06	1.09722e+06	1.09504e+06	1.10144e+06	1.02154e+06	1.06654e+06	1.09598e+06	1.07832e+06	1.09444e+06	1.07725e+06	1.07793e+06	1.12359e+06	991592	1.32819e+06	1.31586e+06	1.44842e+06	1.55889e+06	1.40981e+06	1.03046e+06	1.52125e+06	1.3279e+06	1.35809e+06	1.3266e+06	1.52836e+06	885245	950999	1.34666e+06	1.58446e+06	1.3767e+06	2.0722e+06	1.26683e+06	1.08852e+06	1.29689e+06	1.04243e+06	1.15111e+06	1.63553e+06	1.60198e+06	1.11968e+06	1.05633e+06	1.16195e+06	1.21496e+06	1.2421e+06
Dihydrouracil	0.9992	NA	NA	MS2 reverse	227.076	34.874	9371.91	10210.2	10117.4	9502.1	9587.6	9502.43	9324.86	9291.4	10113.1	9247.47	9366.31	8847.13	9500.59	9541.27	21365.8	22485.4	10011.6	12253.4	0	252.649	2205.17	9302.9	7886.19	274.824	1288.08	670.71	0	0	7115.04	1997.67	384.876	1599.03	11300.4	7155.7	10942.1	9112.01	5201.97	0	6460.69	0	2478.2	308.912	10276.6
Myristic acid	0.9956	NA	NA	MS2 forward	227.202	44.069	105357	106258	105273	105321	93235.6	99973.1	105315	119631	112845	109829	105356	116978	107598	105277	61696.9	103012	80772.3	56572.8	50685.6	104799	53282	61265.3	96820.1	87285.2	94229.3	51635.1	116530	66964.2	58109.2	86474.2	121733	77271.2	111612	125599	106459	155684	85743.8	70322	124441	92795.5	103353	147037	64100.7
NA	NA	Dimethoate	-8.16595	MS1 mz matched	227.998	33.172	230606	202767	202795	202832	202813	198550	198323	203044	203005	198309	198292	184133	198144	198074	46303.8	44190.4	57369.6	36003.7	248737	8002.78	151268	187582	57837.7	56726.3	79290.3	81412.7	117302	82850	172238	130075	114042	135652	163193	60706.2	536635	258097	43290	113510	215148	114180	96901.4	73307.2	90102.6
NA	NA	Imetit	8.23226	MS1 mz matched	229.083	289.271	209185	209091	209031	209030	208302	209171	209460	204827	209541	213567	203504	170718	174692	197506	226755	280964	330653	271357	300652	219244	187542	277396	263695	276450	256796	335031	130369	159701	182021	290477	360226	304076	139010	220099	232420	150688	249214	209353	259319	187977	253355	404531	149214
NA	NA	Dodecanedioic acid;Bis(1-methylethyl) hexanedioate;Dipropyl hexanedioate;Talaromycin A;Dodecanedioic acid;Diisopropyl adipate;Dibutyl succite	18.8171451488685;18.8171451488685;18.8171451488685;18.8171451488685;18.8571195184435;18.8571195184435;18.8571195184435	MS1 mz matched	229.156	196.036	61922.2	61343.7	61351.3	62447.7	61926.5	61277	61343	61480.1	61916.4	61694.7	60691.7	58610.5	64638.2	63926.5	135468	10999.4	114226	174464	40473.3	22009.1	100945	8106.36	50735.3	53820.3	56909	44500.8	6692.73	47347.6	56969.4	11710.7	47307.2	71673.9	15350.4	71245.8	37910.7	17190.5	266946	17908.5	32522.3	9088.8	169585	30904.4	22219.7
NA	NA	1-Methoxypyrene;1-Methoxypyrene	0.797108641309006;0.861739127466036	MS1 mz matched	231.078	182.625	887093	890316	927570	928089	927859	894915	513808	929514	479297	943722	890318	627675	927943	889614	4.22573e+06	7.9069e+06	1.49699e+06	1.82282e+06	81633	1.02788e+06	748691	1.93399e+06	3.0386e+06	13676.9	579195	1.8943e+06	644001	280839	1.21832e+06	929413	471274	543446	1.12563e+06	1.03815e+06	268886	1.86911e+06	1.666e+06	1.11038e+06	1.15399e+06	80548.4	863622	393648	1.86253e+06
NA	NA	4-Hydroxy-8-methoxy-2H-furo[2,3-h]-1-benzopyran-2-one;9-Hydroxy-4-methoxypsoralen;5-Hydroxyxanthotoxin	-8.95822323969018;-8.95822323969018;-8.95822323969018	MS1 mz matched	231.187	27.612	77775	75629.2	76255.2	85969.4	75798.7	75789.7	74502.4	74512.6	80284.7	74496.1	74491.4	74490.4	74223.7	70448	46649.7	28789.1	96350.8	59708	0	22010.5	20259.9	45887.9	32676.7	0	4708.15	1895.18	308.282	0	11008.2	28131.2	7689.46	14623.7	71111.2	48517.3	1089.38	98792	36003.5	20905.2	61446.7	0	35564.8	1492.91	46092.3
NA	NA	Casimiroin;2-Hydroxy-6-oxo-(2'-aminophenyl)-hexa-2,4-dienoate;Casimiroin	-15.7798893584562;-15.7464233736975;-15.7464233736975	MS1 mz matched	232.065	305.938	41410.9	41283.3	44063.8	45515	47025.6	42881.8	43784.5	42846	44063.5	45110.6	44063.8	44063.9	44060.5	43678.8	56953.3	36562.7	76551.2	26608.6	79998.5	43977.9	74487.4	24823	43437.3	67680	62077.1	64279.8	65912.7	52436.6	56204.3	44512.9	39075.1	34475.4	49759.8	56374.8	25768.8	78821.5	43995.9	85094.5	46879.6	89535.8	29269.4	38259	57524.5
NA	NA	NA	NA	Unmapped	232.925	581.558	928620	784834	1.1771e+06	992914	1.02344e+06	931386	898019	897696	897209	936483	931162	748413	882734	898343	1.04916e+06	766143	969858	939272	719476	733621	978530	828912	873274	901212	610725	873570	684454	1.85336e+06	772977	778474	732366	715005	924893	1.86718e+06	1.99742e+06	1.73556e+06	854722	1.12369e+06	1.32207e+06	895579	882717	1.12964e+06	901374
Homoveratric acid	0.714	NA	NA	MS2 reverse	233.013	25.818	143378	145596	141423	141959	141400	141429	143414	143421	143380	143420	143318	117897	141368	140780	11811.6	82287	11015.7	66802.7	46951.8	26144.8	130850	39301.2	5490.51	54047.9	11090.1	35126.7	50218.8	149648	22227.3	8876.35	131591	49402.9	6043.39	59138.8	65246.5	10357.5	58977.3	178192	39264.1	66238.1	13321.4	145635	22315.8
Acetylglycine	0.9968	NA	NA	MS2 reverse	233.078	395.887	10399.4	10679.9	10540.5	10394	11821.2	10903.3	10394.5	9632.94	10397.6	10025.4	10579.8	10573.7	9644.27	10777.5	9123.22	14227.2	9141.82	11196.5	10530.8	7853.27	5550.5	13877	7699.02	7927.2	13279.5	34810.5	14629.1	2713.01	13351.7	12081.7	24507.1	12280.5	14671.7	4323.58	21341	28507.7	22083.6	10720.5	18720.1	12435.6	58050.2	31337.3	13792.8
NA	NA	5-(1-Pyrrolidinylmethyl)-2-furanmethanol;3,4-Dimethoxyphenylethylamine;2,5-Dimethyl-4-(1-pyrrolidinyl)-3(2H)-furanone;beta-O-Methylynephrine;3-O-Methyl-a-methyldopamine;(R)-2-Nitro-p-mentha-1,5-diene;2-(5-Methyl-2-furanyl)-3-piperidinol;cis-6-Nitro-p-mentha-1(7),2-diene;	20.5471496521702;20.5471496521702;20.5471496521702;20.5471496521702;20.5471496521702;20.5471496521702;20.5471496521702;20.5471496521702;	MS1 mz matched	233.103	199.812	35827.1	35826.2	37311.7	37148.9	36139.3	36162.6	34387.2	36301.3	34255.9	35663.8	36148.9	35091.3	36147.2	35182.6	52228.1	33882.1	44233.1	48648.9	29517.6	52487.9	39045.1	56934.5	39912.1	72044.2	37745.8	34378.5	30240.5	52825.2	40668.7	42240.3	29825.7	56403.6	23972.1	37889.4	17658.2	28928.4	38667.8	50023.4	46022.8	70124.2	56036.6	41788.2	31994.8
NA	NA	N-Benzylphthalimide;2-Benzylisoindole-1,3-dione;2,3-Bis(p-hydroxyphenyl)acrylonitrile;1-Amino-2-methylanthraquinone	-3.6274828222541;-3.6274828222541;-3.6274828222541	MS1 mz matched	236.078	371.55	699638	706282	728549	734162	731893	707280	700714	700731	700744	707342	692723	700771	705076	694112	617489	729433	1.00675e+06	951537	758615	801633	909718	467616	596357	999815	1.0209e+06	1.76664e+06	1.56668e+06	603407	812283	705792	727271	688265	712745	615768	425637	1.21313e+06	939487	1.07514e+06	751306	757006	944823	716921	1.23229e+06
NA	NA	Plantagonine;5-[2H-Pyrrol-4-(3H)-ylidenemethyl]-2-furanmethanol;1,2-Dehydrosalsolinol;2-Propenyl 2-aminobenzoate;5-Hydroxytryptophol;N,N-dimethylindoliumolate;Dihomomethionine	22.7096408155992;22.7096408155992;22.7096408155992;22.7096408155992;22.7096408155992;22.7096408155992;3.95296424315031	MS1 mz matched	236.093	176.686	134627	169121	148826	147621	138380	154116	147472	150035	155498	150084	150148	147456	147394	147356	63202.9	75639.7	110850	31308.9	51804.8	152344	97725.1	52567.5	95451	103658	76454.6	53463.3	148731	58877.9	52064.5	133806	454469	68473.7	116140	96294.5	137101	333520	124660	203751	192861	175369	242825	188045	140639
NA	NA	NA	NA	Unmapped	236.884	407.82	47408.4	46863.2	45283.3	44597.8	46466.5	48527.6	46858.1	46466.9	47256.8	46460.1	46464.7	44587.8	46865.6	47037.5	35340	57893.9	43526.6	36845	41226.1	39409.3	44719.6	53383.3	53510.2	51471.7	58277.4	57849.9	65704.2	55367.4	47993.2	45846.1	51414.8	59912.7	50350.1	54381.8	58376.6	48826.3	60110.9	59933.7	57176.5	47632.3	53275.1	55779.7	48597.7
NA	NA	1-(2-Propenylsulfinyl)propyl propyl disulfide;1-(1-Propenylsulfinyl)propyl propyl disulfide;1-Propenyl 1-(propylsulfinyl)propyl disulfide;2-Propenyl 1-(propylsulfinyl)propyl disulfide;Ethychlozate;7-Chloro-L-tryptophan	0.0953573259320402;0.0953573259320402;0.0953573259320402;0.0953573259320402;4.62086049655629;4.62086049655629	MS1 mz matched	237.044	46.87	148185	141077	148145	148116	145056	150166	148185	150128	149104	148153	150077	158141	153429	150041	364909	634155	174618	286157	6592.85	90592.6	129940	242398	350977	3195.17	76862.1	112632	39130.8	30017	472372	119386	89745.9	114878	253955	146787	91263	148371	214471	70928	198181	7356.22	126410	93283.2	248512
L-Gulonic gamma-lactone	0.9315	NA	NA	MS2 reverse	237.063	238.063	83465.2	83448.8	82673.4	83209.8	82586.6	84889.9	80997.4	78557.4	82671	82939.1	83213.9	82671.4	85851.7	82673.6	115606	98252.1	208843	233984	175090	77805.9	127447	540753	55960.6	186729	90715.3	49353.5	121053	329263	169985	90072.4	62962.7	218298	24670.6	88425.1	32061.1	13258.2	43893.6	27468.6	40004.7	44042.1	19814.9	30279.3	23075.9
3-Hydroxydodecanoic acid	0.9931	NA	NA	MS2 reverse	237.149	45.043	9853.86	9421.1	9416.43	9882.43	11051.7	9483.85	9624.14	9883.63	9415.29	9411.9	8186.86	9410.59	9414.36	9218.17	5615.47	10433.1	7226.92	9248.2	12156	19576.2	9007.79	13281.5	8097.55	10182	8794.05	8813.39	10629.5	10737.9	5822.86	14646.2	9877.52	8919.39	4846.03	21488.8	12191.2	7430.8	9129.65	9082.27	4564.9	22015.1	18075.2	9861.91	7967
Glucosamine	0.65	NA	NA	MS2 forward	238.094	296.686	423753	423906	434690	428495	419162	419946	414104	419015	423981	421116	418946	419021	418711	418896	195952	176806	230346	194037	152969	200131	198413	164971	157306	218473	203838	396432	270129	203340	142310	183240	184082	180737	175071	238701	8.41043e+06	251699	188726	283953	264049	265255	284141	176509	197065
D-Mannose	0.9947	NA	NA	MS2 forward	239.078	291.41	246826	330189	246450	246502	321392	206824	281010	245962	245656	245956	260754	296242	245494	245425	224679	238474	259161	291790	220536	232001	243837	308736	226221	253129	242823	207717	204883	250502	247156	237721	231904	236557	167622	260475	3.97772e+06	201688	245597	247374	235826	239054	251441	256695	222691
NA	NA	11H-Benz[bc]aceanthrylene;4H-Cyclopenta[def]chrysene	-2.74892448322144;-2.74892448322144	MS1 mz matched	239.093	209.9	6.72198e+06	6.71773e+06	6.8217e+06	6.73819e+06	6.73876e+06	6.73871e+06	6.77372e+06	6.74082e+06	6.67616e+06	6.6768e+06	6.741e+06	6.4755e+06	6.6721e+06	6.62073e+06	3.12428e+06	1.42147e+06	172056	1.39288e+06	1.20983e+06	1.97144e+07	1.55477e+07	2.21894e+07	2.07202e+07	4.28141e+06	8.81188e+06	8.38641e+06	5.73143e+06	5.03531e+06	1.14183e+06	2.88968e+06	927882	1.55494e+07	3.62827e+06	2.14283e+07	1.26052e+06	7.16093e+06	1.36486e+07	2.21854e+06	2.37038e+06	4.63052e+06	2.00931e+07	1.11665e+07	7.308e+06
NA	NA	Pheniramine;Borrerine;Festuclavine;6,8-beta-Dimethylergoline	11.5809015891363;11.7836832212376;11.7836832212376	MS1 mz matched	239.165	45.138	42882.5	42645.1	42161.4	42179.6	41260.8	41615.8	41261.9	42194.9	42205.2	40154	41224.6	42189.5	36926.3	37804.7	43187.3	58401.5	44809.3	31809.9	67158.9	52133	22885.5	42307	23780.4	58831.1	43625.7	33775.5	46227.2	49536	49828.2	66098.6	67701	23052.3	31017.8	60719.1	53768.3	29320.9	41860.8	30671.4	27371.3	45255.8	43495.7	44020	22541.9
NA	NA	NA	NA	Unmapped	240.044	147.3	2.06713e+06	2.08451e+06	2.08547e+06	2.02551e+06	2.03428e+06	1.99566e+06	2.06768e+06	2.04137e+06	2.08497e+06	2.04745e+06	2.04962e+06	2.02514e+06	2.90603e+06	2.02746e+06	3.72457e+06	3.08094e+06	2.28721e+06	4.04028e+06	2.49837e+06	3.57948e+06	2.57264e+06	2.39097e+06	2.59797e+06	2.9925e+06	3.82888e+06	3.31535e+06	2.86551e+06	2.63974e+06	2.74488e+06	3.5011e+06	2.33834e+06	2.26952e+06	1.86736e+06	3.21571e+06	2.2633e+06	1.99169e+06	2.50486e+06	3.74087e+06	2.75729e+06	2.22949e+06	3.53755e+06	2.88301e+06	3.12479e+06
NA	NA	(R)-2,7-Dihydroxy-2H-1,4-benzoxazin-3(4H)-one;2-Methyl-3-hydroxy-5-formylpyridine-4-carboxylate;2,4-Dihydroxy-2H-1,4-benzoxazin-3(4H)-one;2-Methyl-3-hydroxy-5-formylpyridine-4-carboxylate;5-Formyl-3-hydroxy-2-methylpyridine-4-carboxylate;DIBOA;2,4-Dihydroxy-1,4-benzoxazin-3-one;2,4-Dihydroxy-2H-1,4-benzoxazin-3(4H)-one	-19.3755429168456;-19.3755429168456;-19.3755429168456;-19.3330111164952;-19.3330111164952	MS1 mz matched	240.044	274.983	139935	143485	139868	138623	139884	138383	135656	137719	139904	139296	139215	121448	137644	137627	187220	179385	182979	146579	153477	167812	159644	116266	147609	256168	176240	316915	221785	225607	102025	135124	131203	148180	146833	206709	89683.4	206665	140064	155041	234988	245637	187582	202821	128726
NA	NA	Cysteinyl-Cysteine;	0.296390287368536;	MS1 mz matched	240.044	175.689	1.83906e+06	1.83998e+06	1.78459e+06	1.88265e+06	2.07224e+06	2.15665e+06	1.8847e+06	2.12892e+06	1.83951e+06	1.83953e+06	1.76978e+06	1.88429e+06	1.78555e+06	1.86507e+06	1.50991e+06	1.39718e+06	1.90867e+06	1.17769e+06	1.35751e+06	1.71757e+06	1.8404e+06	1.35326e+06	1.56e+06	1.55968e+06	1.26757e+06	875951	893288	1.6473e+06	1.53063e+06	1.56771e+06	1.57105e+06	1.47522e+06	1.25902e+06	1.52072e+06	1.52044e+06	1.82867e+06	1.49998e+06	1.57481e+06	1.60513e+06	1.4718e+06	1.28164e+06	1.82414e+06	1.16385e+06
NA	NA	5-phosphonooxy-L-lysine;5-Phosphonooxy-L-lysine;O-Phosphohydroxy-L-lysine;(5R)-5-Phosphonooxy-L-lysine;2-Deoxystreptamine phospahte;2-Deoxystreptamine 4-phosphate;Phosphoallohydroxy-L-lysine	-10.7106810698935;-10.823458648635;-10.823458648635;-10.823458648635;-10.823458648635	MS1 mz matched	241.064	229.613	83702.4	84434.1	88637.6	89592.3	89590.2	92508.9	89977.7	89626.1	90751.9	90741.9	90743.7	90752.1	90729.9	90979.3	172040	286015	90119.9	182836	22273.6	41517.5	60074.4	144288	130455	28750.2	43039.7	69055.9	37572.9	12377.7	239033	85297.7	91124.3	89653.7	158494	62415.2	40120.4	140747	136381	43260.8	73208.3	26719.7	78313.9	34122.2	172548
NA	NA	Inositol cyclic phosphate;Diphenylcarbazide	-4.41928709051308;10.8625258552159	MS1 mz matched	241.119	212.855	156151	170602	154741	170097	169823	152867	164423	169836	185773	185444	158556	170176	165421	164187	58394.3	102203	93447.2	203994	424288	137363	31441.8	1.09975e+06	83640.6	203342	158061	774263	211115	95442.6	140490	310416	996969	98252.5	86900.3	174120	123009	340038	298441	330149	342889	166107	446562	407488	251364
Pentadecanoic Acid	0.7666	NA	NA	MS2 forward	241.217	43.463	10290.2	9206.15	9107.14	9902.22	9172.47	9964.76	9134.11	9240.07	21112.3	9164.38	10340.3	9177.94	10054.5	9956.73	21347.1	43767.3	36417.4	21897.1	5602.2	12694.5	9238.31	8906.99	6884.96	7092.37	6868.95	5946.08	10056.5	7852.38	30659.9	24675.3	57238.9	25171	10805.5	7102.86	7954.13	12102.1	32305.8	7146.84	14329.9	8926.1	13399.9	41639.7	15710.5
NA	NA	NA	NA	Unmapped	241.768	57.6325	55614.9	43549.4	43911.6	37656.6	40971.8	47236.9	46918.7	31577.1	40039	40953.5	42903.7	31335	40205.2	28703.4	99706.9	145279	95565.6	191592	266480	177503	181765	121497	130290	120757	148919	254608	267452	173757	124847	179869	164473	207861	149511	134601	28512.7	90387.7	148602	116713	68426.2	86165	124484	52047.8	82072
Phosphorylcholine	0.9721	NA	NA	MS2 forward	242.08	371.009	129767	134886	139601	136027	132475	134650	134904	134901	133773	135060	132078	126184	135615	134877	143821	108902	162502	158794	113586	181364	169474	119336	153677	149890	136285	149342	217481	140105	187272	213656	230843	132625	84729.9	129147	132633	136792	166776	191471	140077	133158	136355	175503	162140
N-Acetyl-D-galactosamine	0.8146	NA	NA	MS2 reverse	242.176	104.358	80954.6	86928.9	85867.6	87288.1	82561.1	87245	24811.4	87310.9	90743	87252.2	48118.7	80578.4	92001.6	66925.1	52772.6	39731.1	25550.7	102024	181188	105062	89407.7	73012.7	293914	80408.8	96913.2	76215.7	39476	67561.2	108275	142915	55925.3	127157	14074.9	45752.4	20219.3	47983.5	52315.2	80430.5	92242.2	52873	109087	36990.9	68263
NA	NA	Plutonium	20.4918	MS1 mz matched	242.998	196.933	64480.1	69629.3	69399.6	68518.8	67385.6	68513.3	69128.8	69869.3	69393.7	69398.8	65221.8	63136.8	73422.2	69187.5	40079.7	30331.5	89151.8	103701	11905.4	22686.4	63357	15313.5	13124.6	26215.6	73276	40599.3	4041.56	52713.4	27172.8	65346.1	20639.9	195495	24548.8	23706.6	192921	14373.1	23228.9	57982.9	73297.8	13024.7	24175.4	10144.5	89963.8
NA	NA	Fucose 1-phosphate;L-Fuculose 1-phosphate;L-Rhamnulose 1-phosphate;L-Fucose 1-phosphate;6-Deoxy-L-galactose 1-phosphate;beta-L-Fucose 1-phosphate;2-Deoxy-D-glucose 6-phosphate	-3.99082419567568;-3.97484293221808;-3.97484293221808;-3.97484293221808;-3.97484293221808	MS1 mz matched	243.034	23.1775	39427.1	38084.8	38081.6	38084.5	34040.9	37823.7	37643.2	38098.6	37578.5	37563.6	37853.3	33598.4	37703.6	37556.9	252500	31926.1	79883.2	78665.3	54129.7	15341.1	18600.3	21671.7	20000.8	15597.1	117907	5778.14	33010.2	34865.5	23372.7	12398.2	16885.8	2141.57	20707.5	20047.1	47357.1	32584.4	10049.8	159349	55844.9	24688.9	18448.8	14266.2	18594.2
NA	NA	1-(2-Methoxy-3,4-methylenedioxyphenyl)-1-propanone;5-(3',5'-Dihydroxyphenyl)-gamma-valerolactone;3-(3,4-Dimethoxyphenyl)-2-propenoic acid;6-Methoxymellein;Anthriscinol;5-(3',4'-Dihydroxyphenyl)-gamma-valerolactone;3-(3-Methoxy-4,5-methylenedioxyphenyl)-2-propen-1-ol;(R)-2-Benzylsuccinate;Furapiole;6-Methoxymellein;Sipoyl aldehyde;Sipaldehyde;Benzylsuccite;(R)-2-Benzylsuccite	-2.686069306172;-2.686069306172;-2.686069306172;-2.686069306172;-2.686069306172;-2.686069306172;-2.686069306172;-2.686069306172;-2.686069306172;-2.88359503556192;-2.88359503556192;-2.88359503556192	MS1 mz matched	243.045	198.07	192702	182042	189704	188985	188983	186301	192639	187537	193653	192412	195557	188993	188993	173321	114968	90781.8	177407	126649	69102.8	197866	121899	174088	145593	95542.7	104821	58610.2	28805.6	68406.4	222309	69037.8	121777	89700.7	83677.8	109844	160441	63633.5	66788.4	136180	74499.7	29789.5	131362	77987	192980
Pseudouridine	0.8979	NA	NA	MS2 forward	243.055	290.936	272744	274035	272745	233685	209787	122127	265418	274542	255564	274041	311552	314653	289241	112328	345966	304532	245985	334346	216361	212492	335211	232885	220200	195656	297077	171188	169093	202874	228500	339059	301007	309953	113540	357986	284841	226894	196383	191547	209601	195157	211025	345230	288179
NA	NA	Fucose 1-phosphate;L-Fuculose 1-phosphate;L-Rhamnulose 1-phosphate;L-Fucose 1-phosphate;6-Deoxy-L-galactose 1-phosphate;beta-L-Fucose 1-phosphate;2-Deoxy-D-glucose 6-phosphate	-6.02122420094607;-6.02122420094607;-6.02122420094607;-6.02122420094607;-6.02122420094607	MS1 mz matched	243.135	207.428	28876.7	29137.8	32668	28876	29141.1	28875.6	29138	28958.8	28876.9	28876.9	29475.5	27726.2	29260	28877.6	18896.2	32494.8	87943.2	40076	135480	28500.4	11046.6	160922	19289.7	65273.3	41158.6	27059.7	43253.5	18671.5	33230.5	94841.2	49690.7	30466.8	32165.6	55312	27396.9	46074	65200.3	34024.1	14782.6	43058.4	26271.9	63320.4	9884.37
NA	NA	NA	NA	Unmapped	244.908	22.051	403093	403088	403111	403076	402947	403086	404275	411920	406578	412136	399346	403073	404930	404792	219720	165353	132348	375590	351758	191942	1.07577e+06	94152	165103	367954	246612	204856	46152.1	1.86967e+06	235993	1.18964e+06	555442	881275	225801	259703	947566	210479	252891	568165	215581	598402	606692	202486	279832
3-Methoxy-4-Hydroxyphenylglycol Sulfate	0.6591	NA	NA	MS2 reverse	245.013	197.297	105936	119511	119547	117601	114734	111269	119604	119525	119457	119467	116217	127017	124042	119431	470723	21580.7	234940	215445	23866.4	56310.3	526571	61148.3	49769.5	35089.3	237680	237789	54330	93411.5	87338.6	113748	15638.7	797842	69166	60286.3	527056	17373.8	85287.9	39505.9	379024	35333.1	110879	40269	399654
NA	NA	1,3,7-Trimethyluric acid;1,3,9-Trimethyluric acid;1,3,7-Trimethyluric acid;1,3,7-Trimethylurate	-1.38140949250648;-1.38140949250648;-1.42805936733142	MS1 mz matched	245.048	198.812	100780	96039.9	104377	100362	99882.9	99546.9	103885	100361	100368	99786	100359	99528.4	93164	97665.2	65469.5	85673	80789.1	63576.3	89864.1	84033.6	74600.3	105112	87912.4	80547.2	75865.2	62291.4	97136.6	82745.4	100953	65125.7	89574.2	79146.4	98359.3	88448.5	96364.8	110082	56369.2	79845	62897.7	92027.7	90048.5	94243.5	76750.4
NA	NA	1,3,7-Trimethyluric acid;1,3,9-Trimethyluric acid;1,3,7-Trimethyluric acid;1,3,7-Trimethylurate	-1.38140949250648;-1.38140949250648;-1.42805936733142	MS1 mz matched	245.049	25.1315	264840	267635	278199	265809	258748	272023	267678	264876	274617	273697	261809	238386	264819	254052	87271.5	14253.8	16423.7	6104.57	26882.6	359549	24464.7	5957.72	5997.9	2.13384e+06	1.43584e+06	67154.3	25431.6	40184.5	11017.7	11307	606676	7676.95	74905.1	9063.52	26157.2	7829.32	790141	93301	133363	16937.2	290065	87139.7	8790.33
NA	NA	4-Hydroxyclonidine;Guanfacine;phazoline hydrochloride;N-[(4-Chlorophenyl)methyl]-N-ethyl-2-pyridimine	2.88508815772082;2.88508815772082;5.32320380470704;5.32320380470704	MS1 mz matched	245.094	182.894	486883	496621	501470	501645	498232	487499	487054	501551	501522	514325	267243	476983	501972	501851	1.3208e+06	693909	285147	955036	413087	856906	456975	401616	606325	490419	740694	761636	790815	414033	426229	421497	262315	341892	246129	403668	333105	381973	399923	657386	984893	324170	1.00143e+06	608041	538155
NA	NA	1-Naphthaleneacetic acid;Biphenyl-2,3-diol;2,3-Dihydroxybiphenyl;3-Phenylcatechol;2,2'-Dihydroxybiphenyl;(+/-)-trans-Acephthene-1,2-diol;Eutypine;4-Hydroxy-3-(3-methyl-3-butene-1-ynyl)benzaldehyde;Chimaphylin;Chimaphilin;1-phthylacetic acid;A;4,4'-Dihydroxybiphenyl;4,4'-Biphenyldiol;3,5-Dihydroxybiphenyl;3,5-Biphenyldiol;5-Phenylresorcinol;5-Methyl-1-phthoate	21.0697074341083;20.9600678462121;20.9600678462121;20.9600678462121;20.9600678462121;20.9600678462121;20.9600678462121;20.9600678462121;20.9600678462121;20.9600678462121	MS1 mz matched	245.093	288.163	77527.2	76377.9	78228.9	78949.7	75850.8	74890.7	76985.6	77561.1	77555.9	76732.5	76071.2	63536.9	76888.3	77041.9	124884	112957	93324.2	72571.6	83487.6	88574.3	125552	57402.1	100784	136584	93315.7	193460	168377	130608	75045.7	67391.4	72221.6	81549.1	88931.2	97686.9	62757.5	120928	89897.6	84521.7	120740	139018	112413	110590	101787
NA	NA	Desmethylnortriptyline;	-3.53037858013273;	MS1 mz matched	248.151	297.473	634998	605176	597753	589961	599424	605586	606202	591469	585849	590754	606882	507041	588007	588550	817220	629512	619507	377285	504724	605975	655572	263271	591284	996516	622317	1.886e+06	1.44624e+06	986858	522598	528484	554390	434556	751864	576076	447558	1.26623e+06	585521	706502	893396	1.43824e+06	937532	967271	565705
NA	NA	(S)-Spirobrassinin;Cyclobrassinin sulfoxide;Blue pigment;Nicotine blue;(E)-2,2',5,5'-Tetrahydroxy-6H,6'H-[3,3'-bipyridinylidene]-6,6'-dione	-4.53677437249017;-4.53677437249017;-1.11989876116643	MS1 mz matched	249.022	281.825	335950	334261	334244	339937	343523	334159	329367	334084	334108	338270	334091	372224	338262	334144	176952	486051	198080	394997	530872	291004	296901	506222	453213	239418	395753	498236	646517	201750	297824	518784	1.10941e+06	562223	656494	175841	930472	799492	633621	752966	431793	403783	780459	296788	435633
NA	NA	Methoxybrassitin;Citrinin	7.16417628549176;-18.8336643553792	MS1 mz matched	249.079	233.096	358777	354080	367250	345689	358826	361778	361639	358863	359716	361620	360924	361627	388558	355740	336852	471411	371608	316925	290422	1.30871e+06	320434	285561	476544	388335	401830	575070	717349	668300	237998	292828	446220	353612	265274	390669	300538	541280	634950	519127	430287	365858	519652	598285	464673
NA	NA	Metyrapol;Deoxyguanidinoproclavaminic acid;Deoxyguanidinoproclavamite;Deoxyamidinoproclavamite	3.23022869005661;21.0413541514909	MS1 mz matched	249.095	196.833	42745.7	42087.2	40962.8	39653.8	42081.1	42072.8	42079.9	42099.1	41648.1	40959.4	40067.3	28024.5	44295.4	42068.5	155897	216367	56829.1	100240	47692.1	30080.3	122964	30380.2	112697	77363.1	137051	182082	169642	89068	165544	51348.8	40206.4	33721.2	34265.7	57050.5	40221.4	213936	148915	39365.7	52368.7	82267.5	109821	188981	169252
NA	NA	2-Phenylethyl 3-phenyl-2-propenoate;(1Z,4Z)-1,5-bis(4-hydroxyphenyl)-1,4-pentadiene;Cinnamyl phenylacetate;cis-Hinokiresinol;p-(3,4-Dihydro-6-methoxy-2-phthyl)phenol	-3.72766352225465;-3.72766352225465;-3.72766352225465;-3.60946393512734;-3.60946393512734	MS1 mz matched	251.114	251.744	339339	340704	341991	341997	339877	347833	337510	342005	342207	338912	342210	336621	344778	341982	413403	320652	269081	355922	439432	142840	172851	438965	650276	737864	420222	509978	319208	712973	460313	367023	253026	414025	518172	958948	128813	553792	589963	494179	557908	790808	441578	459418	406071
NA	NA	NA	NA	Unmapped	251.951	199.274	49485.1	49496.2	49372.6	48971.6	48916.5	49637	47209.4	48974.2	49935.8	48048.6	49317.7	49122.5	49474	49876.6	64498.7	41069	46328.1	88424.6	18872.3	29720.3	66906.3	83899.9	91332.2	24897.6	40638	39582.8	41314.3	28104	78935.1	26878.9	26905.9	72164.7	96392.1	61518.6	56720.1	61208.1	57978.8	21496.9	51691.3	12327	56021	47057.6	88090.4
NA	NA	NA	NA	Unmapped	252.915	407.824	213565	203821	199272	196797	198450	199907	198659	196155	197371	193598	194907	199926	202626	199898	186378	191936	191320	213115	189192	202353	199311	196352	188866	195611	197755	214444	196118	186540	221642	186815	203758	181466	182026	206248	200786	199073	185335	215319	190870	194404	227079	187339	182360
NA	NA	Thiamylal;Thiamylal;5-Allyl-5-(1-methylbutyl)-2-thiobarbituric acid	-1.96175735270595;-1.96766032207687	MS1 mz matched	253.108	279.264	69635.7	68757.4	69650.4	69638.8	68747.8	69646.7	72806.4	68756.3	62178.4	69654.9	68737.6	65594.3	69650	75092.6	20693.1	77630.1	7545.61	19694.1	50328.3	100406	38287.4	235179	30293.2	124738	55458.4	144580	60285.7	32282.3	25153.6	14265.3	30688.2	126160	68886.1	167034	9345.04	240276	48401.7	60268.4	72062.5	76977.2	206349	108659	25883.7
NA	NA	NA	NA	Unmapped	254.624	186.667	271561	264024	256047	264015	271702	270712	287865	269176	264604	322148	264475	272944	271072	274577	68545.2	39687.2	115371	18439.4	58994.2	44962.5	53733.1	62990.2	54607.2	59646.9	40632.8	16171.9	26109.8	98562.6	51082.3	60695	54885.9	30002.4	54770.8	62444.4	50109.4	71178.6	52613.5	42196.7	44304.7	164174	45730.2	52226.6	83294.2
NA	NA	NA	NA	Unmapped	254.968	314.116	415687	443978	424665	425541	418642	405606	410092	425927	425062	421385	414402	414921	451953	391371	363397	635544	453599	463113	541049	419716	455116	610002	436385	426622	1.05581e+06	1.04403e+06	704354	363557	448686	406755	494088	421721	598576	442671	338245	720600	892679	669808	462344	710359	1.11603e+06	389458	951390
NA	NA	Pyrrolnitrin	5.23477	MS1 mz matched	254.982	44.0635	1.6721e+06	1.59292e+06	1.59295e+06	1.44964e+06	1.60315e+06	1.6191e+06	1.64777e+06	1.59302e+06	1.6069e+06	1.59309e+06	1.59305e+06	1.57104e+06	1.59417e+06	1.60633e+06	2.18927e+06	2.64212e+06	1.45779e+06	2.23232e+06	1.72355e+06	2.06328e+06	2.46977e+06	1.61932e+06	2.34444e+06	1.51094e+06	1.69502e+06	1.77418e+06	1.5015e+06	2.81513e+06	1.86807e+06	1.22076e+06	2.11402e+06	4.0364e+06	2.33026e+06	1.58284e+06	2.90292e+06	3.03111e+06	2.10359e+06	1.12953e+06	1.59035e+06	953890	1.43693e+06	1.8811e+06	2.36923e+06
NA	NA	Anagrelide;8-Dehydroxythiemycin;8-Deshydroxythiemycin;Deshydroxythiemycin;NS-5;C20823;Carbapenem biosynthesis intermediate 4	0.546687076269073;-0.23429427815183;-0.23429427815183	MS1 mz matched	255.088	304.446	4.23045e+06	4.12083e+06	4.12109e+06	4.11838e+06	4.11611e+06	4.12197e+06	4.11263e+06	4.10511e+06	4.04388e+06	4.06905e+06	4.12429e+06	4.02733e+06	4.06917e+06	4.09389e+06	1.91471e+06	1.03184e+06	226319	3.49535e+06	1.69568e+06	1.02831e+07	4.26004e+06	1.08648e+07	8.98812e+06	9.61442e+06	7.53187e+06	7.87961e+06	8.26821e+06	7.87841e+06	2.13831e+06	4.31191e+06	2.0918e+06	7.54719e+06	3.24406e+06	6.31439e+06	2.79275e+06	5.64205e+06	5.66609e+06	1.38619e+06	4.75947e+06	2.803e+06	8.1731e+06	8.03648e+06	3.52955e+06
NA	NA	(-)-Fumigaclavine B;Chanoclavine-I;Huperzine B;Fumigaclavine B;6,8-alpha-Dimethylergolin-9-beta-ol	10.332312526389;10.1890398723451;10.1890398723451;10.1890398723451	MS1 mz matched	255.16	238.262	127683	128340	119657	93323.9	124608	121428	124628	102705	119674	119572	122033	120093	124872	124648	106079	86084.8	251598	218592	273894	98498.3	315920	431693	90242.9	131401	187108	282203	260562	185381	224277	199166	226247	228762	90073.6	195502	84220.3	158924	153525	183900	165109	106903	303806	210289	212096
Palmitic acid	1	NA	NA	MS2 forward	255.233	43.214	2.20764e+06	2.18126e+06	2.1807e+06	2.1983e+06	2.0958e+06	2.1305e+06	1.91839e+06	2.27787e+06	2.19831e+06	2.25671e+06	2.00492e+06	2.19391e+06	2.08758e+06	2.19825e+06	1.51041e+06	1.83673e+06	1.71151e+06	1.34161e+06	1.5976e+06	1.82755e+06	1.30501e+06	1.59352e+06	1.65845e+06	1.49693e+06	1.91458e+06	1.0881e+06	1.51196e+06	1.29091e+06	1.43292e+06	1.60381e+06	2.4285e+06	1.29813e+06	2.13923e+06	1.96086e+06	2.07616e+06	1.9128e+06	1.66417e+06	1.79765e+06	2.04639e+06	1.61638e+06	1.68376e+06	2.36799e+06	1.44283e+06
NA	NA	D-glycero-L-galacto-Octulose;Cyazine	2.00970893512089;-16.6604884021787	MS1 mz matched	256.105	292.232	38914.7	38896	38900.8	37648.2	38611	38933.1	38444.3	37730.1	38894.8	38436.8	39025.8	33715	38745.6	37838.6	79394.8	117790	51983.3	36585.1	14199	24621.5	50704.5	55185.4	60669.7	30642.8	30513.2	49924.1	22420.2	30064	49043.1	24233.5	21017.9	40678.2	62748.8	54603.7	34213.3	76122	50865.7	39183.1	36397	84801.5	47048.1	61463.5	47040.3
3-Methyluridine	1	NA	NA	MS2 reverse	257.078	134.902	61447.3	64282.5	61456.9	54646.4	58755.4	62564.3	60783.3	60775.7	62723.8	61454.6	62204.3	60754.4	60766.3	60646.8	79145.8	84995.8	81684.5	63771.9	80069.3	89657.4	90552.7	75753.4	89425.6	96661.3	96274	112720	87989.7	72209.5	60903.4	71816.7	71838.9	89337.8	56434.8	76457.9	72405.5	86469.2	109275	88382.5	61992.4	55404.5	103966	93623.4	66477.2
L-Pyroglutamic acid	0.9789	NA	NA	MS2 forward	257.078	284.297	43343.4	42969.9	42978.6	42974.9	42971.8	44059.2	42971.6	42033.3	42965.7	42966.1	43939.1	55870.4	42983.7	43812.1	39965	28936.5	89645.2	61651.9	43810.7	100984	43914.9	91987.1	34822.7	74028.7	67520.6	66722.3	107724	41040	32403.5	110383	95241.4	72402.9	20722.7	33049.8	27902.5	39295.6	66210.4	84345.2	48095	60202	94587.8	31137.2	69644
NA	NA	Zinc phosphide	5.92622	MS1 mz matched	257.176	235.834	157970	159828	163569	157397	153433	157451	158649	155617	155635	157460	153054	136908	153828	157443	65628.2	38141.5	413141	119659	126700	66470.6	764839	145264	92070.6	56997.3	140660	197231	276794	322666	361864	203200	110188	203542	82818.4	167939	58662.1	181825	75572.5	198686	223465	94373.2	216279	140689	322432
NA	NA	NA	NA	Unmapped	258.921	592.742	523966	523990	520844	522596	500805	535026	565961	521604	522159	522767	511728	487540	524039	519349	476556	503790	533999	512797	232345	501914	482495	467593	455408	434094	482270	513889	407347	437460	492558	496178	432738	20630.9	515204	497893	503721	483116	472460	637878	509385	461858	233279	448812	504876
NA	NA	Fenthion;Fenthion;MPP;4-Methylmercapto-3-methylphenyl dimethyl thiophosphate	3.51701288363874;3.59686353511689	MS1 mz matched	258.993	197.061	103168	100869	105091	100875	100901	103196	104385	103270	100823	100802	103233	73053.5	100771	95604.5	63444.7	129996	44120.9	347422	13537.7	139453	221270	16725.4	191321	16779	22048.2	88668.9	15844.4	139772	34635.2	23863.4	127926	55876.7	23728.7	36369	75405.8	25757.5	43628	41576.7	62631	20241.5	27622.1	34710.2	30687.8
Fructose 1-phosphate	0.9738	NA	NA	MS2 reverse	259.028	22.437	842353	793658	816304	801688	791156	791128	800073	800117	775891	800166	794479	788634	790782	762853	753077	970727	844717	720511	2.38849e+06	1.26689e+06	274149	1.00642e+06	1.05383e+06	445494	1.5247e+06	621865	527342	132977	473346	2.12821e+06	1.63474e+06	1.70007e+06	73632.1	74392.5	104536	41326.8	102584	387389	300391	37372.8	60512.7	32894.5	81939.7
NA	NA	2,2,4,4,-Tetramethyl-6-(1-oxopropyl)-1,3,5-cyclohexanetrione;1,2,3,4-Tetramethoxy-5-(2-propenyl)benzene;3-[(3aS,4S,7aS)-7a-Methyl-1,5-dioxo-octahydro-1H-inden-4-yl]propanoate;9,17-Dioxo-1,2,3,4,10,19-hexanorandrostan-5-oic acid;DOHA;HIP	-14.7366558775859;-14.7366558775859;-14.6984404954739	MS1 mz matched	259.091	341.21	53208.9	51066.6	54899.1	54004	56280	57824.5	58527.8	56050.6	57012.3	55059.1	54125.7	38484.3	57533.7	61091.1	62690.2	66846.7	46020.5	39799.3	71248.7	65092.5	57655.3	61283.9	68210.2	69319.1	59818.5	145400	92135.9	54013.1	58362.1	61453.7	173331	58187.9	61082.4	64027.8	50061.7	127433	68263.6	82374.2	57703.4	66871.3	90550.8	54903.6	65556.1
NA	NA	NA	NA	Unmapped	259.84	407.82	239381	235318	245344	246694	240040	246677	254544	246728	240855	246858	246118	164542	239945	246854	179982	263987	234156	151586	233559	200043	216121	290615	269533	242718	293792	228907	290627	284220	221544	221570	235985	285806	264297	258338	294353	234906	289928	232564	247855	224997	202396	275788	245119
NA	NA	Ethiofencarb;Ethiofencarb;Methiocarb	-5.99513912844106;-5.77566516787297;-5.77566516787297	MS1 mz matched	260.055	340.659	57831	49531.4	51547.1	49557.1	46413.8	49588.2	47642	52242.4	52747	51353.2	51495.2	37874.3	50765.7	51305.7	439317	485311	254569	131671	21908.4	17405.5	24614.4	378676	45408.8	28995.8	19793.4	39771	26285.5	22633.7	8512.45	26241.9	38240.2	33037.9	160900	159116	16417.3	209745	66904.9	44407.4	82127.1	28178.1	37350.8	20682.4	105492
NA	NA	NA	NA	Unmapped	261.008	196.569	404151	402709	411769	411758	417742	414573	402836	412222	395431	402675	402779	328040	402085	402102	1.56076e+06	572331	55098	3.27766e+06	27307.9	691524	174388	45242.2	138933	78733.6	48720.4	1.97764e+06	65359.7	217708	83241.3	326492	719721	374511	92931.4	49663	379965	20113.7	630212	196256	184364	26103.6	107446	67021.2	47816.7
NA	NA	Dehydro-4-methoxycyclobrassinin;	20.5542668474645;	MS1 mz matched	261.029	288.019	103017	97136	98239.1	98927.4	97022.5	97121.7	96337.9	101994	100879	94914.7	101010	97087.9	97085.9	94620.3	96023.4	109670	157936	129402	134625	105052	100338	107938	110240	176511	130338	138916	154656	106234	122716	100176	143412	156622	82773.8	81944.8	123511	151264	332692	200418	110737	155747	140286	246901	116259
NA	NA	Ng-L-Glutamyl-L-aspartic acid;Na-L-Glutamyl-L-aspartic acid;L-beta-aspartyl-L-glutamic acid ;	3.43101211136327;3.43101211136327;3.43101211136327;	MS1 mz matched	261.075	209.641	108650	99569.2	99103.3	100467	99440.3	99642.5	98917.1	97667.9	102295	98892.3	97843.7	87291.2	104255	103030	64953.4	30234.5	6121.08	33287	15904.1	324877	259601	335121	334412	83768.3	111029	190088	155061	84397.3	33038.3	61719.9	27031.2	224388	72789.8	343530	30975.3	110231	165070	47613.3	54650.9	79594.7	332357	177691	118172
NA	NA	Methylgallic acid-O-sulphate;	-22.0380018735801;	MS1 mz matched	262.988	198.549	527848	450865	441869	450793	462886	439224	456602	451179	444396	400224	441364	451213	409539	441279	234040	242160	324846	259970	217004	304871	546835	286974	259268	293299	341304	155585	195237	350256	387417	268540	300444	314907	1.13723e+06	368762	290711	185643	236625	344417	269519	296967	346818	184280	283755
NA	NA	N-Phosphotaurocyamine;Taurocyamine phosphate;N(omega)-Phosphotaurocyamine	17.0039	MS1 mz matched	263.023	41.2	985611	1.0356e+06	1.03426e+06	970096	995800	1.01105e+06	986640	989122	1.0267e+06	1.00613e+06	1.00907e+06	926489	1.02499e+06	1.02515e+06	994345	532220	1.00819e+06	447746	1.30279e+06	1.1017e+06	589302	819413	653750	1.02793e+06	1.50862e+06	215918	436601	533006	446289	1.04635e+06	841027	1.15184e+06	941376	1.16077e+06	1.1281e+06	1.27047e+06	963187	573644	1.0003e+06	669796	813356	1.37423e+06	697849
NA	NA	Sulfamerazine;Ozagrel hydrochloride	-11.7253846389073;-6.05907752058106	MS1 mz matched	263.058	259.192	54559.4	55584.9	57650.1	57596.4	62957.7	57655.6	57664.9	59578.9	56165.6	57830.2	60837	58299.5	61119.1	58295.5	96647.7	91618.7	114826	67559.3	63183.2	74433.9	76201.6	68496.9	104110	169272	95870.1	210270	126719	165217	103586	74872.7	66027.3	88676.7	52041	96518.1	63829	67047.6	104613	63820.6	86964	169696	91044.6	94156.3	72593.2
NA	NA	Sulfamerazine;Ozagrel hydrochloride	18.5698312999875;24.2363100823242	MS1 mz matched	263.068	196.796	38407.3	40880	40868.7	38596.5	39806.8	41346.8	40377.1	39766.8	40448.8	39890.1	45173.3	39849.3	43710.2	40795.3	92602.9	114798	66813	77536.8	13827.8	51802.9	36566.3	68320.8	39069.9	10706.8	26714.7	25550.6	12464.6	22476.1	46929.7	32197.9	20096.1	19342.2	3214.98	40526.5	29217.2	57781.7	36992.1	21202.3	37222.4	43753.8	30561.7	28201.8	51621.3
NA	NA	Perlolyrine;Perlolyrine;1-Phenylazo-2,6-dihydroxyphthalene;6-OH-Sudan I;1-(4-Hydroxyphenylazo)-2-phthol;4'-OH-Sudan I	8.0366578955997;7.9518376128146;7.9518376128146;7.9518376128146	MS1 mz matched	263.09	168.916	234176	250464	226543	228273	220062	219864	219397	219724	224544	226929	219055	187923	218374	218206	150087	119647	155947	197635	220502	233250	227278	249108	203906	232567	219487	90870	90360.1	252044	270892	212665	233656	241205	226950	215960	283940	204046	181140	244372	192763	210663	265370	279586	220376
Alpha-N-Phenylacetyl-L-glutamine	0.9862	NA	NA	MS2 forward	263.104	212.072	1.13675e+06	1.19861e+06	1.16898e+06	1.13684e+06	1.14779e+06	1.1478e+06	1.14778e+06	1.14777e+06	1.14789e+06	1.13856e+06	1.13603e+06	1.07469e+06	1.14797e+06	1.0757e+06	773844	1.75423e+06	1.19803e+06	455902	1.41659e+06	175407	1.17578e+06	1.81932e+06	525859	1.32744e+06	1.77982e+06	1.53495e+06	1.57908e+06	1.29445e+06	1.56175e+06	1.65445e+06	1.70909e+06	1.53705e+06	793396	3.17715e+06	3.57317e+06	4.20438e+06	478483	3.50016e+06	1.93285e+06	1.38196e+06	820431	1.03829e+06	1.38998e+06
NA	NA	C;GSK 4716	7.79763575689591;7.79763575689591	MS1 mz matched	263.125	377.497	138873	132077	133032	133494	131364	133849	135979	134141	132117	128662	133879	114173	132022	132047	192590	172492	174619	150584	175212	140746	187773	109549	143809	229218	195834	214235	180169	210463	128551	115734	147384	132367	130068	191312	81592.8	148028	182738	132096	173807	176742	127203	167480	126917
NA	NA	Subaphylline;Valyl-Phenylalanine;Vorinostat;Phenylalanyl-Valine;Feruloylputrescine;Subaphyllin	-5.27167800836257;-5.27167800836257;-5.27167800836257;-5.27167800836257;-5.30007109662874	MS1 mz matched	263.14	182.931	76904.3	76664.4	80497	79662.4	60582.1	84249.6	75856.6	65527.3	95603.9	82118.7	76560.1	74533.3	80779.3	83159.9	49096.2	13180.5	61949.6	67388.5	40939.8	15176.2	22119	25547.4	24495.5	10728.1	16549.9	22026.1	22442.6	32390.4	26293.6	25146.7	62578.1	37873.6	10548	12214.5	79401.6	16760.4	1.03503e+06	12555	16541.8	16954.1	237692	41226	21166
NA	NA	N-Methoxy-1-vinyl-beta-carboline;Sudan I;C.I. Solvent Yellow 14	9.08989641146641;8.06142808202321	MS1 mz matched	264.109	338.592	293454	293368	293390	286211	293193	293600	291908	291350	286906	293742	293418	231481	286639	286634	376420	307130	188680	202311	371823	244163	472553	163762	214982	326157	226795	516036	528237	557550	240353	298534	301416	242930	316200	613142	184241	419426	204380	191907	262514	421155	268951	480982	164470
NA	NA	Sudan I;C.I. Solvent Yellow 14	4.03071	MS1 mz matched	264.109	419.415	27023.5	27682.7	25627.7	26607.4	25612.7	26007.1	25598.4	26139.5	26126.9	25394.4	25568.4	26136.5	25881.2	25584	16819.2	29334.8	15961.5	15305.2	16799.5	27336.3	16565.3	15653.8	15826.6	31158.9	25668.1	71802.1	70508.8	32667.3	8691.28	27199.2	33929.1	30966.7	34231.9	22769.3	26508.1	93852.6	35667	58747.9	40484.3	59758.7	74456.8	51946.3	37920.5
NA	NA	Chlorquinox;5,6,7,8-Tetrachloroquinoxaline	-23.8062	MS1 mz matched	264.891	22.3015	45428.4	44869.5	45164.6	44871.8	45164.2	45315	45164.9	45411.4	44866.6	45833.7	44864.6	44865.1	44197.7	44864.6	13503.4	17028.4	13590.3	25468.2	72067	41780.8	146321	21494.6	18652	106441	74412.9	9123.14	21783.3	107850	45056.8	53197	69370.7	31787.5	28035.4	34895.2	86030.8	12808.5	59907.5	68587.2	24771.2	85803.5	76261.2	41681.8	28094.3
NA	NA	(S)-Pterosin K;13H-Dibenzo[a,g]fluorene	-6.11632844234506;-14.5428800765033	MS1 mz matched	265.106	181.45	200513	206074	227006	206230	201908	209011	209679	199428	199251	206742	198968	171771	207521	198071	102691	103129	126095	107095	149726	169932	212716	136895	150856	197293	147295	72982.4	84885.4	199775	175390	179040	230461	151677	145479	215952	238880	147919	159577	232041	161286	212729	248302	206508	120188
NA	NA	7-Hydroxytrichodermol;Blennin D;Ipomeamaronol;Alkhanol;(1alpha,4alpha,5beta,6alpha,11betaH)-1,4-Epoxy-5-hydroxy-10(14)-germacren-12,6-olide;Ipomeamaronolide;Isoleptospermone;1alpha,15-Dihydroxymarasmene;Absindiol;Adhumulinic acid;4'-Dihydroabscisic acid;3,14-Dihydroxy-11,13-dihydrocostunolide;Arabsin;Artemin;(R)-Athanagrandione;Arlatin;3alpha,15-Dihydroxymarasmene;10-Hydroxymyoporone;Humulinic ac…	-13.973979779273;-13.973979779273;-13.973979779273;-13.973979779273;-13.973979779273;-13.973979779273;-13.973979779273;-13.973979779273;-13.973979779273;-13.973979779273;-13.973979779273;-13.973979779273;-13.973979779273;-13.973979779273;-13.973979779273;	MS1 mz matched	265.148	24.554	135684	137290	140954	135679	134783	135693	134772	134779	133666	134785	134124	134361	135682	135687	118037	93719.4	53578.5	32396.3	92380.4	285002	71585.6	53342	46180.4	87625.6	59604.7	45795.7	37849.8	67403.2	48850.1	90189.7	160976	56338.5	161549	59907.4	87449.4	86339.4	57212.4	55603.3	77095.9	67521.4	58857.8	51754.8	44574.1
NA	NA	NA	NA	Unmapped	266.089	374.7	1.78798e+06	1.79915e+06	1.79685e+06	1.86394e+06	1.77395e+06	1.75927e+06	1.77248e+06	1.75975e+06	1.75689e+06	1.78666e+06	1.77613e+06	1.75026e+06	1.78684e+06	1.75124e+06	1.90086e+06	1.9907e+06	1.81883e+06	2.47181e+06	2.16834e+06	2.34384e+06	1.86799e+06	1.70196e+06	1.5849e+06	3.39282e+06	2.59724e+06	4.74654e+06	3.47845e+06	2.49274e+06	1.88907e+06	2.19946e+06	2.47696e+06	2.18432e+06	1.77476e+06	1.6482e+06	1.16932e+06	3.49556e+06	2.34622e+06	2.27704e+06	2.20488e+06	2.44045e+06	3.44645e+06	2.23694e+06	2.09997e+06
NA	NA	4,7-Dihydro-5-(4-methyl-3-pentenyl)-1,2,3-trithiepin;	11.1505957967527;	MS1 mz matched	267.009	23.6525	30671.2	30869.5	29779.5	30610.4	29750.1	29039.1	29691.8	30154.7	30369.7	30155.2	30164.9	33816.1	31365.1	31280.5	6386.37	6750.78	11796.1	26684.5	6829.49	16316.6	14314.1	17768.8	41149.1	5589.35	16883.9	28450.6	13834.8	13223.9	21630.4	28702.4	10719	52227.6	40924.9	30465.5	29154.8	40327.9	30612.2	14863.9	25933.5	14410.7	28519	8878.38	14651.9
Inosine	0.9935	NA	NA	MS2 forward	267.074	208.884	1.46243e+06	1.46242e+06	1.46257e+06	1.44547e+06	1.45571e+06	1.46309e+06	1.4806e+06	1.44546e+06	1.46294e+06	1.44519e+06	1.44517e+06	1.22562e+06	1.45382e+06	1.44497e+06	1.26465e+06	4.39678e+06	1.2442e+06	2.53427e+06	4.54481e+06	395360	513424	3.5838e+06	1.43989e+06	1.48215e+06	6.70611e+06	1.95595e+06	109465	756541	562039	624786	179909	823417	1.78343e+06	293806	279630	366896	5.69471e+06	1.2872e+06	2.27602e+06	2.10166e+06	838891	244964	1.6058e+06
NA	NA	NA	NA	Unmapped	267.11	312.185	145177	150078	145172	145205	141714	145379	149874	149717	148293	148438	152352	132506	156424	146461	131175	216372	123807	107352	189357	140425	192304	175870	189714	153895	178596	220346	192643	241866	105673	102087	149318	172635	299851	159201	232875	201617	168073	302468	219006	221404	86790.4	156280	121871
NA	NA	Eugenyl benzoate;Musk ambrette	-0.202901836156011;14.8821790195125	MS1 mz matched	267.11	198.554	256256	256393	253960	257333	254865	256378	251424	241340	249157	251325	269348	293458	251350	251320	84641.6	80353.1	146272	52284.1	30510.7	149288	116094	226822	148555	96272.2	35417	90653.9	18040.8	71345.1	282142	66697	126139	65425.4	91150.8	152008	211170	80252.8	111081	187422	63844.9	69826.8	154489	107105	145252
NA	NA	Phenylglucuronide;Phenol glucuronide;D-Lombricine;Lombricine;L-Lombricine	3.8774564861197;3.8774564861197;7.77567834456714;7.77567834456714	MS1 mz matched	269.066	319.008	63237.6	64838.4	63244.5	62612.5	62957	61514.5	63361.5	63402.3	61951.6	61569.8	63544.1	61332.1	61243.5	56094.5	56916.6	61662.8	189103	180136	78731.2	88004.7	151479	66084.6	79628.9	115619	112586	69692	190937	49107.9	322984	116940	102342	90861.3	20716.5	44890.8	40123.8	82329.8	134600	234187	52857.2	45646.8	89800	62016.2	137033
NA	NA	3-(4-Hydroxyphenyl)-1-(4-hydroxy-2-methoxyphenyl)-2-propen-1-one;Dihydroformononetin;Vignafuran;Pinostrobin chalcone;3,5-Dimethoxy-2,7-phenanthrenediol;Isomedicarpin;4-O-Methylpinosylvic acid;Imperatorin;Nitenpyram	-4.2908045261307;-4.2908045261307;-4.2908045261307;-4.2908045261307;-4.2908045261307;-4.2908045261307;-4.2908045261307;-4.2908045261307;-1.29587201808366	MS1 mz matched	269.088	253.333	642711	631267	649070	642684	641362	630141	629217	632003	647891	643926	628922	629053	610241	599542	820955	808079	1.40964e+06	466936	664023	1.07285e+06	1.02981e+06	436373	778721	786975	935200	1.31748e+06	699275	880211	657693	543130	443200	604372	298699	651376	573897	519893	813871	513141	930648	1.48086e+06	791360	1.07121e+06	672934
N-Phenylacetamide	0.7176	NA	NA	MS2 reverse	269.13	162.422	215263	213644	220809	317657	213624	213741	228083	192023	213713	214781	217938	227531	218441	226917	210939	105207	183738	57091.8	265861	177980	291653	149296	121523	116249	158470	102618	150181	127998	155262	184211	128568	336868	159854	191071	180925	121626	217780	55315.3	44428.4	303456	206378	247462	129041
NA	NA	Estrone;15-Octadecene-9,11,13-triynoic acid;Estrone;3-Hydroxy-1,3,5(10)-estratrien-17-one;Hexestrol;Exestrol;Trenbolone;17-beta-Hydroxyestra-4,9,11-trien-3-one;17beta-Dihydroequilin;Estra-1,3,5(10),6-tetraen-3,17beta-diol;6-Dehydroestradiol;3-Hydroxyestra-1,3,5(10)-trien-16-one	-14.7315325474866;-14.7315325474866;-14.8059312559215;-14.8059312559215;-14.8059312559215;-14.8059312559215;-14.8059312559215;-14.8059312559215	MS1 mz matched	269.151	194.314	302907	302816	308219	302853	302721	305935	308254	308250	308111	312036	308172	267347	339898	319254	453018	90665.1	468497	291165	425800	221598	57709.1	349732	147176	391112	140211	20362	123723	176612	409950	906468	163115	212551	117457	619110	417135	342179	593869	313098	207954	466790	188547	280511	365360
NA	NA	3-Oxohexadecanoic acid;9-Oxohexadecanoic acid;8-Oxohexadecanoic acid;11-Oxohexadecanoic acid;16-Oxo-palmitate	-5.53179925488125;-5.53179925488125;-5.53179925488125;-5.53179925488125;-5.55104276325184	MS1 mz matched	269.212	44.202	29873.9	29989.2	29381.9	31531	30015.4	30035.2	30850	28596.1	29301	30060.3	29289.9	29434.8	28593.6	29555.8	16163.8	24996	32254.5	22540.7	25765.9	26964.4	30078.9	35997.4	16893.1	37600.5	36220.6	20255.8	22098.2	40744.8	25396.7	38635.4	38950.3	21171.7	31577.4	42676.1	39910.4	24520.2	21296	40834.5	24430.9	33395.4	35501.4	32488.8	17575.7
Heptadecanoic acid	0.7469	NA	NA	MS2 forward	269.248	42.49	33323.7	19244.8	19260.9	19870.8	19732.7	19312.1	19201.4	19213.6	20936	20374.2	19184.3	19212.3	20381.1	19198.2	21372.2	12290.9	12241.5	13183.8	12967.8	29272.1	15299.4	19941.4	14983.2	13332.6	15001.3	10839.2	12006.2	11606.9	12785.8	14546.2	16344.4	12590.6	15583.8	12974.5	17028.7	14289.1	9805.06	14477.6	17316.8	11266.1	21977.7	17572.1	9875.48
NA	NA	(Z)-4-(2-Hydroxy-5-sulfotophenyl)-2-oxo-3-butenoate	19.1912	MS1 mz matched	271.004	282.062	336817	322545	322514	322800	322485	327787	327709	322525	322655	322465	327803	278646	328461	327560	316515	348606	348567	459422	365801	410599	298440	429446	349837	328688	371814	400999	537219	273771	342367	469846	485743	380038	351497	241754	349156	391087	351004	395899	430364	339003	445061	270697	368408
NA	NA	Pyridine N-oxide glucuronide;16-Hydroxypalmitate;16-Hydroxypalmitic acid	16.8973895001906;3.30596605654985	MS1 mz matched	271.228	168.163	58654.8	58020.7	59114.1	61957.6	59587.3	54855.3	54362.5	59167.6	59300.2	61720.1	57937	57960.6	57124.2	57945.2	38736.5	12201.1	76699	10152.8	17360.8	50293.8	66139.8	26463.1	45477.3	29766.2	32747.8	4023.09	22704.4	39818.4	33444.1	46644.8	64700.5	46358.4	33834.1	102044	85121.9	39099.5	45757.9	74087.1	25949.8	82043.6	18310.5	36883	22248.2
NA	NA	Pyridine N-oxide glucuronide;(Z)-4-(2-Hydroxy-5-sulfotophenyl)-2-oxo-3-butenoate	-11.8649061057265;-11.4975757747134	MS1 mz matched	271.228	43.492	931635	924653	944889	931412	889037	973602	885282	918207	932008	914092	917605	926482	917603	932347	447222	437477	595746	822800	811569	877895	983650	853552	503217	1.074e+06	766445	447138	578348	830775	644044	892207	1.08873e+06	489940	653150	509014	990155	564092	580899	907663	596308	944089	990328	1.0185e+06	604739
NA	NA	N-Phenylacetylaspartic acid;4-Hydroxy-3-methoxy-cinnamoylglycine;N-Carboxyacetyl-D-phenylalanine;N-Feruloylglycine;N-[3-(4-Hydroxy-3-methoxyphenyl)-1-oxo-2-propen-1-yl]glycine	-17.4148117245934;-17.4148117245934;-17.4148117245934;-17.5243369229174	MS1 mz matched	272.049	297.365	101089	104138	99911.7	99927.8	97244.4	98877.5	98877.7	98871.2	106346	98855.3	98870.5	98504.7	106233	98866.6	123116	99023.3	131880	110508	106317	124872	157595	101642	125614	133452	110145	94481.2	187830	137968	96641.8	119238	156652	117339	88948.8	103653	101587	116715	119452	147861	135695	117680	113606	97479.5	93862.6
NA	NA	Modafinil;Brugine	15.711744129261;3.44214288779732	MS1 mz matched	272.087	370.623	318846	318895	311444	382913	370610	302315	314231	311026	311069	310820	310762	318758	329532	310911	293611	278376	323213	690184	416542	420471	400594	457931	359290	474451	660304	316409	474793	423439	599802	830780	688052	472507	338589	262869	363634	587798	697649	844488	311542	294261	652296	369166	625935
NA	NA	NA	NA	Unmapped	273.008	198.553	64757.8	66519.1	68325.9	62360.3	64760	65086	64757.4	65183	64760.4	66723.5	64228.5	65183.1	65183.4	60626.8	31521.8	105955	75236.4	304277	4680.43	156285	180323	9725.46	117776	27173	23089.1	153353	46854.5	166458	19559.6	77348.4	161440	91980.8	26778.9	27332.9	235115	24992.4	114898	131195	41404.4	19066.2	49464	42741.7	7377.29
NA	NA	4-Hydroxy-5-(phenyl)-valeric acid-O-sulphate;Athyriol;3-Methoxy-1,6,7-trihydroxyxanthone;Bellidifolin;3-Methoxy-1,5,8-trihydroxyxanthone;Isoathyriol;6-Methoxy-1,3,7-trihydroxyxanthone;Swertianin;1,2,8-Trihydroxy-6-methoxyxanthone;2,2',4,4'-Tetrahydroxybenzil;Bis(2,4-dihydroxyphenyl)ethanedione	-5.35994911992662;7.07905959433524;7.07905959433524;7.07905959433524;7.07905959433524;7.07905959433524	MS1 mz matched	273.05	312.89	32066.9	31757.9	31816.2	30165.6	31859.7	29912.4	30950.4	29700.5	29709.9	32611.4	29335.8	29857.3	28064.7	22602	54415.5	32489.9	76900.8	74672.5	44692.3	6136.73	52418	44883.3	62568.1	69242.8	36277.4	93231.5	3156.14	50774.1	52800.5	13561.3	31926.1	54463.1	19377.3	45005.5	30140.7	3412.48	30822.4	9123.39	22128.4	18559.8	24769.6	7916.77	4930.28
NA	NA	Lorcaserin sulfamate;D-Glucosamite-6-phosphate;2-Amino-2-deoxy-D-glucote 6-phosphate	3.37516639686945;-5.01744106136797	MS1 mz matched	274.039	39.7255	300323	303193	223672	268975	223264	257638	285564	268941	245147	258343	267490	250589	286949	291330	618152	616256	276981	417197	79605.3	117047	79944.3	200955	258142	321635	162438	95865	58227.1	155049	257839	134940	193864	130250	182944	235604	74958.8	299674	147830	148303	261834	19116.9	145453	55969	170406
NA	NA	4-Bromophenylacetate;4-Bromophenylacetic acid	13.9506	MS1 mz matched	274.061	288.534	152490	151698	151696	150858	152932	150848	148697	148943	151715	151422	150839	151704	151712	147920	134070	118169	132622	128621	132655	155829	142657	112566	161727	132283	137262	147970	172645	150589	169345	172394	167289	116354	156638	109831	132442	175825	118182	154842	136427	158905	177206	129377	159799
NA	NA	Ethenodeoxyadenosine;Cardiospermin;Sarmentosin;2-Butenenitrile,4-(beta-D-glucopyranosyloxy)-2-(hydroxymethyl)-, (E)-;1,6-Anhydro-N-acetyl-beta-muramate	10.1805935109318;15.0490457124094;15.0490457124094;15.0490457124094	MS1 mz matched	274.105	409.815	61329.6	61360.3	60919.8	60766.8	58578.4	61360.3	60918	61361.3	60917.2	60918	61360	63844.3	64261.5	63583.6	88116.7	88139.6	132062	85041.5	98666.4	91955.6	93681.7	87352.7	93271.1	113127	119678	84027.1	73481.6	84287	83657.2	107899	146128	127059	34692.8	85429.7	98863.3	67711.6	120709	83093	68855.6	52285.2	72324.6	105256	61855
NA	NA	Chlorpropamide;GW 9662;2-Chloro-5-nitrobenzanilide	-4.45851615309806;7.64409111762424	MS1 mz matched	275.032	284.286	107422	101333	102294	102018	97868.2	102270	100536	102277	100516	100506	100510	84966.9	100838	102230	128672	105265	181772	174069	105183	180631	101226	182895	97995.3	161800	141522	105907	201150	107537	106407	204084	224216	159794	65689.3	88959.7	76646	96370.8	136997	143732	143415	129344	157348	93020.6	122629
NA	NA	L-1,2,3,4-Tetrahydro-beta-carboline-3-carboxylic acid;S-(1,2-Dichlorovinyl)-L-cysteine;DCVC	-8.68897710921864;11.1067095632213	MS1 mz matched	275.096	197.328	295506	307271	307261	307483	307281	307360	313999	312815	307894	317242	307398	307035	313902	315590	337761	466718	143612	143311	466387	207390	250870	445161	340552	257103	320857	786923	464420	347342	218273	376618	542846	459832	589339	363191	437418	668110	262252	214518	331744	310169	437751	633736	228106
NA	NA	N-(1-Deoxy-1-fructosyl)proline;S-(2-Methylpropanoyl)-dihydrolipoamide;S-(2-Methylpropionyl)-dihydrolipoamide	-0.548506461702531;-3.60858409997653	MS1 mz matched	276.109	332.587	118553	115545	115602	112957	115701	115723	112806	112711	116207	112356	115995	115742	112555	106828	146746	108688	150072	77483	71791.2	127051	200466	44186.4	129652	200007	74826	347923	453463	195249	54121	109219	142965	89267.7	106190	156769	96090.5	249309	116029	238362	194705	266666	166422	170031	78717.5
NA	NA	NA	NA	Unmapped	276.979	592.49	403689	387262	378775	374528	381172	373717	373660	380004	384374	373504	373333	373693	377833	362038	368415	382730	381528	379444	353386	377727	394604	382381	348285	368754	376139	304142	261716	368034	386554	364879	362124	346139	360200	394482	389140	332574	325020	409383	360615	368344	382705	359898	345496
NA	NA	Fenthion;Fenthion;MPP;4-Methylmercapto-3-methylphenyl dimethyl thiophosphate	15.8182851910889;15.8981368248282	MS1 mz matched	277.024	224.078	811178	811163	811190	811892	802589	811293	797034	792934	805936	821080	805940	806018	798889	811437	701857	571092	749897	757644	710082	340421	738331	692387	723444	695582	676346	589490	341044	603055	718081	289024	631239	695943	593539	741906	642977	602887	294542	853064	687475	624876	649919	294134	605679
NA	NA	Sulfamethazine;Sulfamethazine	-9.87616153598456;-9.70930694608985	MS1 mz matched	277.074	249.496	779726	1.00059e+06	1.00608e+06	1.00116e+06	1.02276e+06	1.00134e+06	1.02247e+06	1.02276e+06	1.08437e+06	1.02236e+06	869485	1.00079e+06	1.08321e+06	1.00105e+06	979398	1.45043e+06	1.47089e+06	720447	1.17038e+06	1.23711e+06	1.00008e+06	752064	1.38566e+06	1.533e+06	1.11389e+06	1.87613e+06	1.4179e+06	1.01632e+06	1.09331e+06	1.05561e+06	886540	1.0792e+06	652266	1.23239e+06	1.27524e+06	1.21699e+06	1.4816e+06	1.13526e+06	1.70129e+06	2.03963e+06	1.31823e+06	1.90477e+06	1.48164e+06
NA	NA	Phenylalanyl-Isoleucine;Leucyl-phenylalanine;Isoleucyl-Phenylalanine;	-0.153147591332919;-0.153147591332919;-0.153147591332919;	MS1 mz matched	277.156	174.484	1.4245e+06	1.48619e+06	1.47525e+06	1.47485e+06	1.49362e+06	1.49378e+06	1.58651e+06	1.64778e+06	1.7773e+06	1.47455e+06	1.47122e+06	1.47315e+06	1.67401e+06	1.45423e+06	637335	419050	1.49453e+06	913776	1.46924e+06	524389	797644	518013	1.62749e+06	1.47132e+06	472254	1.19251e+06	137430	487408	623988	654316	1.63656e+06	2.45795e+06	479449	683300	3.45502e+06	1.62454e+06	1.86303e+06	1.31995e+06	538234	420388	1.98387e+06	1.69287e+06	490116
NA	NA	Dibutyl phthalate;Monoethylhexyl phthalic acid;Diisobutyl phthalate;Alpha-CEHC;2-Ethylhexyl phthalate;Dibutyl phthalate;Di-n-butyl phthalate;Dibutyl 1,2-benzenedicarboxylate;Diisobutyl phthalate;DIBP	14.8868346818434;14.8868346818434;14.8868346818434;14.8868346818434;14.9199106388608;14.9199106388608;14.9199106388608	MS1 mz matched	277.156	157.75	458128	539923	533564	539793	528187	528905	540406	582471	539702	543536	528086	561738	528013	497770	221545	192044	488835	406473	586633	208052	357524	232987	598819	338048	135394	697049	86323	174716	309252	203023	365572	840191	254280	248996	1.19339e+06	503471	448464	589830	232121	113411	598783	480905	322372
all cis-(6,9,12)-Linolenic acid	0.9867	NA	NA	MS2 forward	277.218	42.64	596599	583443	550788	552852	566520	552871	535108	566652	561649	553614	552913	553008	552998	554479	853801	300261	558751	613650	715561	726426	266845	436463	552943	679427	617555	114666	371046	326961	718603	951119	793977	503321	361817	661595	868309	675731	459515	407958	437115	465600	557257	774267	616534
NA	NA	N-(1-Deoxy-1-fructosyl)valine;	0.709342319982905;	MS1 mz matched	278.125	316.833	365657	367964	356334	352249	367219	362913	360918	363971	360704	366031	365471	347353	348066	347617	459508	373349	459877	439117	325178	378220	622085	143998	412630	1.06072e+06	286322	538349	512110	863182	465518	358777	359823	277630	353895	576362	339502	478962	336166	726991	432991	808744	575457	716649	217064
NA	NA	NA	NA	Unmapped	278.957	32.458	253721	253571	253581	265351	280158	253680	253960	243892	247208	248431	247069	197686	236167	247180	146846	314774	162499	168095	147879	670055	375878	133503	194334	64536.9	207361	370777	251744	530169	80545.1	263256	162231	261631	213823	173097	176970	70522.5	549768	166789	240422	211992	145501	323290	141976
NA	NA	NA	NA	Unmapped	278.971	199.547	31411.2	31245.2	30205	31730	28290.6	31407.3	33153.6	31804	31948.3	33261.4	31960.9	31942.2	31940.5	32642.1	43105	24392.9	26265.6	43656.3	15263.1	18577.9	38182.6	50898.1	45833.1	15638.6	25342.9	26042.7	18811.9	19644.6	44032.9	17324.4	14068.9	41753.4	66072.8	31947.7	32000.3	36641.6	33008.7	13674.9	33181.2	12535.4	26580.3	28346.9	52225.8
NA	NA	NA	NA	Unmapped	278.981	282.637	54718.4	63123	57870	65325.8	57110.7	63273.4	65307.3	65708.2	70228	63315.6	65307.8	82362.9	64283.6	65387.5	39531.9	43012.6	44414.6	43737.7	53341.2	56038.3	42391.2	62462.3	41034.4	43488.8	56301.7	70865.6	59944.9	42743	39290.8	60152.4	57573.6	52251.2	43940.1	38617.5	52493.7	48553.7	57088.8	59356.5	59511.7	51275.4	56135.3	44389.5	52595.6
Thymidine	0.6832	NA	NA	MS2 reverse	279.042	154.05	3.02254e+07	3.06722e+07	2.96582e+07	2.95475e+07	3.03507e+07	3.05479e+07	3.053e+07	3.02745e+07	3.02135e+07	2.96767e+07	3.02229e+07	3.17926e+07	3.05371e+07	3.05384e+07	2.96057e+07	3.44422e+07	2.52372e+07	3.124e+07	3.29178e+07	3.15766e+07	3.19239e+07	3.49814e+07	3.61499e+07	3.14275e+07	3.20746e+07	4.68998e+07	4.07299e+07	2.97019e+07	3.18173e+07	3.27632e+07	2.39039e+07	3.46603e+07	3.43716e+07	2.33997e+07	3.71529e+07	3.49237e+07	3.03448e+07	3.25219e+07	3.27554e+07	2.99836e+07	4.08101e+07	3.21267e+07	3.15536e+07
NA	NA	Sayanedin;Alfalone;4',5-Dihydroxy-7-methoxy-6-methylflavone;Apigenin 7,4'-dimethyl ether;Apigenin dimethylether;Afrormosin;Sayanedine;Coumafuryl;Fumarin;R1128A	-7.12416338836653;-7.12416338836653;-7.12416338836653;-7.04499166505174;-7.04499166505174;-7.04499166505174;-7.04499166505174;-7.04499166505174	MS1 mz matched	279.06	284.768	115027	99951.5	99881	99818.6	99550.9	100035	100061	97006.7	96919.4	98313.1	96959.7	84653.3	96919.5	97005.7	178764	97446.6	350508	253022	86401.9	251284	158435	232124	84405.2	315525	165993	105293	201131	177715	145706	265475	237120	182235	32928.4	161918	59951	61247.6	146709	169390	126218	153945	170349	118266	116930
L-Aspartyl-L-phenylalanine	0.8784	NA	NA	MS2 reverse	279.099	326.545	21585.6	22218.8	21571.2	21594.1	26532.5	21079.8	20986.2	20969	20977.1	20976.3	20957.8	22848.5	21444.3	18492.9	19854.3	13236.8	12408.3	7219.09	19767.3	7243.46	21532.5	8623.42	19607.4	24128.7	18771.6	43090.6	7617.63	15547	22563.3	23437.4	30339.3	26332.8	16101.1	10594.9	43273.3	24711.5	16955.7	34594.2	21606.3	13922.3	26400.6	23507	10517.1
Linoleic acid	0.9993	NA	NA	MS2 forward	279.235	42.2795	5.76342e+06	5.60577e+06	5.606e+06	5.53544e+06	5.53718e+06	5.60606e+06	5.59181e+06	5.54054e+06	5.43242e+06	5.60617e+06	5.57002e+06	5.60538e+06	5.67361e+06	5.77693e+06	6.26849e+06	4.74485e+06	5.75439e+06	6.46566e+06	5.94442e+06	6.26382e+06	2.78061e+06	4.24048e+06	4.07354e+06	5.56444e+06	6.98666e+06	1.91692e+06	3.62026e+06	5.2052e+06	6.50724e+06	6.79009e+06	7.41327e+06	4.22514e+06	4.94957e+06	5.60345e+06	6.3969e+06	4.74731e+06	4.73152e+06	4.49298e+06	4.3338e+06	4.69468e+06	5.4263e+06	6.36871e+06	4.67116e+06
L-Histidinol phosphate	0.9786	NA	NA	MS2 reverse	280.063	284.788	13714.4	12100.1	12757.5	11420.8	11739.9	11682.2	12313.1	12384.9	11726.2	12109.7	11717.9	11224.8	11717.8	11448.4	22461.3	11807.4	39884.3	31579.9	10039.9	28915.4	18679.3	27806.2	11892.4	37083.9	19848.7	14222	24090.4	20871.5	16334.5	30440.5	27958.5	21849.6	3877.48	19825.4	8362.82	7635.85	19074.1	19491.4	16327.4	18338	20668.4	15348.9	13139.5
N-Acetylmannosamine	0.6417	NA	NA	MS2 reverse	280.104	371.058	189770	194088	188235	189878	184284	183354	188295	185401	188300	186351	175679	186367	188340	181834	286701	215905	194187	238858	215936	276220	219934	136851	184921	414231	243812	480440	264184	301670	145668	220687	410805	213102	154935	288386	95506.7	373413	210151	545683	394747	366830	664834	256416	169489
NA	NA	5-Sulfo-1,3-benzenedicarboxylic acid;Eudistomin N	-1.72044113580813;15.0419161287521	MS1 mz matched	280.945	24.6555	114520	116152	97663.7	115955	116145	116221	134624	125116	116191	116262	113729	113632	87681.6	110309	124079	90148.8	62324.2	137608	240491	261141	178982	58891.2	149809	281977	151679	139815	213533	218983	107244	90687	125862	204687	64264.4	157605	138123	30625.2	104771	81967.4	146029	346612	175186	294584	85714.6
NA	NA	1,2,3,4-Tetrahydro-b-carboline-1,3-dicarboxylic acid;Khellin	-18.0979133517725;24.9934151964457	MS1 mz matched	281.05	299.827	89508	85333.8	86672.6	85280.6	89292.9	86677.6	85264	85255.4	83964.2	84793.8	85255	72537.8	86648.7	86645.2	95502.8	85040.8	92088.7	104366	85872.9	108211	119514	90365.7	98543	95566.6	121369	106478	127484	107708	90386.7	98976.6	100802	93392	107045	98072.6	95673.3	94091.6	105093	100536	94484.3	101836	112596	77682	86425.5
NA	NA	Dinoseb acetate;Dinoseb acetate	-21.9302547692663;-21.9791750860323	MS1 mz matched	281.068	281.834	96810.1	91407.2	90683.8	91395.3	92539.6	92631.4	89883.5	89877.4	88736.5	90907.8	91516.3	84094.8	89710.2	89820.8	70676.2	105384	70746.1	99277.8	97717.1	99017.5	125963	100436	103526	92434.8	109218	122536	125903	90425.6	90572	88336.8	93824.6	95075.1	116766	102291	160537	95867.4	104558	130646	90446.8	110057	141633	98334.4	89963.8
3'-O-Methylinosine	0.9993	NA	NA	MS2 reverse	281.092	174.984	43113.4	43188	37009.6	42029.5	43801.4	43112.1	42089.4	42210.5	43108.5	43154.8	42084	32726.6	43148.8	42485.2	33459.7	37419.3	73810.8	48885.1	40064.7	58039.1	34335.7	21787.7	96980.1	55924.9	49838.7	28364.6	39772.4	31496.1	29128	44708.6	46788.1	30272.3	23202	58893.5	32611.3	42638.2	53696.7	32670.4	37394.1	50355	52306.4	66518.3	58663.1
NA	NA	8-Hydroxynevirapine;3-Hydroxynevirapine;2-Hydroxynevirapine;12-Hydroxynevirapine;2,3-Diphenyl-1-indanone;2,3-Diphenyl-1H-inden-1-one;2,3-Diphenylindone	-20.6503328355601;-20.6503328355601;-20.6503328355601;-20.6503328355601;4.78546070694435	MS1 mz matched	281.106	186.619	54270.8	57366.4	57732.5	54997.9	55022.1	54289.3	55026.8	55449.6	55115.9	55011.9	53463.7	52196	51258.7	52669.4	92817.2	35559.9	89403.7	44384.7	94070.9	32209	38713.8	30783.1	91521	31178.2	48887.6	99768.3	31074.1	113864	59346	61434	14661	4919.41	25887.7	130503	69214.6	32147.8	73774.5	140062	10689.4	39486.2	53765.5	44553.8	180763
Oleic acid	1	NA	NA	MS2 forward	281.25	41.5075	5.82403e+06	5.41041e+06	5.52599e+06	5.40751e+06	5.4074e+06	5.52371e+06	5.40685e+06	5.52456e+06	5.3584e+06	5.52448e+06	5.25657e+06	5.41057e+06	5.53416e+06	5.51424e+06	4.03451e+06	3.69397e+06	4.89897e+06	6.00311e+06	4.88118e+06	4.98236e+06	2.35291e+06	3.58369e+06	3.30999e+06	4.50991e+06	7.53109e+06	2.16404e+06	3.5367e+06	3.84576e+06	4.73105e+06	4.72531e+06	6.56553e+06	3.66926e+06	5.2257e+06	4.84278e+06	4.73672e+06	3.05324e+06	3.5063e+06	3.78689e+06	3.01991e+06	3.94303e+06	4.23559e+06	6.12038e+06	4.26519e+06
NA	NA	NA	NA	Unmapped	281.997	281.414	76065	66699.5	66703.2	66711.5	71623.2	66709.3	65947.7	64096.1	65944.4	63688.6	66721.8	65952	66592.9	65939.2	53866.5	65539.6	53345.4	80807.9	72392.8	62414.6	64486.5	69590.6	65071.5	54918.7	63456.1	73059.3	69596.5	53074.3	72072.8	70356.1	93205.7	61124.3	71769	54674.1	84090.3	70988.3	63363	70415.8	64001.1	57518	82651.4	51216.2	64460.8
NA	NA	Pencozole	-24.6234	MS1 mz matched	282.057	343.115	53608.6	55437.6	54517.2	55173.5	54660.1	55174.9	51578.8	60642.5	57770.5	56444.2	52211.2	54499.2	54497.1	53619.7	68967.6	67993.4	48973.7	74054.9	72705.8	67174.6	73100.6	61799.1	73404.9	92597	70961.3	107738	91414.5	68466.5	64752.1	82421.6	160319	80423.3	54974.4	85801.2	54297.8	102328	72948.1	93710.6	78661.3	72393.7	100724	66567.9	59251.6
NA	NA	NA	NA	Unmapped	282.135	286.304	365535	365262	365115	365184	359513	359920	365245	364384	344334	359270	365417	303297	354397	365523	463293	529173	403070	239380	347590	377315	406960	248072	371268	584305	499263	801082	747305	497957	263376	374282	505249	339695	591975	411782	255205	1.06388e+06	445459	498787	685692	852930	766630	719489	353823
NA	NA	1-Chloro-2,2-bis(4'-chlorophenyl)ethane;DDMS;1-Chloro-4-(2,2-dichloro-1-phenylethyl)benzene;1,1-Dichloro-2-(p-chlorophenyl)-2-phenylethane	-1.51412395954817;-1.51412395954817	MS1 mz matched	282.992	43.094	168741	141579	132315	133251	132250	131749	144474	122932	128528	106074	144233	141656	141818	141648	167369	38135.2	400022	104044	84065.4	33797.2	24048.8	113347	44722.8	227433	325266	26614.7	118266	88572.2	246132	406512	174207	284317	20742.4	905331	107077	27947.4	78543.1	2.49254e+06	163775	64414.7	70078.3	138557	91426.6
NA	NA	6-Thioinosinic acid;	-19.6987990677363;	MS1 mz matched	283.052	157.956	1.3078e+06	1.33129e+06	1.2336e+06	1.19657e+06	1.28919e+06	1.30701e+06	1.29378e+06	1.35046e+06	1.29619e+06	1.2891e+06	1.31534e+06	1.32492e+06	1.28466e+06	1.28861e+06	1.28485e+06	1.45817e+06	1.25017e+06	1.30782e+06	1.31459e+06	1.22112e+06	1.1279e+06	1.53522e+06	2.07612e+06	1.73198e+06	1.59376e+06	1.71795e+06	1.71353e+06	1.32514e+06	1.64262e+06	797056	810106	1.31645e+06	1.2025e+06	896027	1.17647e+06	1.17555e+06	1.88045e+06	1.38026e+06	1.17915e+06	1.04658e+06	1.11804e+06	1.63223e+06	1.25909e+06
NA	NA	2'-Hydroxy-4',6'-dimethoxychalcone;(S)-5,7-Dihydroxy-6,8-dimethylflavanone;Stercurensin;DL-Propylene glycol dibenzoate;Batatasin I;Coformycin	20.0313363877138;20.0313363877138;20.0313363877138;20.0313363877138;20.0313363877138;-5.45559305643379	MS1 mz matched	283.111	28.45	57426.5	56729.3	56725	57804	56712	55480.2	55685.3	58791.2	57426.9	58483.4	62379	54361.3	55519.8	56708.7	11946.3	8126.2	19945.2	27609.9	136910	25198.4	18748.9	21362.7	37742.1	61589.4	45989	25468.8	28311	18113.4	24850.2	24489.8	36356.8	15818.4	41772.7	38250.8	56351.6	38859.2	45216.7	42686.7	49687.2	35048.3	69092.9	68632.4	34253.3
NA	NA	Coformycin	5.45559	MS1 mz matched	283.114	333.985	111764	114692	112803	110970	110577	110724	111785	105365	111768	111802	109616	110523	110702	108531	122966	53695.3	57857.5	138465	155063	113639	170377	190764	124319	90538.7	18079.3	114128	167195	69792.3	307636	85297.5	116734	328219	37709.3	135413	78053	213984	43509.4	224780	77194.5	166756	146361	66859.6	105977
D-Sorbitol 6-phosphate	0.6973	NA	NA	MS2 reverse	283.118	47.029	5808.48	5812.29	6291.83	5525.76	5706.89	5607.51	5704.49	5809.94	5736.95	6172.91	5466.69	5706.61	5421.34	5785.57	4053.43	7309.56	6197.27	10376.7	21873.4	15525.2	7600.74	9069.25	21825.5	13780.3	8099.79	23918.1	12062	9003.75	7869.53	9213.3	9602.36	8811.31	8725.49	8497.64	7433.73	7268.39	8104.92	7055.12	7864.67	4439.26	11279.8	8412.43	8433.72
NA	NA	Melanostatin;Pencozole	22.9051626538949;24.8078447683157	MS1 mz matched	283.191	200.841	35419.5	35414.1	35816.3	37113.9	35934	35423.3	35419.1	34944.5	34745.3	34130.2	35126.3	35130.2	35131.3	35425.2	41344.8	40531.3	64034.9	32154.9	99393.3	31466.3	23617.8	131590	20015.2	49507.8	52240.1	29792.6	52304.2	30160.3	45478.4	72337	108290	47595.1	42741.2	73935.2	38034	67765.2	77973.9	32486.4	25326.2	95817.9	69609.2	64645.6	29887.2
Stearic acid	0.9302	NA	NA	MS2 forward	283.264	41.786	841591	779539	772324	779254	787364	772441	814096	768031	773425	781242	787290	775910	793248	786615	655953	359061	690644	602607	676720	629181	334715	529330	526661	679229	633472	257242	239961	415941	683767	648873	750923	440312	577174	432057	781260	350263	343977	542664	530132	307025	433070	538137	509394
NA	NA	4-Hydroxy-3,5,4'-trimethoxystilbene;Isosativan;Myrigalone G;4'-Hydroxy-3,4,5-trimethoxystilbene;Myrigalone H;Sativan;4'-Hydroxy-5,7-dimethoxyflavan;7,3'-Dihydroxy-4'-methoxy-8-methylflavan;(-)-Sativan;Diphenolic acid;4,4-Bis(4-hydroxyphenyl)pentanoic acid;Sugiresinol;Sequirin A	-1.77932019479948;-1.77932019479948;-1.77932019479948;-1.77932019479948;-1.77932019479948;-1.77932019479948;-1.77932019479948;-1.74751546983937;-1.74751546983937;-1.74751546983937;-1.74751546983937	MS1 mz matched	285.109	31.417	27121.8	28036.7	26910.6	31115.4	29983.2	26742.2	27202.9	26755.6	24962.3	26513	26669.8	32225.6	24835.1	24234.6	174690	236130	197720	236855	0	6979.8	5465.72	220297	19545.2	0	1962.31	46167.2	3586.55	221.146	16923.2	22043	2653.18	3378.93	186343	188064	1549.94	240906	18532.2	13507.4	53951.5	2182.18	39627.8	489.679	100291
NA	NA	Trinitrotoluene;2,4,6-Trinitrotoluene	-21.1437	MS1 mz matched	286.025	284.54	107091	107271	105865	109081	107158	107164	105762	106747	105782	106934	106582	107152	105879	105601	112731	99624	128444	136150	103183	116570	120609	120174	106929	127366	110834	115739	111242	114964	119467	116582	108832	108814	68634	122774	95406.9	80921.1	106070	109417	95136.5	103757	112693	94672	95484.3
NA	NA	Tricetanidin;Nifurtimox	18.905399154871;11.8094765650672	MS1 mz matched	286.061	339.101	5.64124e+06	5.56629e+06	5.47849e+06	5.51318e+06	5.47763e+06	5.72691e+06	5.48463e+06	5.51519e+06	5.48144e+06	5.47629e+06	5.52203e+06	5.25301e+06	5.47636e+06	5.47612e+06	3.96524e+06	6.03344e+06	4.2025e+06	5.53407e+06	7.24312e+06	5.50785e+06	5.31522e+06	5.19847e+06	5.36355e+06	5.83325e+06	5.71263e+06	7.39057e+06	6.20535e+06	4.76053e+06	3.39235e+06	5.55952e+06	7.68437e+06	5.79229e+06	8.38204e+06	4.86268e+06	6.28841e+06	1.01215e+07	5.22639e+06	8.77015e+06	9.2019e+06	8.57158e+06	1.05463e+07	5.62107e+06	4.37907e+06
NA	NA	5-(2'-Carboxyethyl)-4,6-Dihydroxypicolinate;5-(2'-Carboxyethyl)-4,6-dihydroxypicolite;5-(beta-Carboxyethyl)-4,6-dihydroxypicolite;Stizolobate;Stizolobic acid;Stizolobite;Stizolobinic acid	17.6750669686454;17.6178080803666;17.6178080803666;17.6178080803666	MS1 mz matched	286.06	282.351	57076.2	57603	57882.7	57074.1	56984.1	57703	57071.5	57607.9	56993.8	57602.3	57105.5	55080.4	59867.8	62421.7	46780.2	117775	48123.7	78935.9	96819.8	66731.2	61115.7	80172.3	89626.7	72414.2	97506.5	166017	202201	64719.9	54377	94029	178120	116519	115528	45900	115736	175093	139655	139785	121543	120361	162644	98730.7	80631.5
NA	NA	NA	NA	Unmapped	286.623	42.159	41587.7	41542.3	41568.4	41567.5	40382.9	40132.5	41652.2	41798.8	40156.6	39354.5	39483.8	41668.5	41083.6	40222.6	10814.5	39325.4	24910.5	10898.4	16609.2	5700.5	17672.1	29768.8	12735.7	26625.1	33396.8	0	274.842	25526	19749.4	52321.6	53778.8	16846.4	37862.4	73498.6	19194.4	8175.75	34014.4	14074.7	6281.98	31072.9	33816.9	38474.2	4154.14
NA	NA	NA	NA	Unmapped	286.912	582.798	1.06982e+06	1.11121e+06	1.3904e+06	1.05922e+06	1.06851e+06	1.0687e+06	944931	1.22761e+06	1.06855e+06	1.1063e+06	1.06961e+06	1.17497e+06	1.15257e+06	1.01477e+06	815730	847722	876534	1.02235e+06	1.04839e+06	963350	911513	1.06073e+06	828418	1.07159e+06	821159	893701	829323	890256	844870	856769	735986	860306	811889	1.04304e+06	1.63625e+06	1.0639e+06	779399	883265	817087	811485	863459	927357	807493
NA	NA	Orotidine;Dihydrokaempferol;Aromadendrin;(+)-Dihydrokaempferol;(+)-Aromadendrin;Fustin;2,3-Dihydrofisetin;Eriodictyol;Okanin;Micromelin;3,5-Dimethoxy-1,6-dihydroxyxanthone;Gentiacaulein;2,8-Dihydroxy-1,6-dimethoxyxanthone;2-O-Methylswertianin;1,8-Dihydroxy-2,6-dimethoxyxanthone;Swerchirin;5-O-Methylbellidifolin;3,5-Dimethoxy-1,8-dihydroxyxanthone;(+-)-Dalbergioidin;2-Hydroxy-2,3-dihydrogenistein;…	-3.3166774448826;-17.3225755164339;-17.3225755164339;-17.3225755164339;-17.3225755164339;-17.3225755164339;-17.3225755164339;-17.3225755164339;-17.3225755164339;-17.3225755164339;-17.3225755164339;-17.3225755164339;-17.3225755164339;-17.3225755164339;-17.	MS1 mz matched	287.058	227.629	193180	210120	205156	202704	212958	215187	210224	210746	212852	212868	212475	212789	212844	210831	310916	235570	217909	126031	141232	278083	260484	138953	215607	283264	214055	237564	341230	170320	143114	201067	141548	214944	269037	233267	208655	251125	348367	136780	244143	298630	204135	367597	197932
NA	NA	(卤)-Rollipyrrole;Imazamethabenz-methyl;Methyl 2-(4-isopropyl-4-methyl-5-oxo-2-imidazolin-2-yl)-p-toluate;Methyl 6-(4-isopropyl-4-methyl-5-oxo-2-imidazolin-2-yl)-m-toluate	-15.2439345778613;-15.2439345778613;-15.2699625262361;-15.2699625262361	MS1 mz matched	287.136	319.457	68269.6	69318.8	66991.1	67031.8	67142.4	61405.7	68491.6	64296.8	64311.7	64728	64152.7	67265.7	64052.6	61440.6	61069.8	156054	110537	21520.5	57425.2	11248.7	25835.7	99774.9	211054	223908	58306.2	219414	10416.8	14457	112149	17179.1	39018.5	193996	74030.4	47974.1	143253	12355.4	37439.2	16423.7	86646.9	96669	27656.1	38542.7	16325.3
NA	NA	NA	NA	Unmapped	288.91	583.042	628606	486483	505472	486772	505430	487037	497765	609700	504731	466729	419444	493745	603560	495540	574742	418928	469022	467748	498305	417210	438631	400516	411396	435685	424536	601961	477207	650400	489987	414691	441169	460118	551895	415844	414044	543254	373820	471181	438597	400998	508494	410045	500916
NA	NA	Acetaminophen cystein;S-(Phenylacetothiohydroximoyl)-L-cysteine	-5.95499285665959;-5.90382666362141	MS1 mz matched	289.045	319.296	49823.6	51454.7	48531.8	49818.2	49683.3	49860.8	49904	46605.3	48982.3	50007	48350.9	43263.3	44717.1	44379.2	80341.8	59357.2	110359	138963	38856.1	82470.4	118904	59909.6	52109.6	83778.3	42342.4	54151	82461.1	82721.6	179653	88149.6	100877	100654	25497.8	31851.9	57599.3	26933.9	77104.3	62223.9	35794.8	31372.5	40739.4	45950.1	38143.3
NA	NA	alpha-Cotonefuran;Epicatechin;gamma-Pyrufuran;(+)-Epicatechin;3-Hydroxyphloretin;Fonsecin;6-Hydroxy-alpha-pyrufuran;(-)-Catechin;Luteoforol;Catechin;cis-3 and trans-2-Hexenyl propionate;Cartorimine;Marshrin;cis-3,4-Leucopelargonidin;Luteoforol;3-Deoxyleucocyanidin;(+)-Catechin;D-Catechin;Cyanidanol;(2R-trans)-2-(3,4-Dihydroxyphenyl)-3,4-dihydro-2H-1-benzopyran-3,5,7-triol;(2R,3S)-Catechin;(2R,3S)…	-13.334986298915;-13.334986298915;-13.334986298915;-13.334986298915;-13.334986298915;-13.334986298915;-13.334986298915;-13.334986298915;-13.334986298915;-13.334986298915;-13.334986298915;-13.334986298915;-13.334986298915;-13.2032997907245;-13.203299790724	MS1 mz matched	289.075	198.051	120443	118160	120243	120156	120181	120639	119019	115213	120221	120209	120237	100583	118268	118265	148318	174085	51830.7	60994.5	172836	59614.2	102038	145932	105620	121409	102359	198378	247042	169002	71993.8	123715	90957	165659	206086	143864	113897	199107	94323.2	55466.4	158233	294047	103102	214534	49127.9
N-Acetylneuraminic acid	0.6673	NA	NA	MS2 forward	290.089	338.963	179865	184509	179997	180056	180061	180315	179939	180359	193713	204697	185868	174587	215274	185712	162439	126968	332729	166422	171514	255836	139153	249032	139989	440185	185694	187123	152971	177635	102555	247080	147480	373913	147504	152276	78179.9	141960	185152	368932	422589	445779	325119	170844	142207
NA	NA	Cordeauxione;Etrimfos	-2.8853827890888;-24.7890279106799	MS1 mz matched	291.057	220.621	515745	551550	527006	520565	515574	545587	504827	515915	520078	520705	519577	515875	501751	523586	413791	510308	476576	488405	419415	521726	385076	391893	446192	443608	533462	550090	661688	307693	412198	616719	680217	466935	524643	465675	662825	546285	578169	570900	460366	546983	616398	599375	566551
NA	NA	Citreovirone;Melosatin B	-7.84600007501829;-3.0701886051023	MS1 mz matched	292.141	297.618	6.7442e+06	6.59421e+06	6.59559e+06	6.56152e+06	6.48782e+06	6.45959e+06	6.47786e+06	6.6072e+06	6.44242e+06	6.47794e+06	6.56542e+06	5.88669e+06	6.6149e+06	6.40639e+06	8.169e+06	6.76787e+06	6.45118e+06	4.02655e+06	5.39494e+06	6.45916e+06	7.1943e+06	2.72303e+06	6.44192e+06	9.98618e+06	6.34528e+06	1.69939e+07	1.39798e+07	9.86416e+06	5.52531e+06	5.6066e+06	6.41071e+06	4.41743e+06	7.0803e+06	6.36666e+06	4.9697e+06	1.16126e+07	6.50812e+06	7.46813e+06	9.35385e+06	1.34909e+07	9.41826e+06	9.88782e+06	6.05632e+06
NA	NA	4-[(2,4-Dihydroxyphenyl)azo]benzenesulfonic acid;Pyrifenox	12.0664130380978;6.42785649352285	MS1 mz matched	293.035	220.169	458459	454040	451793	446738	462771	446742	439193	447772	446550	446588	446556	431229	460057	465502	379743	599903	407473	390401	488993	644144	260648	433672	528900	349702	488981	1.02925e+06	1.10975e+06	152749	266059	792250	1.16254e+06	433307	647065	469760	876088	980369	765788	754835	612311	949347	1.00171e+06	896414	940584
NA	NA	Ribothymidine;Imidazoleacetic acid riboside;3-Methyluridine;(1-Ribosylimidazole)-4-acetate;Spongothymidine	-0.721467213100014;-0.721467213100014;-0.721467213100014;-0.774937888753944;-0.774937888753944	MS1 mz matched	293.055	134.941	373516	395807	372878	395712	363741	359918	368577	356683	350876	368592	373765	363574	354855	363571	450943	532579	500761	420983	483244	545714	628521	417937	488860	671433	617843	698576	528716	518542	424442	489950	473707	517458	369366	508810	539724	497745	646263	597914	328217	385521	669343	654939	409836
NA	NA	Estazolam;Estazolam	5.90307201130996;5.98502655172088	MS1 mz matched	293.069	297.707	345235	325959	345287	353940	345337	347591	345374	344035	352382	357793	345433	345230	374943	363892	408824	693047	347099	402211	335737	517568	448665	594287	446315	548325	591091	467235	548397	544821	458057	567475	774610	613932	462360	326785	517091	749061	1.22417e+06	329676	372084	556257	716066	788801	896896
NA	NA	Ascorbic acid-2-sulfate;4-(3-Methylbut-2-enyl)-L-tryptophan;4-Dimethylallyl-L-tryptophan;Dimethylallyltryptophan;4-Dimethylallyltryptophan;7-(3-Methylbut-2-enyl)-L-tryptophan	19.5169934461758;1.83720524354919;1.83720524354919;1.83720524354919	MS1 mz matched	293.136	446.596	369122	358154	369787	369791	369997	210814	189443	367674	370290	370618	186088	351073	370800	370680	418701	192544	231827	413000	547851	312867	357317	89222.6	1.51724e+06	620827	508721	1.61443e+06	593967	662874	226898	273694	572186	186381	109245	319370	338448	773952	587935	205836	235428	972099	662202	1.03726e+06	843324
NA	NA	Cinchonidine;(R)-Rhazinilam;Cinchonine;(9S)-Cinchon-9-ol;Eburmonine;Vinburnine;Cinchonidine;(8alpha,9R)-Cinchon-9-ol;10-Deoxysarpagine;Sarpagan-17-ol;Coryntheal	11.4106242454411;11.4106242454411;11.4558362217159;11.4558362217159;11.4558362217159;11.4558362217159;11.4558362217159	MS1 mz matched	293.177	44.4615	206370	202370	219690	182614	220138	237586	205302	202215	205528	200823	202011	202094	208206	206087	176744	103924	180287	122230	209580	200006	151457	107171	218071	225056	98219.7	158511	137269	207570	206999	211490	170165	199485	100265	93866	135999	85629.4	141688	129373	134922	115822	146190	139338	131735
NA	NA	Pyridine N-oxide glucuronide;16-Hydroxypalmitate;16-Hydroxypalmitic acid	16.8973895001906;3.30596605654985	MS1 mz matched	293.211	168.562	28653.4	28694.3	29623.9	31800.6	27939.2	40821.4	35347.8	29489.5	29730.5	28687.6	26975.4	28677.2	28861.2	28745.1	21007.1	40452.7	35496.9	4945.69	12670.8	18372.7	35002.3	10353.5	19377.9	19385.2	12721	40140.4	3651.76	25357.1	36342	35859.6	33278.4	44734.1	14585.1	85539.6	40040.9	18566.3	29312.5	23717.6	13527	38697.1	15660.6	19031.8	23694.4
Mevalonic acid	0.9921	NA	NA	MS2 reverse	295.14	247.048	320780	328696	335026	342423	334166	335018	333708	333716	333707	333711	335024	339815	335265	333712	427374	350524	290719	354680	434211	155641	192173	463930	663808	717407	413836	498454	331079	680940	470757	396731	289553	434996	479138	865349	118856	595345	536641	478554	533588	746472	439280	448747	444056
NA	NA	cis-Coutaric acid;2-O-Feruloyltartronic acid;Caffeoylmalic acid;(9Z,12Z)-(8R)-Hydroxyoctadeca-9,12-dienoic acid;Laetisaric acid;8-Hydroxylinoleic acid;Vernolic acid;(9Z)-(12S,13R)-12,13-Epoxyoctadecenoic acid;cis-12,13-Epoxy-cis-9-octadecenoic acid;13(S)-HODE;(13S)-Hydroxyoctadecadienoic acid;(9Z,11E)-(13S)-13-Hydroxyoctadeca-9,11-dienoic acid;9(S)-HODE;(9S)-Hydroxyoctadecadienoic acid;(10E,12Z)-…	-5.7387918021292;-5.7387918021292;-5.7387918021292;-24.3050198980865;-24.3050198980865;-24.3050198980865;-24.3050198980865;-24.3050198980865;-24.3050198980865;-24.3050198980865	MS1 mz matched	295.228	167.399	171975	175465	191178	192082	177143	175020	179483	176857	181905	181531	258802	175496	175145	175078	133951	64324.5	194067	46302.4	64090.7	135679	235304	55920.6	142781	115124	108683	6757.85	36230.5	123954	146076	186686	176452	157184	93575.5	508417	166693	68663.9	149674	151845	98443.5	235447	104333	101319	96310.1
NA	NA	Gyrocyanin;Oleic acid methyl ester;Methyl oleate;17-Methyl-6Z-octadecenoic acid;17-Methyl-6Z-octadecenoate;Lactobacillic acid;11R,12S-Methylene-octadecanoic acid	-10.8008054700428;-1.6876412344359;-1.6876412344359;-1.6876412344359	MS1 mz matched	295.264	40.627	22081.1	18993.8	19374.5	18684.4	18127.4	16678.6	19000.5	18648.3	18559.3	18565.6	19001.1	18984.7	18617.8	18569.7	12637.8	11057.7	17810.7	13913.2	14699.3	21363.3	6135.19	22394.3	13778.1	15134.6	25428.5	3145.99	7587.21	9276.16	17170.4	15349.1	22827.6	8896.72	18105.5	20146.5	18383.3	12049.2	10621.3	11204.7	7813.3	11350.8	13634.2	17157	10578
NA	NA	(S)-Annocherine A;Longifolonine	0.376977311638824;0.403904273277748	MS1 mz matched	296.1	295.341	293791	303259	303240	303289	294751	295507	299226	303967	295325	303939	286500	245196	291826	291668	279179	297798	259798	209256	231804	255404	398531	249191	329781	316769	283420	334476	253079	363328	314457	236077	272930	241966	346561	284474	422836	402489	268723	450787	308928	547960	414445	500645	308335
NA	NA	(+)-Erythraline;(卤)-Clausenamide;(卤)-Aegeline;Lansamide 3;Oripavine;Codeinone;(5alpha)-7,8-Didehydro-4,5-epoxy-3-methoxy-17-methylmorphin-6-one;Neopinone;Oripavine;(-)-Apoglaziovine;Glaziovine;3-Hydroxyestra-1,3,5(10),7-tetraene-16,17-dione 16-oxime;Tuduranine	-4.7907275986857;-4.7907275986857;-4.7907275986857;-4.7907275986857;-4.7907275986857;-4.81260296203117;-4.81260296203117;-4.81260296203117;-4.81260296203117;-4.81260296203117;-4.81260296203117;-4.81260296203117	MS1 mz matched	296.135	288.548	1.49229e+06	1.46846e+06	1.42438e+06	1.44691e+06	1.46872e+06	1.44609e+06	1.46626e+06	1.44311e+06	1.47874e+06	1.44717e+06	1.4451e+06	1.50629e+06	1.44524e+06	1.4011e+06	1.33628e+06	1.3191e+06	1.36215e+06	1.41797e+06	1.35927e+06	1.45041e+06	1.3945e+06	1.04244e+06	1.88484e+06	1.60218e+06	1.54924e+06	1.73355e+06	2.03777e+06	1.87868e+06	1.92624e+06	1.86608e+06	1.96986e+06	1.23935e+06	1.55232e+06	1.21968e+06	1.25052e+06	2.31854e+06	1.25358e+06	2.4948e+06	1.71476e+06	2.15706e+06	2.48778e+06	1.85428e+06	1.58386e+06
NA	NA	Gravelliferone;Auraptene;5-Hydroxy-7-(4-hydroxyphenyl)-1-phenyl-3-heptanone;4-(3-Hydroxy-7-phenyl-6-heptenyl)-1,2-benzenediol;Ostruthin;Glepidotin C;Doisynoestrol;cis-1-Ethyl-1,2,3,4-tetrahydro-7-methoxy-2-methyl-2-phenthrenecarboxylic acid	0.353505157533829;0.353505157533829;0.353505157533829;0.353505157533829;0.335393881459386;0.335393881459386;0.335393881459386	MS1 mz matched	297.153	27.2955	198164	183910	188989	189058	188948	190263	184301	182036	184924	184887	184883	178432	196822	204102	22731.7	11913	38015.2	27053.9	34412.1	23387.1	20347.7	52332	39054.7	116062	57744.9	62315	63772.7	36069	65759.2	37911.7	99895.4	27978.1	41645.5	55272.9	81757.4	30808.8	32925.2	30007.4	56474.2	56598.6	67797.1	46557.7	36654
NA	NA	Benzoyl glucuronide (Benzoic acid);2-Oxooctadecanoic acid;2-Oxostearate;Ricinoleic acid;(9Z)-(12R)-Hydroxyoctadecenoic acid;12-Hydroxy-9-octadecenoic acid;12-Hydroxy-cis-9-octadecenoic acid;(6R,7S)-6,7-Epoxyoctadecanoic acid;6R,7S-Epoxy-octadecanoic acid;6R,7S-Epoxy-octadecanoate;cis-9,10-Epoxystearic acid;18-Hydroxyoleate	-7.20882628563347;-24.9789774243882;-24.9789774243882;-24.9789774243882;-24.9789774243882;-24.9789774243882	MS1 mz matched	297.243	166.001	77952.8	83737.1	89442	85787.4	82771.9	82738	82639.6	82941.7	88891.7	84581.5	77631.1	86213.5	138534	77876.4	50709.3	32041.9	90710.5	24140.2	28427.6	60475.6	95903.2	29252.8	60286.3	42278.1	64638.7	7711.01	28783.9	46023.6	51243.6	56864.6	102149	70955.6	46281.9	197749	89691.5	38948	60222.3	68754.9	41963.1	93811.3	50679.6	40827.2	41125.2
NA	NA	Isorhamnetin;1,3,5,8-Tetrahydroxy-6-methoxy-2-methylanthraquinone;Pollenitin;3,4',5,7-Tetrahydroxy-6-methoxyflavone;2-(3,4-Dihydroxyphenyl)-5,6-dihydroxy-7-methoxy-4H-1-benzopyran-4-one;(9R,10R)-Dihydroxyoctadecanoic acid;9,10-Dihydroxystearic acid;(9S,10S)-9,10-Dihydroxyoctadecanoate;9,10-Dihydroxystearate	-0.948579707355373;-0.948579707355373;-0.948579707355373;-0.948579707355373;-0.948579707355373;1.89716481372661;1.89716481372661;1.89716481372661	MS1 mz matched	297.244	44.61	255633	253011	249115	261776	251531	250806	253382	243755	256025	243640	232592	253158	248839	242319	191280	223505	172482	227162	222494	160533	140244	313249	250251	326493	266183	158619	143394	292560	232765	233150	285250	172741	180103	283139	192536	210297	168702	250691	242266	266358	345914	311538	231042
NA	NA	N-Gluconyl ethanolamine;Dihydrobiopterin;6,7-Dihydrobiopterin;Quinoid-dihydrobiopterin;(6R)-6-(L-erythro-1,2-Dihydroxypropyl)-7,8-dihydro-6H-pterin;7,8-Dihydrobiopterin;L-erythro-7,8-Dihydrobiopterin;6-Lactoyl-5,6,7,8-tetrahydropterin;L-threo-7,8-Dihydrobiopterin	2.08322440157659;-3.34585519639808;-3.34585519639808;-3.34585519639808;-3.34585519639808	MS1 mz matched	298.115	340.497	144276	178265	179029	190361	173804	174213	176996	175282	182050	177875	182057	156063	185878	187714	161093	185148	159463	110180	271382	156108	184255	135597	206739	175801	190987	377174	345806	178605	147430	143890	250626	174649	159104	158699	122396	236485	302361	108337	184340	184818	109975	287651	255388
NA	NA	NA	NA	Unmapped	298.943	21.6	127560	121733	122835	121733	122850	122840	116625	122857	122862	122875	121718	121695	121710	120867	95388.1	124776	68008.2	72798.3	173780	159517	142834	24223.6	279182	343047	68560.8	31990	25081.5	110242	50890.3	62702.4	149644	30074	71236	53322.3	157828	14897	19510.9	46313.2	32539	382830	31566.2	8383.28	20181
NA	NA	Salicylic acid beta-D-glucoside;Dimethyl fukiic acid;4-(beta-D-Glucosyloxy)benzoate;4-Hydroxybenzoate-O-glucoside	11.8050075675113;11.8050075675113;11.8633251633894	MS1 mz matched	299.088	333.912	34944.7	35337.2	35334.1	33870.1	35314.5	36325.6	35920.9	35355.4	36287.5	40520.4	36268.6	36270.5	37832.3	38548.9	34097.7	19624.7	17385.2	30528.7	59215.8	32508.1	37836.3	54083.1	40273.4	23283.9	10834.6	93093.7	105113	18099.2	55334.4	23601.5	27852.3	89782.5	16927.3	27456.3	18534.7	92130.3	25447	53166.8	28351.6	57977.6	54111.8	19741.3	66966.6
D-Lyxose	0.9799	NA	NA	MS2 reverse	299.097	371.073	136230	136960	133716	132914	133606	138346	134552	133530	131186	135438	133506	148863	136405	133123	166206	131217	141849	160930	163905	176964	209465	148564	168650	143261	197477	149612	212396	176439	229181	225278	435958	153714	114263	143086	152047	174365	212713	334730	176812	130369	184226	134247	168543
NA	NA	Cajanin;Barpisoflavone A;Takakin;3,5-Dihydroxy-6,7-methylenedioxyflavanone;Pratensein;Diosmetin;Questinol;6alpha-Hydroxymaackiain;Kaempferide;Tectorigenin;3,3',7-Trihydroxy-4'-methoxyflavone;Chrysoeriol;Santal;Luteolin 7-methyl ether;(R)-2-Hydroxystearate;(S)-2-Hydroxystearate;(R)-10-Hydroxystearate	13.6547005973565;13.6547005973565;13.6547005973565;13.6547005973565;13.6547005973565;13.6547005973565;13.6547005973565;13.6547005973565;13.6547005973565;13.6547005973565;13.6547005973565;13.6547005973565;13.6547005973565;13.6547005973565;1.99822557575512;1.99822557575512;1.99822557575512	MS1 mz matched	299.259	42.961	245894	262006	242958	251575	250353	248057	241486	241401	225439	237749	239181	241694	239015	263025	138601	88937.3	165616	231694	210392	201983	225616	234207	136895	255411	195609	73921.9	95692	203701	170451	214984	222305	132165	158541	110017	251504	126431	121699	254186	150454	167531	202127	188967	185674
NA	NA	N-Acetylgalactosamine 4-sulphate;N-Acetylglucosamine 6-sulfate;N-Acetylgalactosamine 6-sulfate;N-Acetylglucosamine 4-sulfate;N-Acetyl-D-glucosamine 4-sulfate;N-Acetyl-D-glucosamine 6-sulfate;N-Acetyl-D-galactosamine 6-sulfate;N-Acetylgalactosamine 4-sulfate	-22.1952236986969;-22.1952236986969;-22.1952236986969;-22.3553281416862;-22.3553281416862;-22.3553281416862;-22.3553281416862	MS1 mz matched	300.04	197.966	279062	284439	284425	284440	284511	279173	279177	282024	279175	309067	275064	217500	284584	279061	220344	403016	432883	248302	389716	284069	287703	361891	287552	215101	335990	329547	165017	199915	347801	282854	425387	305774	253410	511485	361900	407885	607086	554705	338117	440807	353360	447702	550605
NA	NA	6-Hydroxymelatonin;cyclic 3-Hydroxymelatonin;2-Oxomelatonin;6-Hydroxymelatonin	3.65796507271039;3.65796507271039;3.65796507271039;3.62733413914476	MS1 mz matched	300.103	197.056	473016	488544	483965	488577	488352	478095	484026	492599	484033	488493	484011	476523	515235	490086	792413	707252	1.04426e+06	619354	40664.6	608311	556786	715256	519965	19066	429421	562454	265296	213220	251634	523004	194451	513883	221471	618675	70792.2	629713	189480	1.12445e+06	930733	298351	437955	187076	549718
NA	NA	(卤)-Metalaxyl;Metalaxyl;Metalaxyl-M	14.1208724370031;13.9711284838258;13.9711284838258	MS1 mz matched	300.128	41.178	72056.6	64290.6	69301.8	62107.9	72148.4	72098.5	72061.2	70589.6	70837.4	71579.6	70071.9	72283.6	71980.3	77058.7	31507	64899.3	38506.3	39762.6	152311	72210.9	11817.6	37544.6	63887.1	66325.9	65687.1	8953.32	27017.4	9560.04	60751.1	59362.3	54457.4	45650.9	29888.6	18106	94045.7	102016	69190	22733.2	62849.8	53550	34862.9	57346.7	45690.2
NA	NA	NA	NA	Unmapped	301.203	30.778	82768.6	78225.9	79585	72071.1	78218.1	78187	78223.7	82340.4	81640	78866.5	78868.1	78224.1	78221.4	76055.9	13270.2	7899.26	11376.9	23476.1	4349.86	53430.9	82000.9	19759.4	116565	4172.18	8504.24	14828.4	3880.52	3003.14	12497.5	92298.9	8846.56	39402.8	17091.6	17049.5	5338.21	69154.9	17466	14391	46419.7	310.189	21156.2	2140.52	23821.3
Eicosapentaenoic acid	0.6631	NA	NA	MS2 reverse	301.218	41.764	325445	277820	271692	271570	271750	264986	275447	266420	271733	275924	271753	282791	270622	287178	259894	77711	154157	120696	139914	469470	93517.2	439528	383101	281301	400274	28558.4	103559	182168	133996	433615	126849	447379	159726	269308	159020	269438	89391.9	198171	210563	151957	531290	348451	209664
NA	NA	Norflurazon	-3.6629	MS1 mz matched	302.037	286.04	173686	177621	175238	173700	175266	176126	174532	175294	172567	174276	175312	173620	172370	173628	164028	238253	359633	199082	237810	247251	175993	87368	152753	322361	278594	643052	325976	202652	125690	162138	131938	141427	101175	340200	85055.1	141679	243879	448734	298043	399809	325677	115150	125808
NA	NA	Plutonium	20.4918	MS1 mz matched	303.012	196.512	399858	413809	405936	394801	414234	403853	413488	404266	425041	403189	413830	408645	450286	415992	430422	414123	422333	503236	474964	491091	461872	368228	529015	526110	549516	206808	206464	489712	436965	449788	491375	550690	371308	486828	459834	406069	488430	481340	466111	208779	488504	513149	473127
NA	NA	Thymidine 3',5'-cyclic monophosphate;IPSP	-22.421933403777;0.723591381411554	MS1 mz matched	303.039	146.67	45372.1	39945.5	41210.3	39936.4	39922.6	41240.7	39189.6	39933.1	40369.1	39908.8	41175.1	48809.1	41098.2	41106.5	53220.3	52853.9	42614.3	48820.1	54489.7	56483.9	55300.2	56591.5	58767.3	59685.6	60344.7	91911.8	68332.6	52927.9	58119.4	53226.5	51905.9	46280.8	41203.6	53130.2	51922.4	40338.7	50052.5	61053.4	58429.9	40156.6	65720	60478.3	49164.7
NA	NA	Pratenol B;Taxifolin;Dihydroquercetin;(+)-Dihydroquercetin;(+)-Taxifolin;trans-Dihydroquercetin;Pentahydroxyflavanone;Dihydrotricetin;cis-Dihydroquercetin	-10.8620615542432;-10.8531817745723;-10.8531817745723;-10.8531817745723	MS1 mz matched	303.05	208.896	388649	364526	371258	360248	377417	354105	353980	359433	337840	353978	356814	353930	353909	347837	303116	1.04475e+06	307287	705600	1.07514e+06	114131	162672	836761	343094	382518	1.71257e+06	469105	38483	214455	160007	155818	51299.7	233284	462221	100062	97493.6	87708.1	1.5012e+06	336350	483590	515668	250054	65268.3	365243
Uridine	0.9499	NA	NA	MS2 forward	303.091	155.612	101470	168910	111708	106164	107003	111721	109205	108088	111280	111716	111529	106100	106500	107194	128906	109236	194480	53907.4	189417	82068.7	81283.3	115677	162749	172817	105680	443147	87461.7	105473	100184	70754.8	78009.8	80336.6	159693	202401	134914	153779	102309	86578.7	138996	260779	49414.9	238364	107379
NA	NA	Cepharadione A;Atherospermidine	7.15314035456403;7.17870854044921	MS1 mz matched	304.071	282.557	322403	316908	309947	314918	309658	309589	309352	322857	309891	309669	318270	457667	321897	310345	323812	485775	334677	482088	442231	376102	323774	437846	458783	371099	431597	514245	653166	330250	345664	470296	643957	541327	415096	301678	497847	520237	523536	585852	522710	436477	568343	433138	405827
NA	NA	Dimethylallylpyrophosphate;Isopentenyl pyrophosphate;Amobam	16.9678908473811;16.9678908473811;-0.406487375938304	MS1 mz matched	305.024	344.655	1.78694e+07	1.75457e+07	1.77217e+07	1.78983e+07	1.75174e+07	1.76374e+07	1.76456e+07	1.75537e+07	1.76461e+07	1.76466e+07	1.75296e+07	1.75422e+07	1.75432e+07	1.75418e+07	1.86424e+07	2.00138e+07	1.90938e+07	1.52894e+07	1.89924e+07	1.84635e+07	2.00159e+07	1.92647e+07	1.46861e+07	1.458e+07	1.95546e+07	1.39939e+07	1.37011e+07	1.95263e+07	1.98125e+07	1.95293e+07	1.97045e+07	1.94176e+07	1.7721e+07	2.04329e+07	2.00859e+07	1.89625e+07	1.40071e+07	1.9917e+07	1.86298e+07	1.92105e+07	2.04301e+07	1.93937e+07	1.78753e+07
NA	NA	Capsiate;5'-Carboxy-gamma-chromanol;Compactin diol lactone;ML-236A;Di-n-pentyl phthalate;Diamyl phthalate;Capsiate	-3.62299541124943;-3.62299541124943;-3.59262153922961;-3.59262153922961;-3.59262153922961	MS1 mz matched	305.176	212.565	31678.2	30843	32250.8	31156.5	30507.6	30519.2	29885	30312.6	30856.2	29198.1	30853.6	30508.2	30849.1	30844.8	32946.5	8198.21	38099	49709.9	65264.8	27453.4	68221.9	21723.9	18726.9	26911.3	28633.9	43221.2	35073.5	29746.5	38209.2	37140.6	49789.2	123776	16684.8	73141.7	37003.1	56397.4	45834	27730.8	48312	54023.6	35194.3	32088.4	40461.1
NA	NA	3-Oxohexadecanoic acid;9-Oxohexadecanoic acid;8-Oxohexadecanoic acid;11-Oxohexadecanoic acid;16-Oxo-palmitate	-5.53179925488125;-5.53179925488125;-5.53179925488125;-5.53179925488125;-5.55104276325184	MS1 mz matched	305.179	44.171	71591.2	71765.3	68859.3	77561.9	73147.3	70364.2	70331.9	66741.4	67989.6	70328.2	65225.1	71749	72777.7	76980.9	15006.2	15698.2	15926.5	21458	33030.6	29293.6	34544.3	20870.6	17360.9	72957.9	27376.2	14847.3	10603.4	30480	23481	28563.6	43685.2	13636.2	13018.4	23439.5	48661.3	11323.5	27942.6	34051.2	16489.4	76958.6	29918.1	24696.2	9679.9
NA	NA	rciclasine	-13.6777	MS1 mz matched	306.058	232.601	277631	280694	280676	280716	280798	277583	277549	273156	276809	280786	277405	302397	280733	277556	268563	297989	340437	255370	268261	229251	325505	267198	362235	321949	378259	240737	165175	278853	296886	243985	261333	312743	267783	280715	286141	281546	396968	374097	238649	325947	305372	324297	212348
NA	NA	NA	NA	Unmapped	306.058	150.644	2.48565e+06	2.43357e+06	2.43468e+06	2.23144e+06	2.47034e+06	2.43565e+06	2.43636e+06	2.48287e+06	2.43726e+06	2.48279e+06	2.48088e+06	2.48293e+06	2.4802e+06	2.43791e+06	2.581e+06	3.29117e+06	1.99802e+06	2.49019e+06	2.97324e+06	3.45508e+06	2.49397e+06	2.76746e+06	3.49483e+06	2.53697e+06	2.51149e+06	4.94302e+06	4.20645e+06	2.4064e+06	2.53894e+06	2.87665e+06	2.52523e+06	3.42827e+06	3.15092e+06	2.03878e+06	3.3105e+06	3.26911e+06	2.51315e+06	3.26309e+06	2.77532e+06	2.36045e+06	4.20219e+06	3.66426e+06	2.55458e+06
NA	NA	unsym-Bis(4'-chlorophenyl)ethylene;DDNU;1-Chloro-2-[1-(4-chlorophenyl)ethenyl]benzene	20.1599896780669;20.1599896780669	MS1 mz matched	307.035	220.667	1.11478e+06	1.10584e+06	1.10582e+06	1.16815e+06	1.10612e+06	1.1062e+06	1.11062e+06	1.08135e+06	1.09185e+06	1.09187e+06	1.09172e+06	1.09173e+06	1.05632e+06	1.09172e+06	903134	1.17365e+06	1.02261e+06	1.08562e+06	1.04484e+06	1.19319e+06	864881	1.0183e+06	1.01073e+06	919602	1.02975e+06	1.31299e+06	1.36656e+06	717567	851488	1.32315e+06	1.61053e+06	1.04281e+06	1.22739e+06	1.02159e+06	1.54655e+06	1.32428e+06	1.26333e+06	1.3709e+06	1.10988e+06	1.43139e+06	1.63203e+06	1.24505e+06	1.39609e+06
NA	NA	Nimustine hydrochloride;ACNU	-4.86925	MS1 mz matched	307.047	281.579	34381.8	32793.3	32682.9	34345.7	31756.8	32055.7	32720.2	32032	31379.1	32019.7	32363.8	32047.9	32009.7	32028	14332.7	46835	13342.2	34382.7	44415.6	27750	46516.7	40151.9	47231.1	29782.9	42150.8	65745.1	63060.5	30459.7	33213.5	33614.7	50464.1	43443.7	61022.3	28793.2	99796.7	55432.5	51835.9	76516.2	34797.7	52598.4	77249.1	42610.7	34144.7
NA	NA	Nimustine hydrochloride;ACNU	-9.64112	MS1 mz matched	307.053	178.793	267647	267642	267726	260238	264836	273067	268160	267642	263293	265216	264815	241946	264801	267662	177061	243661	238464	197850	238764	227601	349934	255556	307477	355162	289109	187129	198964	271460	188079	227763	298072	424391	246840	268268	384771	265451	524732	288640	296710	241238	237480	315812	137944
NA	NA	(S)-5-Diphosphomevalonic acid;(R)-Mevalonic acid-5-pyrophosphate;Citrus Red No.2;Citrus Red 2	-5.38756556363937;-5.38756556363937;-2.79115567166273	MS1 mz matched	307.115	377.508	5.7034e+06	5.7034e+06	5.8149e+06	5.86455e+06	5.70433e+06	5.6497e+06	5.57817e+06	5.70531e+06	5.67502e+06	5.5588e+06	5.5322e+06	5.22905e+06	5.69129e+06	5.64845e+06	7.80079e+06	7.11381e+06	7.30446e+06	6.08799e+06	7.08952e+06	5.94054e+06	8.17431e+06	4.31355e+06	5.92804e+06	8.85911e+06	7.88599e+06	9.05708e+06	7.03023e+06	8.43099e+06	5.43638e+06	4.6218e+06	6.44225e+06	5.40857e+06	5.43659e+06	7.91631e+06	3.3587e+06	6.0109e+06	7.29023e+06	5.32048e+06	7.18407e+06	7.1272e+06	5.19539e+06	6.77569e+06	4.91316e+06
NA	NA	1-[(5-Amino-5-carboxypentyl)amino]-1-deoxyfructose;Fructoselysine;Glucoselysine	-1.13934929472352;-1.29803373835156;-1.29803373835156	MS1 mz matched	307.151	457.16	435601	416469	414708	416725	406097	416780	416889	405933	432184	405808	405555	404703	405360	352538	515381	962143	339928	335555	424220	1.26156e+06	515031	195988	566007	901964	1.41412e+06	5.75356e+06	4.48878e+06	674136	693320	483064	925618	417121	556627	482962	411214	2.00702e+06	1.80686e+06	567794	1.59666e+06	1.2368e+06	2.96373e+06	1.03463e+06	565721
NA	NA	Indecainide;3beta-Chloro-5-androsten-17beta-ol	7.77640039798176;1.81705677688269	MS1 mz matched	307.191	201.279	90083.1	103392	96288.7	103459	113049	71510.1	102683	66725.5	115473	90255	90963.6	96823	108915	103071	104179	41167	151766	214107	289177	61235.3	244710	46415.1	77926.6	190405	79370.3	98881.4	104662	159536	126624	149650	200306	226932	70650	178295	130907	166189	159760	54115.5	158854	73453.2	90128.4	62214.4	167083
NA	NA	Dihydrocapsiate;Corchorifatty acid D;Diplodiatoxin;5-O-Methylembelin;Methylgingerol;Corchorifatty acid A;5-O-Methylembelin;Soraphen O	17.4906609311134;17.4906609311134;17.4906609311134;17.4906609311134;17.4906609311134;17.4906609311134;17.3589254728483;17.3589254728483	MS1 mz matched	307.204	43.632	53404.5	54700.3	53415.9	53396.6	54703	53399.4	58288.4	50629.8	58523.3	53351	53323.3	65848.6	54407.2	50358.4	23873.9	25741.4	38673.8	44064.8	50001.1	54709.1	58116.9	49924	23539.5	72336.4	40781.9	39826.7	44847.9	57437.9	39290.2	50536.6	50964.6	28718.9	43006.8	27987.9	61165.8	35633	35971.1	61865.2	42147.5	48604.9	63436.8	63610.1	35622.8
NA	NA	Cryptodorine;Piperolactam C;Lumarine	-2.93755963353224;-2.93755963353224;-2.9116781262816	MS1 mz matched	308.099	419.272	457615	437837	431600	437894	432207	437911	456088	443072	437250	427780	438168	409726	417884	423337	232686	420611	187727	218169	204471	489454	177403	247317	226214	397357	454200	1.27511e+06	1.35299e+06	372077	112855	458728	588540	442768	549985	273188	462499	1.85444e+06	638767	1.1692e+06	756755	1.00174e+06	1.42767e+06	896739	687622
NA	NA	Cryptodorine;Piperolactam C;Lumarine	1.55936535626711;1.55936535626711;1.58524697990529	MS1 mz matched	308.101	284.542	1.2735e+07	1.22778e+07	12278375	1.22286e+07	1.23895e+07	1.18275e+07	1.20608e+07	1.22853e+07	1.21201e+07	1.21199e+07	1.21194e+07	1.27721e+07	1.19844e+07	1.21196e+07	1.44832e+07	1.41878e+07	1.81274e+07	1.8128e+07	1.30687e+07	1.65211e+07	1.55647e+07	1.71148e+07	1.35251e+07	1.91652e+07	1.59203e+07	1.55089e+07	1.75889e+07	1.59816e+07	1.49531e+07	1.74041e+07	1.69315e+07	1.70348e+07	8.7638e+06	1.54803e+07	1.22526e+07	1.18836e+07	1.6583e+07	1.70789e+07	1.36729e+07	1.64471e+07	1.73127e+07	1.55106e+07	1.28438e+07
NA	NA	Sulfadiazine;Sulfadiazine	10.2126575355679;10.3978206168029	MS1 mz matched	309.068	363.368	371089	354238	358289	353601	352168	368875	353444	355433	366811	345491	342908	353340	358447	358606	434310	431560	476172	519569	464645	395640	568908	474919	446903	504891	521687	289458	443956	501071	536736	453352	684227	440292	341113	471696	360118	373987	551450	502492	364132	392397	394073	404472	413636
NA	NA	Sulfamethoxazole N4-hydroxylamine;5-Hydroxysulfamethoxazole;sulfamethoxazole hydroxylamine;Diallat;Di-allate	-0.0984957921099245;-0.0984957921099245;-0.0984957921099245;23.0448318620644	MS1 mz matched	309.064	196.834	35959.1	41989.9	36804.9	38080.8	33464.7	35979.6	35652.3	39432.3	38169.1	36800	35582.6	35637.8	37740.4	35949.2	59958.4	66848.4	38361.8	39595.5	48964.5	46289.4	52851.2	50237.6	46709.4	36850	42824.3	36315	43748.8	21887.9	54508	38102.1	63720.2	49176.5	20499.9	24572.7	20736.5	76236.2	98047.8	60085.3	58073.8	20416.4	85852.9	88564	90151.1
NA	NA	Valdiate;3-Hydroxy-6,8-dimethoxy-7(11)-eremophilen-12,8-olide;Botrydial	9.59481256130117;9.59481256130117;9.67186583183173	MS1 mz matched	309.17	43.852	38660.3	38659.3	38559.5	39173.3	41718.8	36963.9	37562.1	38912	39356.6	38682.9	39162.4	39173	39458.6	39148.5	21459.5	16310.9	25952.4	22644.7	35926.2	39145.7	38955.4	21001.9	29861	44759	32507.5	22932.6	29105.8	32247.6	33633.2	30458.1	31493.4	24554.3	21829.6	23213	36005.5	17413.3	29754.2	30701.5	28910.9	26212.5	33681.1	33866.2	25212.5
NA	NA	(2R,3R)-3,4',7-Trihydroxyflavanone;3,4,9-Trihydroxypterocarpan;(卤)-2'-Hydroxydihydrodaidzein;Moracin J;3'-Hydroxydihydrodaidzein;4',5,8-Trihydroxyflavanone;Glycinol;Chalconaringenin;8-Hydroxydihydrodaidzein;Dihydrogenistein;Toralactone;Naringenin;1-Hydroxy-3,7-dimethoxyxanthone;6-Hydroxydihydrodaidzein;Casbene;Pimaradiene;Pimara-8(14),15-diene;ent-Kaurene;ent-Kaur-16-ene;Neocembrene;Cembrene A;(R…	4.40766816737913;4.40766816737913;4.40766816737913;4.40766816737913;4.40766816737913;4.40766816737913;4.40766816737913;4.40766816737913;4.40766816737913;4.40766816737913;4.40766816737913;4.40766816737913;4.40766816737913;4.40766816737913;13.2231210679794;13.2231210679794;13.2231210679794;13.2231210679794;13.2231210679794;13.2231210679794;13.2231210679794;13.2231210679794;13.2231210679794;13.22312…	MS1 mz matched	309.207	174.214	802996	533882	535873	532035	532711	532400	570884	908866	534225	835217	748726	535028	563938	565019	525467	967895	590224	548100	1.19927e+06	742373	237752	542286	224630	375088	322057	2.09928e+06	817225	828712	785231	1.1816e+06	1.14749e+06	1.49341e+06	303799	1.46311e+06	480613	569872	1.7214e+06	827981	533169	815029	959930	934075	739769
NA	NA	Phenylglucuronide;Phenol glucuronide;D-Lombricine;Lombricine;L-Lombricine	3.8774564861197;3.8774564861197;7.77567834456714;7.77567834456714	MS1 mz matched	310.097	309.698	178168	141122	179311	208072	185058	216127	213370	150824	191492	207634	221763	178122	278095	298777	240360	116226	138231	85474.8	210562	232229	197551	50630.1	182414	200192	135715	285653	344622	169395	71610.7	134586	260060	164224	332128	155321	63994.8	386493	113180	183805	380199	240145	120175	237575	172833
NA	NA	NA	NA	Unmapped	310.934	314.377	168389	164877	169110	164861	166203	164723	166273	160363	170322	164987	161362	167301	167399	164669	142865	200685	178758	192369	201871	162804	154479	199640	154389	158787	267759	256035	215911	143781	155602	153713	181623	156280	192739	160573	148580	211138	259895	192139	156531	210923	174303	140465	251617
NA	NA	Dictyoquinazol A;Flurprimidol	-1.46422263147885;6.24782527609062	MS1 mz matched	311.111	391.691	75557.4	75541.2	78261.6	75487.1	73366.5	74506.6	75617.8	79508.6	75314.4	74704.1	73179.8	75628.5	73234.4	45542.5	75698.6	83964.8	57372.3	69149.7	98330.1	77898.7	98327.5	86725.9	96402.1	93219.8	107193	108520	106305	55080	80137.7	95841.1	135761	112850	96228.7	91937.1	101779	116857	95533.6	138371	89921.5	122153	147404	119787	97016.9
NA	NA	Norclozapine;PS-6;Antibiotic PS 6;Penicillin F;2-Pentenylpenicillin	-3.76240522442176;-4.4855347910562;-4.4855347910562	MS1 mz matched	311.111	336.094	48512.3	51491.7	51586.9	53610.6	53585.8	51598.1	54488.2	51630.2	49487	53183.4	52653.1	47142.7	52609.1	52618.3	46153.4	73326.6	40495.1	11783.5	53212	55141.7	42724	26191.9	83425.7	69285	94376.9	189564	109190	52392.1	48764.6	86538.1	130382	53105.9	47300.9	34345	56685.1	58768.1	51767.5	39263.3	49179.7	61672.8	42622.7	100246	68654.1
NA	NA	4'-Hydroxydiclofenac;3'-Hydroxydiclofenac;5-Hydroxydiclofenac;Olanzapine	0;0;0;22.7461380422647	MS1 mz matched	311.141	160.029	1.39755e+07	1.39836e+07	1.39423e+07	1.3942e+07	1.37626e+07	1.39394e+07	1.41624e+07	1.39413e+07	1.4163e+07	1.39404e+07	1.39931e+07	1.41532e+07	1.4149e+07	1.48493e+07	1.15371e+07	1.16177e+07	7.61608e+06	8.62128e+06	1.25932e+07	1.58116e+07	8.89859e+06	8.99789e+06	2.15621e+07	1.8119e+07	1.41854e+07	2.079e+07	1.5175e+07	4.07094e+06	5.86985e+06	1.52659e+07	1.96896e+07	1.52042e+07	1.25781e+07	6.23082e+06	1.79024e+07	1.76526e+07	1.03778e+07	1.66997e+07	1.46826e+07	7.62517e+06	2.46424e+07	3.04772e+07	1.71112e+07
NA	NA	4'-Hydroxydiclofenac;3'-Hydroxydiclofenac;5-Hydroxydiclofenac;Olanzapine	-6.40721708936001;-6.40721708936001;-6.40721708936001;16.3387752134603	MS1 mz matched	311.14	182.643	1.44794e+06	1.4719e+06	1.54842e+06	1.51163e+06	1.54331e+06	1.29817e+06	1.46636e+06	1.33243e+06	1.51087e+06	1.33632e+06	1.44772e+06	1.44712e+06	1.47288e+06	1.33246e+06	704674	740674	708029	188487	927550	1.17581e+06	698860	526460	1.56855e+06	1.2278e+06	926657	455728	324884	283638	453808	1.20885e+06	1.88286e+06	999619	1.16159e+06	382784	1.89882e+06	1.36692e+06	908833	1.18652e+06	1.17382e+06	773606	1.95628e+06	2.73741e+06	1.00792e+06
NA	NA	Ethopropazine;Jatrophone;Broussonin C;Centrolobine;Yakuchinone A;Yakuchinone-A	8.42660583052124;-12.3329249053005;-12.3329249053005;-12.3329249053005;-12.3329249053005	MS1 mz matched	311.169	26.816	635156	637623	635224	638859	623201	626842	640656	653980	648656	649728	635210	609026	640538	670708	91906	54266.1	159369	82784.1	129653	87638.4	81317.4	191079	162987	367413	204527	116440	141774	125016	211069	135373	342406	125891	174948	190128	277970	127684	142771	118139	188950	212127	272476	197970	141650
NA	NA	Caftaric acid;Cis-Caffeoyl tartaric acid;(9Z,11E)-(13S)-13-Hydroperoxyoctadeca-9,11-dienoic acid;(9Z,11E)-(13S)-13-Hydroperoxyoctadeca-9,11-dienoate;13(S)-HPODE;13S-Hydroperoxy-9Z,11E-octadecadienoic acid;(9Z,12Z)-(11S)-11-Hydroperoxyoctadeca-9,12-dienoic acid;(9Z,12Z)-(11S)-11-Hydroperoxyoctadeca-9,12-dienoate;(7S,8S)-DiHODE;(9Z,12Z)-(7S,8S)-Dihydroxyoctadeca-9,12-dienoic acid;(7S,8S,9Z,12Z)-7,8…	12.8111097944749;12.8111097944749;9.28802187877147;9.28802187877147;9.28802187877147;9.28802187877147;9.28802187877147;9.28802187877147;9.28802187877147;9.28802187877147;9.28802187877147;9.28802187877147;9.28802187877147;9.28802187877147	MS1 mz matched	311.223	45.701	53008.8	53008.9	53992.3	52509.9	53008.1	54244.6	52167.8	52498.1	53024.2	52497	50494.8	53004.7	52492.4	51471.4	78853.2	48312.2	47505.5	58248	56647.7	43256.1	55614.7	48541.6	69040.1	100230	73218	76288.1	44514.3	84109.7	68380.5	70214.3	90603	51524.8	35425.2	73972.5	49254.6	50525.5	40649.1	65586.4	90280.8	65617.3	102993	71658.4	56265.8
NA	NA	Caftaric acid;Cis-Caffeoyl tartaric acid;Fruticosonine	-19.1205813681327;-19.1205813681327;9.06411564664044	MS1 mz matched	311.223	183.146	679138	652915	681355	653751	653921	627426	953664	681616	674958	680526	548264	770946	659030	654767	686268	842589	857525	629991	1.33888e+06	839607	620949	999774	570957	1.04621e+06	701624	424979	669657	1.0131e+06	1.19539e+06	2.13481e+06	1.60651e+06	1.19404e+06	613375	1.12374e+06	675996	1.03698e+06	1.36582e+06	784403	683511	669233	818782	764064	785928
Arachidic acid	0.973	NA	NA	MS2 forward	311.293	39.1555	26677.5	26759	26777	26750.7	26770.1	26256.8	26304.8	25991.3	25979.5	26447	26865.5	26622.5	22776.4	21854.2	15332.7	18508.2	9267.48	13062.7	16114.6	11929.6	5876.98	56232.1	11995.6	26747.9	17730.4	1158.2	4497.8	8701	20052.5	16461.4	20505.2	6649.28	16742.4	25760.2	26408.6	18894.9	6841.29	10285.3	7420.83	3743.03	11538.1	7726.58	13200.3
NA	NA	2-Hydroxyenterolactone;4-Hydroxyenterolactone;2'-Hydroxy-4,4',6'-trimethoxychalcone;beta,2-Dihydroxy-4,6-dimethoxy-3-methylchalcone;5-Hydroxyenterolactone;2'-Hydroxyenterolactone;6-Hydroxyenterolactone;(-)-3,4,9-Trimethoxypterocarpan;7-Hydroxyenterolactone;5,8-Dimethoxychalepensin;4'-Hydroxyenterolactone;p-Hydroxyphenethyl trans-ferulate;2,3,9-Trimethoxypterocarpan;6'-Hydroxyenterolactone;Dihydro…	5.01821904013252;5.01821904013252;5.01821904013252;5.01821904013252;5.01821904013252;5.01821904013252;5.01821904013252;5.01821904013252;5.01821904013252;5.01821904013252;5.01821904013252;5.01821904013252;5.01821904013252;5.01821904013252;13.6893541712915	MS1 mz matched	313.113	371.114	540620	546153	537785	595303	554528	541526	499878	510583	389012	629328	505559	524050	456091	524002	578410	458714	763369	784264	676664	450428	939749	631393	694433	683376	833981	355105	610058	811428	877729	767543	1.71633e+06	596102	381017	536376	458684	351271	833664	891288	481832	351260	381022	608409	516252
NA	NA	NA	NA	Unmapped	313.119	197.03	99447.2	77640.1	77597.4	75400.8	75334.5	75340.2	75891.4	75401.6	103030	75396.1	75364.2	75285.1	79149.4	76167.1	126368	74378.5	138341	94426.8	145765	128974	82025	87737.7	110261	78771.6	147322	103831	128852	57312.7	121285	132644	101406	128425	124513	112461	108136	73384.2	219836	39022.1	44874.2	121124	196940	187021	81696.8
NA	NA	Chlomethoxyfen	19.4193	MS1 mz matched	313.12	34.355	390749	340546	383134	363608	367497	363085	381826	381599	395792	414803	443235	243197	368077	368095	53947.3	24135.4	88342.2	106334	842504	298863	157642	82933.5	151758	252541	685607	28507.3	61807.4	249269	163772	222795	270126	170665	182165	107512	274917	147830	161682	69244.5	52413.1	392824	471706	849641	52366.4
NA	NA	Phenylalanyl-Isoleucine;Leucyl-phenylalanine;Isoleucyl-Phenylalanine;	-0.153147591332919;-0.153147591332919;-0.153147591332919;	MS1 mz matched	313.132	174.437	267203	261671	261504	335902	262711	267310	267206	267287	262177	265257	261608	261559	261696	267197	164697	88203	164401	138474	318477	151567	157477	93486.8	241462	281024	108509	210996	66275	93627.6	136165	155028	206550	346813	160678	113744	433597	249848	209719	300144	98338.6	119050	340770	189310	158026
NA	NA	Ranitidine;Triazamate	-2.3915992343103;-2.51479191050321	MS1 mz matched	313.141	29.5385	34046.6	34090.1	34724.6	34090.5	31345.4	31039.1	32867.6	32827.8	33732.4	33968.6	32855.3	39185.3	32748.6	30221	385964	408604	461499	349240	48096.9	8551.49	6854.9	486967	22139.5	14252.6	8022.85	73975.4	5315.52	12247.6	4540.78	26425.4	9360.31	16565.2	258540	210293	11642.6	566000	25270.3	12956.7	112855	5590.9	42143.3	31228.6	160756
cis-9-Palmitoleic acid	1	NA	NA	MS2 reverse	313.238	159.424	478598	517029	526744	427633	499283	501307	502596	495603	503025	501242	480263	428610	477121	478307	300486	486431	772940	521645	682547	249624	621731	820901	259057	428822	251956	229048	872726	671679	1.02864e+06	782965	891627	549883	546445	476504	528074	699670	729845	267285	413819	564731	560091	442446	230225
NA	NA	Beta-D-Glucopyranuronic acid;1-Salicylate glucuronide;(9Z)-(7S,8S)-Dihydroxyoctadecenoic acid;(Z)-(7S,8S)-Dihydroxyoctadeca-9-enoic acid;(Z)-(7S,8S)-Dihydroxyoctadeca-9-enoate;9,10-DHOME;9,10-DHOA;(12Z)-9,10-Dihydroxyoctadec-12-enoic acid;12,13-DHOME;12,13-DHOA;(9Z)-12,13-Dihydroxyoctadec-9-enoic acid;9,10-Epoxy-18-hydroxystearate;(8E,10S)-10-Hydroperoxyoctadeca-8-enoate;(8E,10S)-10-Hydroperoxy-8…	-21.3209506342557;-21.3209506342557;-23.8666750252849;-23.8666750252849;-23.8666750252849;-23.8666750252849;-23.8666750252849	MS1 mz matched	313.238	179.01	331401	325720	320253	320086	320076	311204	323452	325881	320211	324580	325574	325510	334870	320490	235198	356144	438259	240865	426858	259351	240618	327624	140127	301196	153110	111718	206577	322251	489213	913610	475226	314222	256093	382244	323308	525341	458820	231906	456721	433563	307997	386106	128674
NA	NA	NA	NA	Unmapped	313.931	582.53	182290	193616	175745	182277	169450	168759	179844	180367	182284	180077	180055	185692	182202	182244	163548	175805	169090	166785	177386	185682	164933	171197	173577	172921	169655	197639	201806	168134	170429	165418	169457	171521	170388	164443	165575	191583	193228	170431	175756	197480	165846	165657	169266
NA	NA	Isorhamnetin;1,3,5,8-Tetrahydroxy-6-methoxy-2-methylanthraquinone;Pollenitin;3,4',5,7-Tetrahydroxy-6-methoxyflavone;2-(3,4-Dihydroxyphenyl)-5,6-dihydroxy-7-methoxy-4H-1-benzopyran-4-one;(9R,10R)-Dihydroxyoctadecanoic acid;9,10-Dihydroxystearic acid;(9S,10S)-9,10-Dihydroxyoctadecanoate;9,10-Dihydroxystearate	-0.948579707355373;-0.948579707355373;-0.948579707355373;-0.948579707355373;-0.948579707355373;1.89716481372661;1.89716481372661;1.89716481372661	MS1 mz matched	315.254	46.4335	22821.5	23607.8	27387	26372.1	24914.9	28668.3	22781.6	27000.6	22434	21286.2	22758.2	22806.3	22786.5	21898.1	16929.4	39752.9	14283.7	19905.6	22375.7	17938.4	14239.2	42241.5	26087.6	42778.7	28758.9	43223.9	20528.1	71791.8	27618.6	41249.5	16886.5	22088.2	55037.6	81864.1	8433.82	40628.8	90753.8	27769	41106.1	49882.3	67551	58677.9	36423
NA	NA	2-(Ethylsulfonylmethyl)phenyl methylcarbamate;2-Amino-6-(benzylthio)purine;6-Benzylthioguanine;Benzythioguanine	-0.695135509785153;-5.83490713753605	MS1 mz matched	316.096	274.986	307091	313932	310734	306329	310831	305329	310893	306226	311620	310965	306121	269342	306162	306023	408282	372289	398821	322377	336212	360968	337157	234967	340114	571957	376303	726934	566865	497505	226211	276156	276054	332808	329168	449814	190188	447087	328450	338427	520201	532873	430220	436122	251347
NA	NA	Glycerophosphocholine;Tolmetin;Ismine	4.57443439231407;-4.66735017432489;-4.66735017432489	MS1 mz matched	316.117	371.026	259410	258783	259088	260186	250505	258261	259793	256676	258662	258263	258258	259420	263038	256118	301915	222422	319803	260586	222635	392673	288199	200483	329829	305539	234615	310168	463745	292477	305890	393630	385647	252331	166150	264795	249780	290229	354892	368469	294409	279877	285645	372919	267061
NA	NA	Paraquat dichloride;Methyl viologen;Paraquat dichloride;1,1'-Dimethyl-4,4'-bipyridinium dichloride	-3.88864476831981;-3.88864476831981	MS1 mz matched	316.167	182.528	61132.5	61159.6	64911.7	65015.2	61166.2	62415.4	61150.1	61184	62259.9	64465.7	60340.2	53106.3	61141.2	61131.5	37411.8	42728.1	50233.2	36887.9	50933.8	41519.8	42758.5	34122.9	40369.8	27227.2	59853.7	15794.8	9748.32	46417.4	44237.4	51047.1	85945.6	57720.7	41782.9	47898.7	113674	52318.9	65918.1	49705.5	30045.4	40310.6	67980.2	52810.1	73557.6
NA	NA	3,3',4,4'-Tetrachloroazobenzene;	15.7187008791641;	MS1 mz matched	319.006	254.431	103783	110245	162378	105679	97891.4	168403	105746	102174	157437	102129	108892	109951	100258	102198	88968.4	165510	90434.5	57960.5	103589	106308	95178.9	145233	95381.9	101323	65423.7	203370	98766.5	103475	52798.9	69573.4	61907.9	94075	59440.2	187483	71404.9	82007.8	96439.2	168666	98028.5	97546.9	111009	101626	80436.2
NA	NA	3-p-Coumaroyl-1,5-quinolactone;4-p-Coumaroyl-1,5-quinolactone;7-Hydroxy-6-methoxy-alpha-pyrufuran;Coptisine	4.7083691140603;4.7083691140603;4.7083691140603;-3.71767768236924	MS1 mz matched	319.091	371.319	58859.6	59936.1	58303.2	59991.2	58896.3	58250.1	60110.8	59968	59958.5	58051.4	59947.4	50616.8	61406.7	60950.5	55955.8	46409.6	60221.9	52913.8	50168.3	68677.2	49633.2	38331.9	57016.8	56951.3	48710.9	62054.5	68801.2	52163.6	52459.7	63881.8	47124.4	51340.8	42560.9	53499.4	47839.8	53119	51147.9	55258.9	62404.6	53437.3	47348.3	62237.7	60969.4
NA	NA	Adipostatin A;Pregnanediol;5alpha-Pregnane-3alpha,20alpha-diol;3a,20b-Pregnanediol;7a,17-dimethyl-5b-Androstane-3a,17b-diol;1-Hydroxy-2,12,15-heneicosatrien-4-one;Pregnediol;5beta-Pregne-3alpha,20alpha-diol;Pregndiol;Diol;5-Pentadecylresorcinol;Cardol;6alpha,17-Dimethyl-5alpha-androstane-3beta,17beta-diol;6beta,17-Dimethyl-5alpha-androstane-3beta,17beta-diol;11,17-Dimethyl-5alpha-androstane-11bet…	-1.65609474978914;-1.65609474978914;-1.65609474978914;-1.65609474978914;-1.65609474978914;-1.65609474978914;-1.56117544017553;-1.56117544017553;-1.56117544017553;-1.56117544017553;-1.56117544017553;-1.56117544017553;-1.56117544017553	MS1 mz matched	319.264	159.031	310258	304151	317978	310103	305518	310176	309412	310313	289886	310241	302844	238376	302370	310778	416560	348975	463625	244658	313013	254957	403137	205492	213996	227707	237762	117968	241535	302554	252836	322141	279137	281439	231532	813155	218297	207019	460344	380621	196478	540944	271469	184945	305587
NA	NA	Adipostatin A;Pregnanediol;5alpha-Pregnane-3alpha,20alpha-diol;3a,20b-Pregnanediol;7a,17-dimethyl-5b-Androstane-3a,17b-diol;1-Hydroxy-2,12,15-heneicosatrien-4-one;Pregnediol;5beta-Pregne-3alpha,20alpha-diol;Pregndiol;Diol;5-Pentadecylresorcinol;Cardol;6alpha,17-Dimethyl-5alpha-androstane-3beta,17beta-diol;6beta,17-Dimethyl-5alpha-androstane-3beta,17beta-diol;11,17-Dimethyl-5alpha-androstane-11bet…	-22.3572791221534;-22.3572791221534;-22.3572791221534;-22.3572791221534;-22.3572791221534;-22.3572791221534;-22.2623617774852;-22.2623617774852;-22.2623617774852;-22.2623617774852;-22.2623617774852;-22.2623617774852;-22.2623617774852	MS1 mz matched	319.264	183.399	159078	129248	172360	167412	140676	166181	170941	168131	174963	159906	143224	150916	160199	159743	153796	55688.8	32093.6	73503.9	71075.9	101103	102696	34202.6	62984.1	45203.3	58749.6	1519.79	56397.5	102336	68587.6	125317	100787	87021.4	54957.1	129788	100360	55720.5	96427	151212	92452.7	274473	92787.1	78390.3	84840.2
NA	NA	Beta-Citryl-L-glutamic acid;Deoxy-5-methylcytidylate;5-Methyldeoxycytidine 5'-phosphate	12.2225836782783;2.86539555213045	MS1 mz matched	320.074	134.18	255215	249610	255309	249648	249084	273132	277117	242807	249660	240503	255040	282774	255020	285817	420182	490431	297644	295453	330749	358856	317534	389147	346181	353162	361284	539580	406862	266178	268756	295251	276226	324107	248007	300340	290110	454905	381779	343945	240927	175469	397503	403597	400122
NA	NA	7,7'-Dihydroxy-6,8'-bicoumarin;dTMP;Thymidine 5'-phosphate;Deoxythymidine 5'-phosphate;Thymidylic acid;5'-Thymidylic acid;Thymidine monophosphate;Deoxythymidylic acid;Thymidylate	8.3276473723834;-19.1891735801376	MS1 mz matched	321.05	226.641	53451.1	51575.3	51588.9	51247.7	51603.9	51079.4	50947.1	50221.6	51718.6	51617.1	50944.2	47568.9	51617.8	50386.6	23468.2	37208.9	52513.8	88473.4	129892	43118.2	29621.2	239481	17201.4	54810.5	65336.3	25612.8	100547	59388.6	52131.3	85336.9	71657.5	76363.6	53104.5	128302	59301.6	31376.1	66310.5	31029.5	27813.9	28772.1	43013.5	79857.1	18774.6
NA	NA	Ng-L-Glutamyl-L-aspartic acid;Na-L-Glutamyl-L-aspartic acid;L-beta-aspartyl-L-glutamic acid ;	3.43101211136327;3.43101211136327;3.43101211136327;	MS1 mz matched	321.093	209.897	49460.4	43017.4	43862.9	42943.1	35505.7	41137.3	38207.4	43058.2	39617.9	41494.1	41900.9	42991	48359.1	43040.8	22437.2	8459.18	15393.8	17187.6	20117.4	119841	99999.7	126133	117407	29068.1	37102.8	43458.1	40265.7	38369.9	15375.4	27403.2	23357.9	76972	29203.9	133878	38570.5	43627.4	61056.1	21051.7	21134.2	32179.1	124124	70929.1	45617.9
NA	NA	Juzirine;Annolobine;Anolobine;Balsoxine;2-Phenyl-5-(3,4-dimethoxyphenyl)oxazole;Oxoassoanine;Dihydropratosine;Michelalbine	9.98416274718793;9.96068375817759;9.96068375817759;9.96068375817759;9.96068375817759	MS1 mz matched	321.135	169.066	306638	360799	366032	405236	366141	293575	433716	366160	415587	365703	275467	353562	353041	352962	707032	345666	1.01103e+06	476300	38225.3	224576	263291	257997	345859	58514.6	81720.6	212813	222022	58282.9	199644	266705	139643	235032	313963	271865	57430.7	149437	315906	74922.4	110900	37159.1	163529	81660.9	225243
NA	NA	Mequitazine;Mequitazine	8.16575192799326;8.07076446290139	MS1 mz matched	321.145	288.038	50600.1	51089.8	54216.8	52684.9	50586.3	50503	53629.8	50571.8	51525.2	51013	48178.6	44268.8	51439.4	51209	83928.7	71871.6	60659.7	47504.9	59749.5	57721.2	85562.6	39741.9	68485	91120.7	60744.4	133522	110340	89707.2	50298.2	42271.6	46825.1	55261	60397.1	63456.5	46193.9	77682.6	59957.5	53306.7	74746.3	89291	73472.2	69217.6	68105.8
NA	NA	Zeranol;alpha-Zearalanol;Zeranol;beta-Zearalanol;Taleranol	-12.179291289079;-12.1051095977607;-12.1051095977607	MS1 mz matched	321.174	30.729	553761	530337	530402	524942	512899	524031	530417	530404	530334	530405	524966	476160	534655	524886	190979	138702	182391	234666	479576	320785	329442	168163	253416	800036	415048	79111.9	88610.3	353346	366214	314352	379200	257908	164694	197851	366428	121214	311755	270769	210111	516969	236324	225768	126534
NA	NA	Zeranol;16beta-Chloro-17beta-hydroxyandrost-4-en-3-one;16beta-Chlorotestosterone;19-Chloro-17beta-hydroxyandrost-4-en-3-one	-23.3221990410533;1.58301517820694;1.58301517820694	MS1 mz matched	321.171	235.777	39478.7	42273.5	42433.7	42257.1	41154	42276.6	42525.5	44891.4	44636	42291.1	42302.1	42952.9	42969.2	43160	46008.2	9257.91	70894.8	37468.6	48103.4	40013.3	41436.9	29263.4	16159.4	30937.9	47974.4	20621.5	16214.9	16087	29516.5	14897.8	26838.4	42722.3	27678.5	105236	15551.9	31005.9	24994.3	57262.7	49839.9	52610.2	27092.4	19214.7	38968
NA	NA	Galactosylhydroxylysine;Istamycin FU-10;2'-Deamino-2'-hydroxyparomamine	-6.98990335446164;-7.09540825279609;-7.09540825279609	MS1 mz matched	323.139	183.876	71839	80518	73617.6	71897.7	75731.4	73152.9	71348.6	73111.6	71890.2	71878.9	73197.4	71413.6	70325.7	70844.4	52003.7	34414.4	43247.9	25206.7	28429	41944.6	23842.5	17284.2	58796.6	26786.7	29154.7	17673.9	17892.8	20705.6	39065.5	35125	69764.2	42462.8	30516.5	28202.3	52487.1	30264.5	15875.1	46652.6	64779	17487.4	48693.1	112519	50610.5
NA	NA	1-Acetoxy-2-hydroxy-16-heptadecyn-4-one;Decylubiquinol;6-Decylubiquinol;2-Decyl-5,6-dimethoxy-3-methyl-1,4-benzenediol;Dihydromocolin L acid	-22.9451273316483;-23.0700357554306;-23.0700357554306	MS1 mz matched	323.223	166.241	166541	176218	97430.4	185637	184257	197078	224226	163171	183891	167728	174203	203668	176562	184343	443389	197276	403176	375471	436161	97212.6	320426	155889	227054	149614	178032	71359.8	206357	284139	142108	614821	572928	381435	253390	445468	167333	454042	202261	155718	286330	523523	357712	135995	270771
NA	NA	Acitretin;Isoacitretin;AA861;Docebenone;Moxestrol;11beta-Methoxy-17alpha-ethinylestradiol;17alpha-Ethinyl-11beta-methoxy-1,3,5(10)-estratrien-3,17-diol;Preg-4,16-diene-3,11,20-trione	-12.123982609627;-12.123982609627;-12.1402307011915;-12.1402307011915;-12.1402307011915	MS1 mz matched	325.184	26.559	672407	685752	692945	683475	680592	688003	665256	678560	684049	695414	678486	678330	670879	678405	114532	62030.4	216446	91081.2	157333	104540	104465	203215	177176	354215	201023	64708.5	112023	139627	222641	161820	380291	103011	190528	197706	304223	148253	166024	148565	188282	218970	363048	232327	155976
NA	NA	2-Dodecylbenzenesulfonic acid;4-Dodecylbenzenesulfonic Acid;Ajmaline;Isoajmaline;Hydroquinidine;(-)-Tortuosamine;Tortuosamine	7.46340573294979;7.46340573294979;-16.5542916388219;-16.5542916388219;-16.5542916388219;-16.5542916388219	MS1 mz matched	325.184	41.911	71587.1	66465	72835	76898.6	59868.1	76832	70899.3	76968.7	76220.5	63724.4	63186.1	75837.2	77705.5	75936.7	44015	27371.8	24083.5	19929.7	53556.9	43576.9	22661.3	22505.6	46497.3	48201.5	44136.6	18119.3	46467.6	24863.5	20508	29605.7	27452.5	42387.1	49476.5	23011.9	68655	42397	37628.4	20337.7	35859	26437.5	41658.6	54034.6	48218.3
NA	NA	Acetaminophen glucuronide;Blepharin;Robecoxib	-22.3986629906704;-22.3986629906704;-0.336300728518028	MS1 mz matched	326.088	290.852	120588	123348	120835	121395	120857	120318	118291	119850	124295	114910	118131	118831	120689	120876	1.20344e+06	1.37726e+06	1.01546e+06	713543	882489	1.04798e+06	1.01268e+06	685539	971057	447302	1.33002e+06	2.01449e+06	1.91258e+06	1.22668e+06	677864	1.00105e+06	1.49244e+06	840107	1.13094e+06	1.14734e+06	355305	2.06258e+06	1.09127e+06	1.34296e+07	1.67879e+06	2.30144e+06	2.11159e+06	252916	944385
NA	NA	2-(2,4-Dihydroxyphenyl)-5,6-dimethoxybenzofuran;Dihydrowogonin;3',7-Dihydroxy-4'-methoxyisoflavanone;3,8-Dihydroxy-9-methoxypterocarpan;Melilotocarpan B;3,4-Dihydroxy-9-methoxypterocarpan;Moracin B;(-)-5,7-Dihydroxy-3-(4-hydroxybenzyl)-4-chromanone;(R)-Oxypeucedanin;6alpha-Hydroxyisomedicarpin;Licochalcone B;Vestitone;Heliannone C;6alpha-Hydroxymedicarpin;Dihydroglycitein;Asperxanthone;3,4-Dihydr…	17.0453359614555;17.0453359614555;17.0453359614555;17.0453359614555;17.0453359614555;17.0453359614555;17.0453359614555;17.0453359614555;17.0453359614555;17.0453359614555;17.0453359614555;17.0453359614555;17.0453359614555;17.0453359614555;17.0453359614555;17.0453359614555;17.0453359614555;17.0453359614555;17.0453359614555;17.0453359614555;17.0453359614555;5.24315113390614	MS1 mz matched	326.099	212.19	77457.7	77469.6	78283.1	77457.3	79354	74161.1	75913.7	78292.4	76715	79617.5	77456.4	79514.1	85528.6	78280.5	47986.4	87936.1	76718.1	34521.3	86791.8	15881.6	56377.2	92183.7	29053.3	68424.4	89854	73838.9	86818.4	66629.7	99422.5	103740	100081	77229	56784	129956	204406	199663	29406.5	191407	126505	78923.2	46713.2	59437.2	81212.8
NA	NA	Isosalicin;Salicin;3-Hydroxybenzyl alcohol glucoside;3-Hydroxy-4,6-heptadiyne-1-yl 1-glucoside;Salicin;Salicoside;Gastrodin;4-(Hydroxymethyl)phenyl-beta-D-glucopyranoside;Methylarbutin	-7.87437482233511;-7.87437482233511;-7.87437482233511;-7.87437482233511;-8.03899822894259;-8.03899822894259;-8.03899822894259	MS1 mz matched	326.125	286.341	3.27855e+06	3.18383e+06	3.21296e+06	3.24313e+06	3.17383e+06	3.21308e+06	3.19366e+06	3.22312e+06	3.18384e+06	3.14774e+06	3.17667e+06	2.94265e+06	3.22214e+06	3.18341e+06	4.07803e+06	4.65907e+06	3.19863e+06	2.02699e+06	3.05428e+06	3.38845e+06	3.30454e+06	2.10286e+06	3.20475e+06	4.90057e+06	4.25704e+06	6.80665e+06	6.11245e+06	4.13119e+06	2.12565e+06	2.91931e+06	4.2261e+06	2.81387e+06	5.21353e+06	3.51947e+06	2.02124e+06	8.95395e+06	3.7423e+06	4.04995e+06	6.30128e+06	7.22827e+06	6.33482e+06	6.1895e+06	3.15179e+06
NA	NA	Deoxyguanosine;Adenosine;Zidovudine;Vidarabine;7H-Dibenzo[c,g]carbazole	23.3851587815889;23.3851587815889;23.3851587815889;23.3851587815889;-6.73892794140319	MS1 mz matched	326.125	304.823	331244	335901	472680	473269	330703	330608	330514	193716	299939	262865	506097	368509	505446	386560	566706	662248	517814	110998	622979	664836	457267	125198	525902	295956	685214	1.05378e+06	593194	604380	119671	495249	263786	433436	803650	571694	83275.3	1.29467e+06	562966	205870	864870	419017	401570	350738	419072
NA	NA	Labetalol;4-(3,5-Diphenylcyclohexyl)phenol	8.85919794790001;-3.35179154784239	MS1 mz matched	327.182	162.428	209969	206021	246071	198800	197452	205464	205516	213193	184246	209811	205683	224650	209626	209609	221279	198840	202737	259724	223257	217064	206260	214304	222659	222882	200160	184486	203008	215440	221920	194122	186346	211323	221714	196286	219422	219324	200939	220656	221158	195015	274040	240285	215782
NA	NA	Dopamine glucuronide;2,2'-(1-Phenyl-1H-1,2,4-triazole-3,5-diyl)bis-phenol	13.258138187409;-2.94728551963759	MS1 mz matched	328.115	297.598	265501	266757	265532	248820	248033	253746	237791	313598	274022	318300	245530	248541	225175	243209	166987	149200	185887	267847	308169	192460	346721	180652	315786	450400	379573	447560	335364	218921	148821	346990	227138	219937	229871	191701	162978	305828	269845	262831	220070	347205	503297	198799	192630
NA	NA	Aflatoxin B2a;Aflatoxin M2;Cicerin;Caryatin;5,7-Dihydroxy-8,4'-dimethoxyisoflavone;Demethoxysudachitin;Pilosin;3',4'-Di-O-methylquercetin;Aflatoxin G2;Prudomestin;3,4-Dihydroxyphenacyl caffeate;1,3,5-Trihydroxy-6,7-dimethoxy-2-methylanthraquinone;Trifolian;3,7-Dimethylquercetin;3,7-Di-O-methylquercetin;3',4',5-Trihydroxy-3,7-dimethoxyflavone;(+)-Bisdechlorogeodin;(-)-Bisdechlorogeodin;Cirsiliol;T…	-0.129667911075934;-0.129667911075934;-0.129667911075934;-0.129667911075934;-0.129667911075934;-0.129667911075934;-0.129667911075934;-0.129667911075934;-0.129667911075934;-0.129667911075934;-0.129667911075934;-0.129667911075934;-0.129667911075934;-0.12966	MS1 mz matched	329.074	47.86	48840.4	41968.7	42304.3	30899.3	42098.7	43327.4	49854.8	42292.7	44357.6	41589.5	53884.5	41992.9	44298.6	44296.3	216199	318018	178535	100506	10798.3	24250	46936.5	129388	139363	3106.99	13939.3	37080.2	7740.75	2951.71	95317.1	27100.4	13919.1	84956.3	124385	129073	13255	235615	126898	55867.5	97464	2327.84	22005.7	17135.3	155350
NA	NA	2,3-Di-O-methylellagic acid;2,8-Di-O-methylellagic acid;Blighinone;9,12,13-TriHOME;9(S),12(S),13(S)-Trihydroxy-10(E)-octadecenoic acid;(10E)-(9S,12S,13S)-9,12,13-Trihydroxyoctadec-10-enoic acid;9,10,13-TriHOME;9,10,13-Trihydroxyoctadec-11-enoic acid;(11E)-9,10,13-Trihydroxyoctadec-11-enoic acid;9,10-Dihydroxy-12,13-epoxyoctadecanoate;9,10-Dihydroxy-12,13-epoxyoctadecanoic acid	-11.5065808557009;-11.5065808557009;-11.5065808557009;4.23933338313483;4.23933338313483;4.23933338313483	MS1 mz matched	329.233	158.838	143025	143017	145074	155072	141826	141617	143033	135711	137623	148742	141202	140726	141409	141422	133746	253086	117694	148385	120011	92233.6	91884.5	240726	243831	222848	143455	166088	109973	198434	223543	155796	118121	152641	105788	162237	40462.1	321759	129921	209502	266664	169207	293904	245671	273812
NA	NA	NA	NA	Unmapped	330.919	592.492	1.46922e+06	1.47678e+06	1.46384e+06	1.46923e+06	1.41889e+06	1.4692e+06	1.46576e+06	1.46923e+06	1.46387e+06	1.46926e+06	1.43493e+06	1.45609e+06	1.48375e+06	1.46381e+06	1.38161e+06	1.34261e+06	1.40343e+06	1.37491e+06	1.32275e+06	1.33879e+06	1.31389e+06	1.29259e+06	1.31159e+06	1.30458e+06	1.34731e+06	1.22911e+06	1.16568e+06	1.2768e+06	1.36781e+06	1.33202e+06	1.17765e+06	1.31519e+06	1.36019e+06	1.44273e+06	1.39158e+06	1.28624e+06	1.27934e+06	1.36692e+06	1.38548e+06	1.3325e+06	1.30053e+06	1.36731e+06	1.32311e+06
NA	NA	5',8-Dihydroxy-3',4',7-trimethoxyflavan;5'-Hydroxy-3'-methoxysativan;3,3'-Dihydroxy-4',5,7-trimethoxyflavan;Byssochlamic acid;Zamivir	8.13426258221431;8.13426258221431;8.13426258221431;8.13426258221431;-13.5788894334623	MS1 mz matched	331.129	300.311	27655.3	26858.8	25556.5	33572.1	26064.4	27061.4	35236.2	27316.7	33116	29663.5	26830.3	26756.7	26829.2	26823.7	31585.1	19573.9	44131.1	16691.4	37983.7	37482.8	29647.4	18762.3	31054.3	28374.8	31793.9	34632.8	47623.9	19379.8	41865.2	22793	27095.3	35411.5	25395.1	22700.6	22923.7	23547.5	35012	34514.1	33193	44214.8	46152.9	28938.3	17987.1
NA	NA	meta-O-Dealkylated flecainide;Zamivir	-2.33971283217792;2.40867218340882	MS1 mz matched	331.13	123.447	389906	365258	377822	395650	363395	363906	365359	162842	378544	345132	393549	392433	438152	440677	2.52344e+06	330697	362404	403429	1.45292e+06	829406	566393	356007	596978	712470	1.14329e+06	1.63946e+06	878684	488074	536854	762916	486855	646919	575717	370743	380125	208176	858625	159709	85232.2	629293	3.77539e+06	1.09135e+06	479483
NA	NA	Patuletin;4',5,6,7,8-Pentahydroxy-3'-methoxyflavone;5alpha-Androstan-17beta-ol propiote;7,10,13,16-Docosatetraenoic acid;(7Z,10Z,13Z,16Z)-Docosa-7,10,13,16-tetraenoic acid;Adrenic acid	6.74167380703837;6.74167380703837;-22.7524780187654;-22.7524780187654	MS1 mz matched	331.264	39.739	300327	319402	307275	319601	305649	319586	319991	303053	320608	309445	316950	320285	296480	283560	210461	377280	563396	116317	274278	125641	157732	311933	201612	261747	276265	16488.5	69195.8	174973	250800	176933	459651	55908.8	343529	387937	534380	297649	131402	184311	102659	260255	122705	235873	172133
NA	NA	(2R,3R)-3,4',7-Trihydroxyflavanone;3,4,9-Trihydroxypterocarpan;(卤)-2'-Hydroxydihydrodaidzein;Moracin J;3'-Hydroxydihydrodaidzein;4',5,8-Trihydroxyflavanone;Glycinol;Chalconaringenin;8-Hydroxydihydrodaidzein;Dihydrogenistein;Toralactone;Naringenin;1-Hydroxy-3,7-dimethoxyxanthone;6-Hydroxydihydrodaidzein;Casbene;Pimaradiene;Pimara-8(14),15-diene;ent-Kaurene;ent-Kaur-16-ene;Neocembrene;Cembrene A;(R…	4.40766816737913;4.40766816737913;4.40766816737913;4.40766816737913;4.40766816737913;4.40766816737913;4.40766816737913;4.40766816737913;4.40766816737913;4.40766816737913;4.40766816737913;4.40766816737913;4.40766816737913;4.40766816737913;13.2231210679794;13.2231210679794;13.2231210679794;13.2231210679794;13.2231210679794;13.2231210679794;13.2231210679794;13.2231210679794;13.2231210679794;13.22312…	MS1 mz matched	331.264	175.069	61238.3	67187.1	61341.5	63485.7	62500.9	62510	62542.3	62506	63421.5	61335.4	57602.3	55386	61251.2	58199.1	24466.7	104734	87761	20170	32373.3	22565.6	85187.3	31951.9	27095.1	14741.9	17144.5	4215.91	15465.9	46835.5	37318.6	79845.2	55518.8	27555.8	43479.8	100061	40200.8	34255.7	94443	22385.3	66660.8	114230	27586	33898.6	25572.4
NA	NA	N-Acetylphenylalanine beta-phthyl ester;N-Acetyl-DL-phenylalanine beta-phthyl ester	-9.18542	MS1 mz matched	332.133	162.808	1.08601e+06	1.15944e+06	1.21781e+06	1.16624e+06	1.21721e+06	1.51504e+06	1.15893e+06	1.16163e+06	1.12738e+06	1.19357e+06	1.21635e+06	1.15928e+06	1.20885e+06	1.01887e+06	1.09869e+06	421944	1.61133e+06	419958	2.33286e+06	1.44003e+06	714691	961871	1.256e+06	1.38995e+06	1.76736e+06	666090	1.01147e+06	880488	903707	709729	411212	1.76678e+06	1.7014e+06	396157	1.06963e+06	668556	1.19402e+06	214307	140297	1.65263e+06	1.09313e+06	1.80641e+06	794370
NA	NA	Nicotinamide ribotide;Nicotimide D-ribonucleotide;NMN;Nicotimide mononucleotide;Nicotimide ribonucleotide;Nicotimide nucleotide;beta-Nicotimide D-ribonucleotide;beta-Nicotimide ribonucleotide;beta-Nicotimide mononucleotide	9.69296813960374;9.69895520700755	MS1 mz matched	333.06	415.772	144720	145734	143280	142258	142251	142255	140567	143110	142479	142255	138281	138716	142261	143595	289765	173818	242796	156582	119836	173646	202533	132282	234505	253079	192793	225193	381026	218315	294914	245644	261050	224296	148665	183468	167564	201489	287962	207428	247013	298618	179185	171828	128931
NA	NA	Glutathione episulfonium ion;Fagaridine;Worenine	3.61829887697897;1.76589658623806;1.76589658623806	MS1 mz matched	333.108	39.678	53938.1	52523.8	52467.9	52498.4	53163.5	54013.2	52564.6	53188.1	53970.6	52550.1	53969.5	51270.1	58763.2	58043.3	48594.7	39936	30206.7	69784.6	72368.1	55910.1	34072.7	8069.53	39245.6	29560.1	74927.6	38640.1	47835.8	33934.6	47559.6	43727	53994.5	47463.4	84597.3	35524.8	53312.8	29091.4	36437.1	16452.7	17353.8	77214.2	85893.6	112908	37878.5
NA	NA	Caftaric acid;Cis-Caffeoyl tartaric acid;(9Z,11E)-(13S)-13-Hydroperoxyoctadeca-9,11-dienoic acid;(9Z,11E)-(13S)-13-Hydroperoxyoctadeca-9,11-dienoate;13(S)-HPODE;13S-Hydroperoxy-9Z,11E-octadecadienoic acid;(9Z,12Z)-(11S)-11-Hydroperoxyoctadeca-9,12-dienoic acid;(9Z,12Z)-(11S)-11-Hydroperoxyoctadeca-9,12-dienoate;(7S,8S)-DiHODE;(9Z,12Z)-(7S,8S)-Dihydroxyoctadeca-9,12-dienoic acid;(7S,8S,9Z,12Z)-7,8…	12.8111097944749;12.8111097944749;9.28802187877147;9.28802187877147;9.28802187877147;9.28802187877147;9.28802187877147;9.28802187877147;9.28802187877147;9.28802187877147;9.28802187877147;9.28802187877147;9.28802187877147;9.28802187877147	MS1 mz matched	333.218	44.289	49782.4	39380.8	39502.9	37580.1	38458.1	37556.9	39724.8	39714	39651	39491.9	36646.4	39381.2	37359.6	37248.5	24461.4	25684.2	25016.4	62012.2	37905	26384.4	16416.1	34626.3	34054.6	50513.4	30997.7	23180.3	20230.3	40041.6	32129	35455.6	35170.8	25672.2	24300.9	45447.5	38436.4	22297.9	26537.3	29163.9	8058.01	34658.2	46603.4	49197.7	23945.7
NA	NA	NA	NA	Unmapped	334.05	343.199	102576	100101	101039	100500	99497.3	99485	101112	100673	99807.5	101172	99450.3	101120	97086	98026.7	127619	104433	97080.1	126017	102903	112631	133815	95406.8	151275	141830	134100	171648	166871	110103	96702.7	161181	198827	108910	111566	138826	120077	191074	105857	210662	164648	165593	169315	151866	133507
NA	NA	4-Hydroxy-5-(dihydroxyphenyl)-valeric acid-O-methyl-O-sulphate;2,2-Bis(4-hydroxyphenyl)hexafluoropropane;Bisphenol AF	16.3582068648204;-4.46350858545322	MS1 mz matched	335.049	311.587	21244.7	23792.2	30244.6	24522.5	30366.9	27681.9	32820.1	31324.1	30901.6	31624.1	29477.6	25380.1	31803.2	36843.3	39758.3	16524.2	6833.26	9008.51	28974.4	33307.4	19876.8	5341.25	25308.9	11083.6	6808.83	12442.3	24943.7	18458.1	25729.4	17152.2	10004.7	27613.1	22655.7	26685	18327.1	29264.9	13617.2	18034.4	34860.5	11849.2	4542.52	28191.5	32404.2
NA	NA	NA	NA	Unmapped	335.116	196.55	407801	517030	525147	500695	500753	500749	501410	502105	543554	516240	480910	516147	634341	523020	419717	685258	850405	663985	497544	797634	682379	499226	1.3932e+06	908413	942785	468147	520824	490782	964922	414715	1.01541e+06	831659	376732	723193	991937	579980	732868	1.17959e+06	434948	74564.2	786982	706329	966486
NA	NA	Nb-Feruloyltryptamine;Cyclopiazonic acid;alpha-Cyclopiazote;alpha-Cyclopiazonic acid;CPA	-4.46976544676027;-4.49207698764329	MS1 mz matched	335.146	323.876	29822.5	30108.4	30112.7	30117	29561	30136.3	29816	30170.2	28091.2	29450.2	29517.9	30142.1	27394.2	25695.4	3748.37	25586.5	10461.2	2816.81	4779.98	66827.6	2362.55	32046	15193.5	32122.9	61989.4	70239.9	15552.4	2265.72	4077.66	39447.1	54138.4	29588.1	39854.1	3521.43	15020.3	44408.2	38250.8	82477.2	119742	65951.6	120703	73795.9	19758
NA	NA	NA	NA	Unmapped	335.157	444.361	211121	209433	199490	202443	204644	204335	210842	202014	204761	201960	204777	193088	203664	197685	345046	220346	215052	189611	204947	216248	260114	167087	247218	314037	219011	558642	328549	283052	155935	188708	251334	136826	225884	274194	100555	390666	363868	199682	361702	362568	448380	313249	175330
NA	NA	Lambertine;Junosidine;5-Methoxynoracronycine;Annuloline;Ficine;4H-1-Benzopyran-4-one, 5,7-dihydroxy-8-(1-methyl-2-pyrrolidinyl)-2-phenyl-, (-)-;Isoficine;4H-1-Benzopyran-4-one, 5,7-dihydroxy-6-(1-methyl-2-pyrrolidinyl)-2-phenyl-	-3.93941343955881;-3.93941343955881;-3.93941343955881;-3.91538729398756;-3.91538729398756;-3.91538729398756	MS1 mz matched	336.13	252.125	49629.5	55089.8	53238.1	50375.8	51341.1	50398.6	49592.1	49600.3	50406.1	49596.9	49585.7	49116.3	48236.4	48669.3	98614.7	71036.1	187850	36081.6	36877.8	83858.7	151231	28854.1	92252	109020	50460.9	102780	141281	141262	81961.3	34838.1	27156.6	51024.9	17095.8	72416	28650.3	52635.6	58417.7	80426.9	85969.6	100951	63403.9	72884.3	38642.5
NA	NA	Linezolid;Linezolid	12.5041605283766;12.4575922796912	MS1 mz matched	336.141	382.586	247941	241360	241377	243428	241463	241479	241545	237016	237191	235851	241707	234852	237123	237032	378953	253181	566820	326801	281569	284374	344932	215468	230228	371164	236601	586957	456567	444887	205874	200792	222095	201079	251080	348236	86784.1	317627	404737	324079	312420	523970	337999	360412	239936
NA	NA	NA	NA	Unmapped	336.176	172.929	32364.5	43339.6	36748.5	25960	31158.3	33450.8	32440.5	33264.2	32310.5	28799.9	32341.7	34977.7	34063.7	33446.7	25979	80400.8	33097.6	28088.1	64196.8	35581	39127.7	40024.3	14326.1	61848.2	52594.7	21514.5	34302.8	62482.3	26561.9	52559.1	29840.6	51351.7	55193.5	59233.6	61019.5	24734.2	33945.3	18919.3	21403.8	66547.8	24053.5	45403.3	24094.7
NA	NA	NA	NA	Unmapped	336.971	314.626	79658	74960.2	89759	76876	74169.7	83455.4	74255.7	74279.2	74331.9	78285.1	77416.7	65492.1	74345.6	66336.4	75005	161276	74827	110706	128243	90273.7	127714	180862	79033.6	126292	225862	176124	156879	80828.3	126275	85444.2	143724	84114.9	117165	127605	66249.5	135285	145333	187596	113863	138776	250434	80899.8	160162
NA	NA	NA	NA	Unmapped	337.061	209.988	64414.1	63649.3	64589.6	64401.5	63634.5	64797.7	63747.8	63593.2	63698.2	68491.4	63600.4	62918.5	61019.7	64448.8	34074.1	16011.7	2465.9	17998.8	13742.5	153868	128145	157109	150754	44589.9	59827.3	67409.9	49787.8	45679.1	16581.1	32892.8	13606.2	113886	37021	168863	16672.2	56905.7	93532.6	28851.9	24269.7	40822.3	164205	84544.3	61621.8
NA	NA	3-O-p-Coumaroylquinic acid;Hydrojuglone glucoside;alpha-Hydrojuglone 4-O-b-D-glucoside;Sodium caffeine benzoate	-15.1363426890105;-15.1363426890105;-15.1363426890105;-11.9787364119175	MS1 mz matched	337.095	337.281	132878	132882	138944	132865	76378.4	132939	132248	132998	128105	132836	127971	73275.9	132829	127922	108262	131825	273083	124127	178571	176478	6907.5	149172	135993	31121.9	439401	513843	92621.2	240315	130858	146155	83366.3	180423	133383	111069	486856	92789	460172	273689	207678	478834	231049	155509	214376
NA	NA	Glycerol tributanoate;Tributyrin;Glyceryl tributyrate;Glycerol tributyrate	0.203194899838634;0.330936361185593	MS1 mz matched	337.143	32.944	85531.5	84100.1	87305.3	84171.5	87384.3	87277.6	86764.7	84672.2	87507.2	89257.9	84617.9	67736.5	84895.9	85919	62985.9	40167.1	71860.6	51096.9	61734.8	80806.8	86264.9	54435.7	78676.7	95448.7	82738.4	2910.29	8005.35	80459.6	108930	78074.1	123692	72236.5	74327.5	68688.8	79645.9	43747.9	91032.6	78057	109251	100186	115817	68909	62102.5
NA	NA	beta-Cyclopiazote;beta-Cyclopiazonic acid	-5.29331	MS1 mz matched	337.161	259.193	9929.23	10347.5	9729.18	9937.94	9715.72	9930.88	9716.26	9708.62	9747.8	9719.66	9052.99	10835.8	9747.04	9710.96	61354.3	9081.87	61659.7	7630.99	9115.87	11224.6	92840.9	6067.82	47637.5	39977.7	10180.3	32342.5	58829.2	69934.7	30138.7	14341.3	11972.2	8783.4	3591.39	12854.2	4643.97	13057.7	25151.4	11854.8	7236	33196.1	15663	25970.3	10736.7
NA	NA	10,11-dihydro-leukotriene B4;8,9-DiHETrE;11,12-DiHETrE;Sterebin E;12-Keto-tetrahydro-leukotriene B4;6,7-dihydro-12-epi-LTB4;14,15-DiHETrE;5,6-DHET;15-Hydroperoxyeicosa-8Z,11Z,13E-trienoate;Aphidicolin;Zoapatanol;5,6-DHET;(8Z,11Z,14Z)-5,6-Dihydroxyeicosa-8,11,14-trienoic acid;(8Z,11Z,14Z)-5,6-Dihydroxyicosa-8,11,14-trienoic acid;8,9-DHET;(5Z,11Z,14Z)-8,9-Dihydroxyeicosa-5,11,14-trienoic acid;(5Z,1…	-16.880036724607;-16.880036724607;-16.880036724607;-16.880036724607;-16.880036724607;-16.880036724607;-16.880036724607;-16.880036724607;-16.880036724607;-16.8516554681708;-16.8516554681708;-16.8516554681708;-16.8516554681708;-16.8516554681708;-16.85165546	MS1 mz matched	337.238	164.082	523005	423329	329936	329440	302702	331478	295316	346553	347319	329902	350844	328894	330484	346264	373063	270332	573393	389518	489668	404540	313228	332335	297027	450958	514206	203507	406611	274086	433554	910478	674775	465685	326519	502543	343100	438042	519621	375652	296984	916708	330739	260173	548214
NA	NA	Alpha-Linolenic acid;Calendic acid;Gamma-Linolenic acid;Punicic acid;Linolenelaidic acid;(6Z,9Z,12Z)-Octadecatrienoic acid;6,9,12-Octadecatrienoic acid;gamma-Linolenic acid;Gamolenic acid;(9Z,12Z,15Z)-Octadecatrienoic acid;alpha-Linolenic acid;9,12,15-Octadecatrienoic acid;Linolete;alpha-Linolete;Crepenyte;(9Z)-Octadec-9-en-12-ynoate;(Z)-9-Octadecen-12-ynoic acid;Crepenynic acid;(9Z,11E,13E)-Octa…	-2.08536571278002;-2.08536571278002;-2.08536571278002;-2.08536571278002;-2.08536571278002;-2.1565310904209;-2.1565310904209;-2.1565310904209;-2.1565310904209;-2.1565310904209;-2.1565310904209	MS1 mz matched	337.237	42.263	85189.2	77738.1	79614.9	76167	77735.8	77730.4	77731.4	77957.6	77479.4	78424.2	77738.9	78126.1	80073.2	78600	126176	75502.9	64391.6	84804.6	90995.3	57381.5	70953.4	51039.4	52179.1	56164	128060	32989.3	67663.1	142867	73655.4	207473	95058.3	61022.1	55622.9	82363.6	92263.2	96328.7	49525.2	68414	129476	182842	85203.1	77284.9	50209.5
NA	NA	Cycloguanil hydrochloride;1-(4-Chlorophenyl)-1,6-dihydro-6,6-dimethyl-1,3,5-triazine-2,4-diamine monohydrochloride	-1.74173	MS1 mz matched	339.057	281.089	134246	101914	144498	146588	142905	134680	133548	116392	137115	137023	136995	132910	133122	118916	112190	554643	231646	225925	143047	60635.9	117129	103573	78745.2	351814	401476	276509	157948	159823	127705	155862	73980.2	381092	74353.6	97645.3	206411	40415.3	180951	166872	518921	143645	239038	436157	107186
NA	NA	Sulindac sulfide;Dihydro-O-methylsterigmatocystin;DHOMST;Dihydromethylsterigmatocystin;8-O-Methyldihydrosterigmatocystin;Psorospermin;Methylophiopogonone A	0.356666802344648;-3.67544686809421;-3.67544686809421;-3.67544686809421	MS1 mz matched	339.093	396.102	49620	49629	49042.5	49625.4	49999.8	49709.2	49036.9	47397.1	48169.5	49023.6	49038.5	42876.1	49039.6	50695.8	84316.3	53972.1	58758.5	25602	64044.8	47582.4	66980.8	101929	83422.5	90903.1	102939	92252.8	70916.5	2436.42	40669.6	28059	64811	41045.1	2486.44	5954.24	1471.61	99544.1	167992	117947	143848	5134.1	164901	114896	142375
NA	NA	11-Hydroxytubotaiwine;3-Hydroxyquinine;3-Hydroxyquinine	0.903642722733423;0.903642722733423;0.881889430412713	MS1 mz matched	339.166	248.51	326346	323064	326369	326347	326336	323093	326396	329068	329020	329051	329016	329874	338255	328947	445553	338953	274691	344835	414746	160315	194138	439309	657896	635356	388170	548145	351406	624628	443647	394174	290248	394709	428255	751475	117132	572065	426113	472348	589921	715740	445330	458077	459084
NA	NA	Perindoprilat;Norethindrone acetate;Norethisterone acetate;17-Hydroxy-3-oxo-17alpha-preg-1,4-diene-21-carboxylic acid, gamma-lactone	0.0823045699388803;-11.6106874760799;-11.6106874760799	MS1 mz matched	339.2	26.1745	345623	343114	356976	353350	351758	353257	349094	353235	354030	357537	354685	348978	345137	348906	68727.6	33974.1	138322	42374.4	91043.4	56201.9	68592.7	103123	96534	151716	105269	20677.5	49305.5	73166.1	113036	84560.2	188214	45958.2	106426	118371	187143	83666.4	89325.7	81881.6	101312	116981	220087	118736	82881.1
NA	NA	Mesterolone;ent-17-Hydroxy-16beta-kauran-19-al;Drostanolone;Oryzalexin S;Junicedral;Arachidonic acid;Sideridiol;Yucalexin P21;Copalic acid;7,13-Eperudien-15-oic acid;Cis-8,11,14,17-Eicosatetraenoic acid;Oryzalexin E;Arachidote;Arachidonic acid;(5Z,8Z,11Z,14Z)-Icosatetraenoic acid;cis-5,8,11,14-Eicosatetraenoic acid;Acutilol A;2-Ketoepimanool;Taxa-4(20),11(12)-dien-5alpha,13alpha-diol;Methandriol;…	-0.756967610007595;-0.756967610007595;-0.756967610007595;-0.756967610007595;-0.756967610007595;-0.756967610007595;-0.756967610007595;-0.756967610007595;-0.756967610007595;-0.756967610007595;-0.756967610007595;-0.756967610007595;-0.657375323861341;-0.65737	MS1 mz matched	339.209	40.851	112569	106014	105906	108379	109667	105884	109316	104389	107622	100823	109343	122650	109259	105778	72244	50842.1	96339.3	86510.6	129817	96943.8	93988.4	86341	65120.4	109041	118832	26503.7	79437.8	88995.8	76703.1	121369	119281	48801.4	52373.2	79957.7	193450	57230.6	62975.8	143320	71899.9	69233.5	117405	86694.5	68056.6
NA	NA	NA	NA	Unmapped	339.925	599.202	299024	298737	298453	298419	283060	295176	297996	298264	237343	297809	298247	281799	18210.6	298527	316221	313219	306212	126638	349914	170737	192099	292471	109194	308339	306435	274273	260067	301969	158003	303815	316525	156708	307367	284759	298978	345937	351152	272233	289451	289293	277333	325493	282741
NA	NA	Cytidine 2',3'-cyclic phosphate;3',5'-Cyclic CMP;Cytidine 3',5'-cyclic monophosphate;2',3'-Cyclic CMP	15.4526623498832;15.4077497047577;15.4077497047577	MS1 mz matched	340.022	270.373	88628.8	91298.7	84983.9	87520.8	82386.2	85902.2	85897.3	81580.2	84986.2	85106.2	85904.3	84963.3	85535	84074.2	70754.3	70995	48095.2	108563	79623.5	106524	148355	76355.4	84874.7	69221	125007	78434.6	53645.4	80105.9	68200.4	64556.3	41895.9	65500.7	85271	164342	106717	58721.7	65234.3	125148	73918.6	84755	84530.4	95257.7	62042.3
NA	NA	Alpha-hydroxymidazolam;4-hydroxymidazolam;Propicozole	-22.8631328254858;-22.8631328254858;-13.1351412526144	MS1 mz matched	340.065	304.404	35636.8	30133.6	29241.2	30132.8	27450	34627.7	28883.6	30115.7	33085.2	30111.5	29459.9	25858.6	29511.2	29971.6	25392.7	23238.4	12175.7	26851.7	14242.8	112371	26479.9	101666	79838.3	73454	67436.6	50225	69635.1	62038.5	17068.8	38735.8	10899.9	66177.7	29101.2	40201.6	17788	39834.4	40143.7	15605	54151.1	16896	42311.9	82459	28725.6
NA	NA	Acetohexamide;Acetohexamide;HMR1556;Chromanol 293B	-4.25096846783638;-4.31946251073581;-4.31946251073581;-4.31946251073581	MS1 mz matched	340.125	258.447	78514.8	78495.6	80580.6	87986.3	84227.4	80416	80698.1	74767.8	74324.9	83977.9	80719.1	98596.3	75697.2	78485.8	182952	62902.3	272080	97356.1	78081.5	102087	299566	95978	101091	255563	64151	138556	110619	190233	106413	96025.3	78001.8	71888.9	18532	121482	34686.9	57055.8	94702.1	104690	51546.8	171479	145966	60423.6	54040.7
Sucrose	0.9217	NA	NA	MS2 forward	341.109	383.912	785356	785638	785628	785626	784537	801721	777819	781447	767574	759470	785871	692295	783963	777890	28717.4	27717.2	23928.3	23718	17086.2	18566.2	19119.6	24717.6	21103.2	20272.8	16252.7	23454.4	17655.4	22092.6	18186.4	19406.7	20862.8	19397.5	19777.6	18954.3	9.08342e+06	23665.4	20869.9	21311.6	54700.4	23644.4	47993.8	24181.8	4719.02
NA	NA	Niazinin A;	11.9550944479503;	MS1 mz matched	342.113	384.051	96158	96169	96162.3	96166.4	96174	95738.1	92291.5	95224	96176.1	95224	95367.6	87087.8	97447.6	95232.3	32763.9	27072.6	48404.4	42742.2	37795.9	31540.8	39113.9	30988.2	33274.6	33779.2	35002.7	41794	57330.6	41494.7	35666.5	41153.9	69499.9	38565	28351.1	29728.9	1.14075e+06	41755.7	62507.3	64328.3	32209.2	42945.2	36143.4	40993.5	42524.3
NA	NA	N-(1-Deoxy-1-fructosyl)tyrosine;	-21.7607654447975;	MS1 mz matched	342.119	319.787	92592.8	92488.3	91488.6	92679.7	94283.4	86139.3	88451.4	94190.7	90105.6	94526.6	86343.8	112181	78984.9	73332.3	88352.2	96677.5	103136	101268	67520.6	84027.3	191592	46342.7	84912	232372	80955.9	133216	98856.4	180224	108732	152736	143954	80420.8	132405	169051	106249	121259	63459.8	176747	132842	246841	211415	143839	43189.6
NA	NA	Theogallin;Cardanolide	-20.2166434097586;-22.2498812709943	MS1 mz matched	343.264	176.069	135066	140352	140394	129329	133259	140242	135134	140415	136098	195087	120932	152208	109399	135077	166051	30028.5	165185	64373.3	130747	150184	127825	57065.7	118586	163755	111722	2657.53	46159.3	151175	171449	237093	156253	209987	42829.3	256140	128774	82195.3	260087	179327	59030	338861	66413.8	106579	123456
NA	NA	NA	NA	Unmapped	344.135	288.45	224085	215932	218372	223965	218704	218875	215803	219008	219035	215773	215708	219026	212533	215669	185369	234888	193175	180947	216394	207803	203815	191499	212768	219633	249304	219025	376347	204004	231655	264360	367643	194062	300617	198592	227643	390763	235089	215626	252714	280112	374330	264286	217355
NA	NA	Methyl 6-O-galloyl-beta-D-glucopyranoside;5-(Heptadec-12-enyl)resorcinol	-19.9545636607033;-21.3984230430493	MS1 mz matched	345.28	171.407	420279	550456	549907	561967	550465	549229	428872	501948	590437	550098	532779	588299	530582	514132	715958	332756	427964	129139	144709	509918	425292	258808	238768	462916	334621	25405.8	169008	673264	393055	508656	553944	381630	207161	1.09481e+06	334364	234638	758872	662026	204098	833340	239939	403497	394259
NA	NA	NA	NA	Unmapped	346.004	51.5085	58251.3	64237	58302	63694	56213	71299.2	67803.5	58256	67542.6	59864.7	58192.1	52768.5	58143.2	58151.8	143398	190375	176986	132423	250.779	12456.4	53504.4	138435	83240.2	16509.2	9311.74	23809.4	4888.75	0	65561.8	29402.7	9593.91	45396.5	109335	130325	28520.7	146639	71951	49016	34584	0	26281.3	8006.74	129052
NA	NA	NA	NA	Unmapped	346.162	337.279	332939	330114	325286	322500	326960	322534	326939	322900	326985	327067	322360	287592	320160	322346	650451	710331	292843	308704	12330.1	156789	238217	214497	358791	2743.57	114117	446339	176877	43499.9	336507	169206	208386	192418	466722	347507	97771	374304	350899	144259	283791	18117.7	266234	117492	350191
NA	NA	Pyrithiobac-sodium;Pyrithiobac sodium	6.32193	MS1 mz matched	346.987	23.674	86799.7	96941.1	84613.8	59333.5	85974.5	38454.7	86850.4	87050.8	48563.8	86963.7	86925	57053.4	105027	86772.9	93607.6	22266.1	29278.5	25265.7	126819	72820.5	109039	44892.5	81475.5	234504	219528	45658.1	31589.1	68389.1	37122.1	90183.6	582999	14814.1	69183.8	90472.6	55558.6	34057.3	61277	47228.2	68420.8	211669	54639.7	556594	22666.3
NA	NA	4'-Hydroxydiclofenac;3'-Hydroxydiclofenac;5-Hydroxydiclofenac;Olanzapine	0;0;0;22.7461380422647	MS1 mz matched	347.117	160.007	1.16039e+06	1.15537e+06	1.13301e+06	1.12825e+06	1.15683e+06	1.13461e+06	1.16197e+06	1.16752e+06	1.10552e+06	1.12802e+06	1.16134e+06	1.33194e+06	1.16105e+06	1.13521e+06	964376	1.00406e+06	569375	700550	1.0718e+06	1.51491e+06	604393	751629	1.78026e+06	1.53989e+06	1.13493e+06	1.96659e+06	1.1259e+06	312824	463480	1.14123e+06	1.43106e+06	1.15841e+06	1.01543e+06	418723	1.37223e+06	1.31702e+06	724909	1.30135e+06	1.1845e+06	511444	2.37414e+06	2.93616e+06	1.39059e+06
NA	NA	NA	NA	Unmapped	348.002	51.1835	57194.2	60763.1	57269.6	58770.7	56596	68700.2	61565.5	58716.7	70893.5	57234.9	58708.7	57151.9	56047.7	51109.9	144979	196884	174063	126615	0	4082.85	50664.8	138239	88213	4795.59	6500.86	25843.3	3565.47	4142.69	65379	27398.3	11368.5	47513.8	114451	130855	24882.1	154193	76448.7	46829.8	36179.3	0	25938.8	6856.69	136019
NA	NA	N-Succinyl-2-amino-6-ketopimelate;N-Succinyl-2-L-amino-6-oxoheptanedioate;N-Succinyl-L-2-amino-6-oxoheptanedioate;N-Succinyl-L-2-amino-6-oxopimelate;N-Succinyl-2-amino-6-oxo-L-pimelic acid;N-Succinyl-epsilon-keto-L-aminopimelic acid;(S)-2-(Succinylamino)-6-oxoheptanedioate;N-Succinyl-2-amino-6-oxopimelate	-6.11077012209585;-6.22665437018744;-6.22665437018744	MS1 mz matched	348.091	374.713	77149.9	77875.1	80150.1	77857.8	77142.7	78624.8	77915.9	77132.7	77912.9	77918.9	77131.8	69407.7	77349.6	77166.9	88253.4	96846.2	85234.2	109764	98466.3	98029.2	85262.3	78719.5	75255.5	150870	114731	227118	152543	111357	85227.7	89132.3	95335.1	98068.3	84556.9	76954.2	55731	153642	108648	88944.3	100234	103676	145553	98118.6	90121.3
NA	NA	Ampicillin;Cefradine;Ampicillin;Anhydrous ampicillin;Cephradine;Cefradine;(p-Aminobenzyl)penicillin;Penicillin T	3.13139459955418;3.13139459955418;3.20816156305768;3.20816156305768;3.20816156305768	MS1 mz matched	348.111	257.903	92938.9	88732	92144.6	94336.1	93653.2	93030.3	94796.7	91602.9	91909.5	97450.8	97581.9	93374.5	94275.6	97272.5	93010.7	79298.3	78424	112851	97547.1	124598	71536.1	112962	78035.9	150791	92905.3	148234	99443.3	97678.7	75181.1	100554	70312.4	112463	38100	108000	53151.4	78115.5	82505.1	126759	103102	130193	149212	74625.9	65869.5
NA	NA	Demethoxyfumitremorgin C;	-4.37311488358677;	MS1 mz matched	348.178	432.432	95495.2	85644.7	84307.6	86159.2	85000.9	84128.7	85386.9	84107.7	78706	84759.8	83032.6	84049.1	84054.2	85251.6	160556	104914	119634	74428.5	97005	111758	133142	52617.3	112859	197720	121529	310620	217150	200816	84776.8	80216.3	80151.6	91702.1	72556.4	118383	60316.1	110505	144633	89922.5	124614	185633	177817	146353	79011.2
NA	NA	NA	NA	Unmapped	349.094	197.267	75437.6	80821.4	83982.2	83967.4	84635.5	82757.3	83947.5	82607.5	83926.1	83947.5	83945.7	79739.3	83924.4	82799.1	78108.5	77996.3	76040.6	69810.5	72380.6	84202.2	77371.3	54134.6	80130.1	81625.8	84916.9	21761.6	25370.6	83106.5	72875.3	71573	67990.5	88320.7	54735.9	83559.1	70002	50000.6	86245.7	68480.6	79891.1	35229.2	73551.3	80414.2	66191.3
NA	NA	Eremopetasin sulfoxide;Vomilenine;Polyneuridine aldehyde;Cathemine;19-epi-Cathemine;Perakine;Raucaffrine	19.9625777349067;-2.37032467738641;-2.37032467738641;-2.37032467738641;-2.37032467738641;-2.37032467738641	MS1 mz matched	349.162	375.328	19515.9	19507.4	19530.5	19204	19052.8	19002.7	20617.5	18945.3	18939.3	19565.8	18516.3	13856	19011	18943.2	29740.5	25426	33750	29905.6	21714.6	27136.2	28881.2	20804.1	22311.5	33075.1	27196.5	45986.2	36620.7	31232.8	21737	24610	18305.3	25997.3	18439.5	28322.2	8313.8	26860.8	23906.9	31853.6	25623.9	25753.5	30122.7	21499.7	23896.4
Tetrahydrocorticosterone	0.8461	NA	NA	MS2 reverse	349.238	164.083	198213	327670	370336	574197	348324	344419	488534	374362	346676	330710	257881	343244	366975	366991	402925	163485	377904	299405	313708	171950	343748	319767	346295	325494	329392	127679	446201	318166	267014	223330	627447	571542	199333	674429	341439	356877	288573	314848	189766	821566	240569	433193	463579
NA	NA	NA	NA	Unmapped	350.044	363.615	39869.4	38251.8	38239.4	38476.9	39639	39794.5	39734.3	39277.5	39303.8	38454.8	39646.3	31549.4	39664.2	41193.9	53354.8	74910.1	40776.5	93701.8	93847.2	76044.5	52972.2	89380.3	77496.8	108266	99830.2	135096	141815	79151.8	84159.2	119469	185319	126781	63689.9	40364	67873.8	141330	129630	82604.6	50727.6	56630	108598	83790.3	103466
NA	NA	Phenylalanyl-Tryptophan;Tryptophyl-Phenylalanine;Aniflorine	-0.830394744888431;-0.830394744888431;-0.854315560764297	MS1 mz matched	350.151	172.051	1.08381e+06	1.06623e+06	1.08235e+06	1.08236e+06	1.13234e+06	1.06828e+06	1.12517e+06	1.06411e+06	1.0792e+06	1.06414e+06	1.05411e+06	865761	1.06322e+06	1.06317e+06	400709	128463	731085	211525	645750	1.56161e+06	577368	220870	390734	801627	477297	228986	315097	610552	553648	1.55415e+06	3.24976e+06	383614	214551	967018	854130	306867	626146	397661	715268	363076	260054	2.16839e+06	425570
NA	NA	a-L-threo-4-Hex-4-enopyranuronosyl-D-galacturonic acid;4-(4-Deoxy-beta-D-gluc-4-enuronosyl)-D-galacturote;4-(4-Deoxy-alpha-D-gluc-4-enuronosyl)-D-galacturote;4-(4-Deoxy-alpha-D-galact-4-enuronosyl)-D-galacturote;Unsaturated digalacturote	5.29448926383199;5.22631951774353;5.22631951774353	MS1 mz matched	351.066	374.688	74674	74675.5	73958.4	74682.4	74684.1	74691.8	74841.7	75906.4	73948.9	73871.7	72338.2	67609.2	74697.5	73935.8	63704.6	61223.2	62516.6	84284.4	77721.6	81907	61919	62577.1	54368.6	105836	82502.2	114907	83120.9	83418.8	66756.6	77620.9	66835.4	73515.4	73387	62795.5	46791.9	102598	63205	77497	83818.4	79666.6	93926.4	74787.9	75366.2
NA	NA	Isorhamnetin;1,3,5,8-Tetrahydroxy-6-methoxy-2-methylanthraquinone;Pollenitin;3,4',5,7-Tetrahydroxy-6-methoxyflavone;2-(3,4-Dihydroxyphenyl)-5,6-dihydroxy-7-methoxy-4H-1-benzopyran-4-one;(9R,10R)-Dihydroxyoctadecanoic acid;9,10-Dihydroxystearic acid;(9S,10S)-9,10-Dihydroxyoctadecanoate;9,10-Dihydroxystearate	-4.11051206532644;-4.11051206532644;-4.11051206532644;-4.11051206532644;-4.11051206532644;-1.26477654230467;-1.26477654230467;-1.26477654230467	MS1 mz matched	351.23	92.18	65482.5	65488.6	67085.4	65059.6	64161	65476	65569.2	65522.1	65552.9	65583.5	61658.8	63625.5	54898.6	57457.9	23793	47994.2	30042.8	27009.3	32564.4	23311.5	12114.9	74892.8	48652.7	56858.6	48805.6	21851.1	7788.25	128457	51587.7	68144	26501.3	33785.7	90028.9	203244	15427.8	79496.7	136067	58207.6	60102.9	100041	105033	58424.3	53207.1
NA	NA	Thelephoric acid;Montanol	7.12559471028916;-21.5464992758029	MS1 mz matched	351.254	165.357	414083	864666	852517	864861	864307	864359	852660	851400	832823	864002	834727	786045	865789	865767	464241	661368	1.14006e+06	383885	535285	499745	930421	322724	544531	742576	464512	136813	383907	286025	309689	705926	532544	1.13939e+06	401063	1.94039e+06	405067	1.11927e+06	440443	386410	935825	1.88154e+06	335798	290513	359471
NA	NA	Thelephoric acid;Montanol	8.63020235836915;-20.0419347676674	MS1 mz matched	351.254	42.0395	152850	145163	138658	135873	138601	138157	137270	128413	133526	138735	136076	135902	132562	138630	140141	81723	118334	147620	131329	173211	43092	60175.2	66805.6	131279	144238	10367.5	25122	59936.8	124930	213351	142093	81509.5	109193	123597	360118	94114.2	102776	83632.1	136799	166619	217609	111414	109485
NA	NA	NA	NA	Unmapped	352.945	314.118	910656	910997	910757	892500	885895	885729	890176	884615	927211	913416	886549	816788	914293	862713	831397	1.66386e+06	887188	924919	1.48798e+06	894865	909260	1.63256e+06	961433	868093	3.78613e+06	3.27055e+06	1.97335e+06	839654	884479	854631	919253	906697	1.73096e+06	831922	659442	2.18928e+06	3.04411e+06	1.7193e+06	1.13391e+06	2.16944e+06	3855498	937495	3.3351e+06
NA	NA	Clotiazepam;DMPP;Dimethylphenylpiperazinium iodide;1,1-Dimethyl-4-phenylpiperazinium Iodide	2.00748689479954;2.20084745201544	MS1 mz matched	353.034	25.01	223431	224750	220113	220161	218989	216170	220229	216812	217638	220224	217011	184865	216678	216755	8597.65	9450.43	155746	9617.56	150865	2101.03	159357	140146	73668.8	422971	26506.1	1906.91	1.73244e+06	1.47387e+06	28938.1	350713	45767.5	6324.11	0	60333.8	4868.39	35799.7	20159.5	59113.4	59032.6	21645.3	2.03184e+06	13963.4	30559.5
NA	NA	Tyrosyl-Histidine;Histidinyl-Tyrosine;Asparaginyl-Tryptophan;Tryptophyl-Asparagine;Meclofemate sodium;Meclofemic acid sodium salt	-21.390752198187;-21.390752198187;-21.390752198187;-21.390752198187;-14.145138551655	MS1 mz matched	353.091	211.333	24874.9	26703.6	26594.9	25242.6	24830.5	24264.6	24884.9	24884.2	24578.3	23908	24888.8	24025	24525.9	24152.8	58537.8	30666	42608.4	94311.4	57753.6	44847.1	25993	27782.2	38149.9	14352.1	25820.7	33566.4	23708.4	26320.5	47512.2	44203.5	25508.5	32144.3	58547.4	42650.5	11467.1	20697.5	30969.7	4960.37	9769.42	15722.7	38715.8	28219.9	19777.6
NA	NA	1-Methoxyphaseollidin;Isoxanthohumol;Cristacarpin;Xanthohumol;Gancaonin I;Xanthogalenol;3'-Hydroxy-4'-methoxyglabridin;Lansiumarin C;Epoxybergamottin;Aurantiumal;2,3-Dihydro-7-methoxy-2-(3-methoxy-4,5-methylenedioxyphenyl)-3-methyl-5-(1-propenyl)benzofuran;Licoagrochalcone D;Licoagrochalcone C;Glyceollin IV;Cristacarpin;Futoquinol;Xanthohumol;Notopterol	-4.1050782128842;-4.1050782128842;-4.1050782128842;-4.1050782128842;-4.1050782128842;-4.1050782128842;-4.1050782128842;-4.1050782128842;-4.1050782128842;-4.1050782128842;-4.1050782128842;-4.1050782128842;-4.1050782128842;-4.1050782128842;-4.03787470002566	MS1 mz matched	353.145	334.735	80803.9	81132	80557	80555.5	80037.8	80562.3	80030.1	78280.2	79931.5	80025.5	80571.3	80032.6	80028.4	77587.5	104966	79657.7	67311.7	98584.2	98099.6	27086.7	42690.7	97764.9	151136	205008	97420.1	105224	60600.4	175270	108586	86327.8	49576.7	109789	150533	292647	7478.57	113633	144963	114366	128465	219826	94839	91378.7	86339.2
NA	NA	Isopropyl apiosylglucoside;Uncaric acid A	10.5968444978967;-4.65893753646837	MS1 mz matched	353.156	290.954	503832	474379	474339	489349	479088	479141	460642	475395	473212	479241	479266	474198	467277	474204	98821.9	604677	125429	37557.5	162856	1.02921e+06	32906.1	635177	475598	337617	1.63471e+06	834437	377259	26557.9	150461	608888	1.416e+06	423876	940644	89427.6	228295	780507	1.49543e+06	479812	977382	547159	951598	1.47491e+06	926636
NA	NA	(-)-Aspidospermine;Aspidospermine	6.94970764535682;7.02931733462439	MS1 mz matched	353.233	197.069	47356.9	47844.9	47249.5	47237.6	50020.1	47841	47243.7	47237.9	47852.5	47758.8	46751.4	40983.9	47847.9	47233.8	43734.1	29837	47613.3	39809.4	33399	33598	54778.5	42478.3	25099.5	30706.4	31383.1	27258.4	31243.7	40926.2	45116.5	61455.3	58096.4	46160	36845.3	54844.1	53192.4	65868.7	74674.1	63856.2	51570.5	124260	40331.6	23817.5	36268
NA	NA	11,14,15-THETA;Prostaglandin D1;8-isoprostaglandin PGF2b;13,14-Dihydro-15-keto PGF2a;11,12,15-THETA;Troxilin B3;Prostaglandin H1;Prostaglandin F2b;11,12,15-TriHETRE;8-iso-13,14-dihydro-15-keto-PGF2a;Prostaglandin F2a;11b-PGF2a;11-Epi-PGF2a;8-Isoprostaglandin E1;15-keto-PGF1alpha;(5Z,9E,12S,14Z)-8,11,12-Trihydroxyicosa-5,9,14-trienoate;13,14-Dihydro- lipoxin A4;Prostaglandin E1;Trioxilin A3;8-Isop…	6.70674066631122;6.70674066631122;6.70674066631122;6.70674066631122;6.70674066631122;6.70674066631122;6.70674066631122;6.70674066631122;6.70674066631122;6.70674066631122;6.70674066631122;6.70674066631122;6.70674066631122;6.70674066631122;6.70674066631122;6.70674066631122;6.70674066631122;6.70674066631122;6.70674066631122;6.70674066631122;6.70674066631122;6.77505627537563;6.77505627537563;6.775056…	MS1 mz matched	353.232	43.701	30372.8	28211.8	24817	24858.5	24273.5	24270.1	24283.4	24270.2	22206.2	24275.2	22924.9	25240.1	24276.3	24811.9	28692.1	13464.2	20412.8	55470.8	24533.3	12693.4	18570	32254	26365.6	76676	30062.1	12424.4	15459.9	56244.7	28912.2	22910.2	19870.8	17694.3	12505.7	71440.7	20125.7	16889.5	24522.3	23067.5	20570.1	35888.5	35258.4	20853.9	21734.2
NA	NA	4-(4-Chlorophenyl)-1-[4-(4-fluorophenyl)-4-oxobutyl]-pyridinium (HPP+);	2.3673641937272;	MS1 mz matched	353.826	21.758	70791.3	70537.6	69164.4	68567.6	69168.1	68580.2	68640.6	69167	69168.3	68744.3	68561.5	67282.6	67608.3	68558.6	35376.1	19481.8	1549.19	8238.23	18548.5	114261	173671	15359.8	41033.3	89076	14747	10749.4	26285.3	259643	9100.64	48424.3	12097.1	29892.6	24256.1	63779.2	26369.9	16724.3	38020	33561.2	13751.3	71716.6	93292.3	76248.7	9900.06
NA	NA	Pipobroman;Y 23684;2-(4-Chlorophenyl)-5,6-dihydro-[1]benzothepino[5,4-c]pyridazin-3(2H)-one-7-oxide	-23.2548995375885;19.9978316958978	MS1 mz matched	355.046	284.333	74958	74630.3	74630.4	74893.6	73931.4	74638.5	70497.6	73923.9	74927.9	74174.5	70013.6	74271.5	74657.1	72365	77901.4	60392	124585	113509	64990.4	109559	86409.5	111466	65708.2	116604	100281	101086	110081	84225.8	68662.2	117304	106153	102054	32860.3	79020.3	48172.3	49755.2	96751.6	110288	81084.5	91804.5	108832	75349.8	74106
NA	NA	N'-Hydroxysaxitoxin;Neosaxitoxin;Neosaxitoxin;NeoSTX	-9.89023176486743;-9.89023176486743;-9.83723813515681	MS1 mz matched	355.136	298.033	784640	784595	784571	777749	769575	772610	783567	767884	773719	767569	774421	785347	786356	707675	703674	516884	664671	371670	452071	628322	679425	273300	573676	823247	569061	1.72779e+06	1.23067e+06	833547	456604	488165	634067	326543	782110	597166	465220	1.13833e+06	477775	806493	874468	1.23608e+06	1.06182e+06	647757	570664
NA	NA	Medicagol;(9Z,12Z)-(8R)-Hydroxyoctadeca-9,12-dienoic acid;Laetisaric acid;8-Hydroxylinoleic acid;Vernolic acid;(9Z)-(12S,13R)-12,13-Epoxyoctadecenoic acid;cis-12,13-Epoxy-cis-9-octadecenoic acid;13(S)-HODE;(13S)-Hydroxyoctadecadienoic acid;(9Z,11E)-(13S)-13-Hydroxyoctadeca-9,11-dienoic acid;9(S)-HODE;(9S)-Hydroxyoctadecadienoic acid;(10E,12Z)-(9S)-9-Hydroxyoctadeca-10,12-dienoic acid;9(10)-EpOME;…	16.5411396708979;3.03812748726081;3.03812748726081;3.03812748726081;3.03812748726081;3.03812748726081;3.03812748726081;3.03812748726081	MS1 mz matched	355.249	43.694	75129.6	83130	75152.5	75090.6	75186.9	75317.5	72629.4	69357.9	72468	69261.7	72410.6	72311.8	75521.9	72522.5	47677.7	50248.8	35752.5	109206	62195.4	18125.1	37312.9	79410	66176.9	186640	87773.6	26759.6	22922.2	123252	74914.5	60342.8	44881.3	58569.2	37570.4	132340	202289	32369.7	62056	83561.2	43005	84439.9	120026	66183.4	50723.5
NA	NA	14-hydroxy-E4-neuroprostane;Resolvin D1;4-hydroxy-D4-neuroprostane;20-hydroxy-E4-neuroprostane;Resolvin D2;7-hydroxy-D4-neuroprostane;Prehumulone;Macrophorin C;17-hydroxy-E4-neuroprostane;9alpha-(Angeloyloxy)-4S-hydroxy-10(14)-oplopen-3-one 4-acetate;11beta-Hydroxy-3,20-dioxopregn-4-en-21-oic acid ;9alpha-(3-Methyl-2E-butenoyloxy)-4S-hydroxy-10(14)-oplopen-3-one 4-acetate;Resolvin D1;7S,8R,17S-Tr…	2.72682589042914;2.72682589042914;2.72682589042914;2.72682589042914;2.72682589042914;2.72682589042914;2.72682589042914;2.72682589042914;2.72682589042914;2.72682589042914;2.72682589042914;2.72682589042914;2.65798391913444;2.65798391913444	MS1 mz matched	357.203	196.511	21306.5	22781.1	21501.7	30595	22000.4	33149.2	22785.9	21300.7	20619.9	22790.9	21246.7	20139.3	21660.6	22866.9	22926.3	10569.6	51194.5	19986.1	20414.9	18418.9	28358.1	17902.1	13975.7	37476.7	20840.4	3984.8	9599.82	28430.2	45697.6	26014.6	17899.1	34768	13711.9	35104.3	26087.4	23426	36091	28698.9	14172.2	48838	10300.9	33215.4	25423.6
NA	NA	NA	NA	Unmapped	357.938	600.193	375978	369030	378235	376000	363109	381226	378222	376040	385747	379162	376040	378237	377253	376011	375042	368883	363657	357246	377808	366557	362364	362066	356803	361426	346006	350413	329291	353491	360726	358577	331394	304287	365308	290543	368387	361782	360234	347508	367610	359892	287088	358969	372844
NA	NA	Pyraclofos	-3.30513	MS1 mz matched	359.045	24.3375	66678.1	67606.2	66734.5	64472.4	66836.2	65617.9	66955	64311.2	67077.5	64680	67144.4	49264.1	62026	59565.5	13673.9	10306.9	34387.6	52373.6	0	5077.65	14395.3	23477.1	210644	0	7937.78	61032.6	14099.2	361.791	94541.2	37839.6	7585.81	42101	104769	33660.2	9555.51	126720	41364.7	38781.9	50397.2	0	30153.7	3729.83	51874.4
NA	NA	Cajanin;Barpisoflavone A;Takakin;3,5-Dihydroxy-6,7-methylenedioxyflavanone;Pratensein;Diosmetin;Questinol;6alpha-Hydroxymaackiain;Kaempferide;Tectorigenin;3,3',7-Trihydroxy-4'-methoxyflavone;Chrysoeriol;Santal;Luteolin 7-methyl ether;Chrysoeriol;5,7,4'-Trihydroxy-3'-methoxyflavone;3'-O-Methylluteolin;3-Methoxyapigenin;3-O-Methylkaempferol;Leptosidin;Diosmetin;Luteolin 4'-methyl ether;Hispidulin;D…	-1.2933933808675;-1.2933933808675;-1.2933933808675;-1.2933933808675;-1.2933933808675;-1.2933933808675;-1.2933933808675;-1.2933933808675;-1.2933933808675;-1.2933933808675;-1.2933933808675;-1.2933933808675;-1.2933933808675;-1.2933933808675;-1.33305161513626	MS1 mz matched	359.081	42.072	347351	352329	347364	290419	349764	347500	339689	339611	339660	339655	339499	262847	347612	347651	637452	150061	607736	524547	357688	162492	127135	198858	202943	348523	220208	146844	75943.4	211509	285219	330353	281749	328215	115260	688439	592799	653763	739609	405175	282580	189489	159522	400843	141205
D-Fructose	0.656	NA	NA	MS2 forward	359.119	291.741	33032.2	30082.2	33029.4	36664.8	36145.6	26057.8	33051.2	33034	32346.4	33054.9	33057.4	32363.9	31614.7	31489.6	33481.2	34376.8	38123.1	35775.2	33465.2	30943.1	33334.1	32844.9	32294.3	34504.3	32855	25858.7	27291.5	38604.9	32332.5	30809.1	28654.5	34869.2	23770.5	40688.3	22220.4	23698.7	35295.6	31066.5	35464.4	37427.2	30916.2	48393.2	26545
NA	NA	4R,5R,6S-Trihydroxy-2-hydroxymethyl-2-cyclohexen-1-one 6-(2-hydroxy-6-methylbenzoate);Mecarbinzid	7.78052870798791;-7.46524684160365	MS1 mz matched	360.086	291.758	812598	718169	770907	705526	777347	700187	691873	695182	698324	734943	604460	705214	717876	717921	933593	904591	907138	890622	854607	800039	820609	629876	887302	1.13416e+06	857977	1.4036e+06	1.01543e+06	1.13186e+06	598417	739484	626894	829937	864462	1.17778e+06	451586	979323	788038	901391	1.23766e+06	1.3499e+06	1.1228e+06	1.19877e+06	651807
NA	NA	NA	NA	Unmapped	360.085	275.045	3.04182e+06	3.06981e+06	3.06075e+06	3.04766e+06	3.02175e+06	3.05586e+06	3.05427e+06	3.06187e+06	3.08853e+06	2.98212e+06	3.06291e+06	2.79468e+06	3.01965e+06	3.01919e+06	4.17184e+06	3.92037e+06	4.08216e+06	3.05641e+06	3.32499e+06	3.6728e+06	3.37247e+06	2.37755e+06	3.34302e+06	5.79352e+06	3.97181e+06	7.25455e+06	5.04498e+06	5.13748e+06	2.13748e+06	2.91067e+06	2.86015e+06	3.28904e+06	3.23901e+06	4.63444e+06	1.85929e+06	4.68705e+06	3.23608e+06	3.43128e+06	5.2585e+06	5.62498e+06	4.34241e+06	4.57889e+06	2.56545e+06
NA	NA	D-Fructosazine;Isomugineic acid;Alangimarine	-15.5115878745915;-15.5115878745915;2.81147995993158	MS1 mz matched	360.13	291.386	5.18053e+06	4.94658e+06	4.96734e+06	4.94822e+06	5.11686e+06	5.01648e+06	4.94757e+06	4.87407e+06	5.00332e+06	4.94815e+06	4.94802e+06	4.61195e+06	4.94793e+06	5.06709e+06	6.91637e+06	6.16804e+06	5.72364e+06	4.9734e+06	7.08592e+06	5.51135e+06	8.43354e+06	5.27161e+06	7.46571e+06	7.71524e+06	7.86303e+06	6.34302e+06	8.78953e+06	8.18376e+06	7.3197e+06	7.91987e+06	8.47837e+06	8.20353e+06	7.21225e+06	6.76021e+06	1.64799e+06	9.21845e+06	6.80357e+06	6.45777e+06	9.41707e+06	1.13327e+07	1.03391e+07	1.02751e+07	7.90398e+06
NA	NA	Dialicor;Etafenone hydrochloride	-11.7393	MS1 mz matched	360.177	304.004	22186.7	22185.4	21836.6	22188.9	21753.6	22379.5	22207.7	21749.3	22203.2	21741.6	21739.3	18045.6	21328.8	21051.1	28322.1	40345	28631.3	19430.6	0	14390.8	16044	26268.9	24597.9	0	4829.61	73004.8	19338.3	4797.59	20879.7	10144	6948.43	6804.05	21249	14238	3180	8294.76	13215.7	14799.7	12104.2	0	11055.7	4150.92	17205.2
NA	NA	Malathion monocarboxylic acid;Ellagic acid	-9.15912697569147;-14.2381135757785	MS1 mz matched	361.006	24.085	49691.3	48236	48511.1	48221.7	47541.8	48223.6	46452.4	48225.7	48507.9	48224.3	49162.5	48220.4	50716.2	48222.6	2956.82	10498.7	32649	26328.7	27033.3	1675.61	30590	37544.9	59735.4	42065.8	45375.6	54621	44305.1	40117.8	71433.3	49596.7	23031.8	21078.5	41458.8	44810.9	41924.8	64845.6	35534.2	26175.9	54235.6	83311.8	52805.9	65129.8	46264.9
NA	NA	Fludiazepam;Neostigmine bromide;Neo proserine	-10.6564138067349;-13.2422706520238	MS1 mz matched	361.071	248.607	96438.1	90690.9	91272.5	89845	85796.4	101068	88095.9	84241.2	88460.8	85218.3	93492.8	88424.2	89804.2	88476.9	87836	89656.8	88450.9	92078	110163	91319.3	89541.7	91859.5	100214	108409	85176.9	107582	101510	85155.3	80550.2	87804.8	74728.1	83091.8	79271.5	79396	104520	92356.2	89164.3	90756.9	82150.1	86703.4	106876	68311.4	114261
NA	NA	Zanthobisquinolone;Antirrhinoside;Catalpol	-4.6036378909905;10.189955686136;10.189955686136	MS1 mz matched	361.125	149.812	16584.2	15156.9	17780.5	10187.9	16642.2	15635.4	16538.1	16514.5	16403.6	22124.6	18106.5	9025.14	16451.1	15549.5	24535.2	24393.4	28349.3	4175.01	19348.5	16082.7	14070.8	11890.9	34955.4	23626.1	22264	16898.4	32919.1	16742.2	15822.5	18592.9	16095.1	18565.5	35957	26643.5	41224.9	63247.9	18507.3	26552.1	27159.4	75341	18097.9	57464.1	14751
NA	NA	2-O-Galloylgalactaric acid;Di-n-heptyl phthalate;10beta,14beta-Dihydroxytaxa-4(20),11-dien-5alpha-yl acetate;5alpha-Acetoxy-10beta,14beta-dihydroxytaxadiene	-14.879510472481;-22.0568525727334;-22.0568525727334	MS1 mz matched	361.238	168.884	328970	329284	211616	314539	149766	370626	329685	236034	361312	362519	249606	299833	303308	343291	289635	115069	214184	344279	688368	206012	232295	298668	179656	554622	92376.1	140455	389588	389804	540700	275913	511889	271801	148784	370245	459538	489959	357591	203995	187269	904120	251317	357445	262314
NA	NA	Fosphenytoin;Fosphenytoin	-0.0828102715595689;-0.0828102715595689	MS1 mz matched	361.274	184.145	89063.1	31938.5	94248.2	93443.7	94705.4	89847.5	89177.8	89414.7	94296.1	47737	94160.2	91084	93914.7	93936.7	51172.2	37574.4	31780.8	26697.7	36028.5	58012.4	69237	46844.2	30041.3	34395.4	28684.7	0	24214.5	62867.2	57733.8	69623.6	69527.6	44484.9	25203.4	132540	37601.4	34290.7	60695.5	53560.9	74296.3	74172.7	63154.3	66923	57381.8
NA	NA	Rufloxacin;7,8-Didemethyl-8-hydroxy-5-deazariboflavin	2.91816183358794;-0.963903998381154	MS1 mz matched	362.106	362.602	60120.3	60150.1	59209.2	60187.8	60301.7	58703.4	57048	60686.9	58660.9	57063.4	56862.5	76144.3	59934.8	55049.3	54429.4	45624.9	47126.9	33818.5	37082.8	54950	63004.6	37194.1	34359.2	66188.7	47379.7	29247.5	13645.7	54815.4	37285.4	42641.7	56264.5	19226.3	35472.5	79693.1	27881.5	43053.2	13720.1	72696.8	74313.7	65658	94672.4	29275.9	33063.1
NA	NA	Cardiopetalidine	5.50599	MS1 mz matched	362.236	37.935	95322.1	78316.6	83253.5	78354.2	78053.8	78017.5	78054	77997.8	78094	83402	78055.1	68591.6	86317.4	100956	35165	47565.6	35386.7	48064.8	41152.4	29222.7	38346.1	95019.9	28920.2	41486.5	41549.8	10029.8	22301.8	26367.3	30156.4	39173.2	76484.5	24310.3	59053.9	20311.9	44996.3	64601.2	36198.7	31482.2	37578.1	56067.7	156104	50151.6	20884.1
NA	NA	11-Methoxy-vinorine	-6.48034	MS1 mz matched	363.176	276.733	17301.9	17307.5	17526.6	18372.4	17452.5	17194.1	17327.2	17311.7	19576.2	17535.6	18031.8	15812.9	17529.2	17308	45905	4534.2	66129	31817.6	21374	1851.25	35229.5	7043.57	13355.4	56257	6318.98	46013	3047.81	105287	18562.2	4588.87	5461.23	70532.1	2838.88	32336	4233.72	3459.26	20824.3	3874.37	18383.7	5596	59543.7	6404.97	3135.94
NA	NA	Grifolin;(Z,Z)-2-Methyl-5-(8,11,14-pentadecatrienyl)-1,3-benzenediol;Docosahexaenoic acid;Neogrifolin;Retinol acetate;(4Z,7Z,10Z,13Z,16Z,19Z)-Docosahexaenoic acid;4,7,10,13,16,19-Docosahexaenoic acid;Docosahexaenoic acid;Docosahexaenoate;6alpha-Methylprogesterone;6alpha-Methylpregn-4-ene-3,20-dione;2alpha-Methylpregn-4-ene-3,20-dione;2alpha-Methylprogesterone;16beta-Methylpregn-4-ene-3,20-dione;1…	2.34492889331245;2.34492889331245;2.34492889331245;2.34492889331245;2.34492889331245;2.43723955801183;2.43723955801183;2.43723955801183;2.43723955801183;2.43723955801183	MS1 mz matched	363.21	41.248	288138	227205	202397	202421	202473	202240	222758	202016	194404	201187	183057	203353	220819	260068	216932	94408.7	94166.7	227512	245169	397696	397465	332392	241896	307274	281308	66811.2	331753	244447	242937	302884	98433.6	118544	146920	218614	214579	175854	162063	328646	253628	249003	583461	171879	148694
NA	NA	N-(4-Hydroxycinnamoyl)tyrosine;Terrestriamide	1.00057878662063;0.917120717792286	MS1 mz matched	364.06	343.264	70346.4	67574.6	68261.8	71549.9	66305.9	76436.2	67542.7	67556.4	67572.6	67531.8	67534.4	67532.7	67930.8	69046.8	91501.9	81148.1	59627.2	99474	94415.9	90772.6	88733.3	81260.9	84921	114440	83603.6	133424	112516	87873.8	78923.4	101000	184567	93804.2	68946.4	113708	71350.6	121413	94860.1	125299	94666.8	90070	136631	85307.5	72606.6
NA	NA	Brevianamide B;Trimethaphan	-4.46800774679392;9.61199313853121	MS1 mz matched	364.172	338.9	106471	116495	116789	121376	116041	116960	122183	124016	117399	121588	121541	116966	129410	121420	203710	182999	112255	75071.2	4617.44	49469.1	85942.5	90965.3	170702	472	57144.9	86968.1	51859.7	24068.5	157549	63583.8	74639.9	96574.4	119309	87421.6	23487.8	105935	153320	41757.7	82795.1	7740.23	55331.9	56268.8	233837
NA	NA	NA	NA	Unmapped	364.889	582.301	188149	220148	180036	234959	180104	190339	146960	180693	188348	190674	180659	180652	180652	188595	138835	144512	144391	154441	147766	136451	154657	147402	158467	140138	131233	224618	134357	158711	155865	151927	145541	150021	186395	260045	148717	202034	138155	158537	217192	157490	187269	186142	215965
NA	NA	Curcumin II;Apodine	14.4100702177821;-16.3863687261473	MS1 mz matched	365.142	27.83	33128.2	26584.3	31338.2	28101.5	28175.4	27158	30948.8	27267.4	27500.4	30868.7	27494.3	27314.4	27117.3	27745.4	16550.9	23891.7	14336.6	13219.2	21567	37449.8	33856.7	29852.1	27022.6	29444.4	20640.4	26475.2	20594.6	10057.6	19874.4	22653.2	14856.2	17959.3	26756.5	29498.8	28775.4	23708.3	47172.9	6074.53	17719.7	34213.4	35825.1	12961.1	26108.7
NA	NA	Bepridil;Bepridil	6.40598053234187;6.44338516878335	MS1 mz matched	365.269	157.635	548112	839809	684584	684838	684455	673903	611670	766312	608874	654673	691962	689212	645802	646836	433638	286590	1.20407e+06	381524	658711	329304	631850	520309	386650	538590	1.43167e+06	271702	352035	576847	720565	667061	566886	708856	476950	1.19871e+06	689333	554878	728418	586948	350030	1.38171e+06	285795	444425	560198
NA	NA	Bepridil;Bepridil	6.67900531750904;6.71640996416285	MS1 mz matched	365.27	178.619	586915	647432	596740	594294	596867	591996	596666	522225	502321	590349	586943	586693	596611	596591	340940	172672	1.12233e+06	316911	519589	410818	518611	322495	392060	585934	541097	65791	305243	538162	499331	1.12736e+06	733675	777399	280677	1.37606e+06	498837	553773	877790	869591	301752	1.6763e+06	315487	621086	614049
Nervonic acid	0.9983	NA	NA	MS2 forward	365.342	38.946	16306.1	17934.8	16872.4	17776.9	16871.8	19327.2	18018	17924.6	16720.8	17544.7	16616.1	16658.2	14791.1	15955.3	4069.33	7745.84	14946.6	3977.66	8673.17	4071.96	8559.28	19115.8	4739.88	9505.59	8633.04	0	2554.62	4968.13	15194.1	0	21791.5	0	19275.3	8749.4	18024.7	8645.79	6260.86	0	1895.38	0	2996.83	2027.12	12910.1
NA	NA	3, 5-Tetradecadiencarnitine;	-10.6697413353687;	MS1 mz matched	366.268	45.6475	26904.1	34649.9	36547.5	35490.6	35715.9	35502	34653.2	36446.2	32714.2	35779.3	34628.5	35028.7	25437.5	34618	37031.1	23134.5	35586.9	36724.1	47150.5	41961.7	30202.6	32329.7	24218.7	44311.4	35825.2	32733.7	29323.7	35497	47247.9	41883	55461.9	25655.2	25213.4	25482.9	30017.3	40016.5	43876.1	33900.4	24877.9	43825.4	56177.8	32726	33606.2
NA	NA	Fluorescein;Hypoxylone	-1.42591073162577;-1.50571342957304	MS1 mz matched	367.037	48.237	13699.2	9753.84	10084.8	9379.53	9802.85	10404.3	11117.9	9891.41	10080.1	9858.37	11021.7	9853.74	12954.6	10198.2	5262.03	12785.2	8828.14	14246.6	37486	33771.4	93484.4	4025.7	23023.1	35321.8	42183.8	35463.1	36026.9	27437.3	13796.2	32393	56474.5	29138.4	14198.1	28201.2	58272.6	21900.1	34097.8	62761.2	36311.6	36046.4	44344.1	109606	18054.5
NA	NA	3-O-Caffeoyl-1-O-methylquinic acid;3-O-Feruloylquinic acid;3-O-Caffeoyl-4-O-methylquinic acid;(S)-N-[3-(3,4-Methylenedioxyphenyl)-2-(mercaptomethyl)-1-oxoprolyl]-(S)-alanine;Indolylmethyl-desulfoglucosinolate	-14.1321606378994;-14.1321606378994;-14.1321606378994;3.61310737556332;3.61310737556332	MS1 mz matched	367.106	253.999	1.59979e+06	1.6033e+06	1.62035e+06	1.60386e+06	1.60292e+06	1.91277e+06	1.61355e+06	1.62894e+06	1.78958e+06	1.54906e+06	3.28015e+06	1.79657e+06	1.7832e+06	1.8167e+06	2.76957e+06	1.07259e+06	6.13127e+06	1.11909e+06	1.3622e+06	2.02726e+06	2.62044e+06	484191	1.88501e+06	2.61768e+06	1.66898e+06	3.2815e+06	2.03997e+06	3.1976e+06	1.80925e+06	508358	538774	4.8428e+06	803478	1.66274e+06	405858	1.52297e+06	1.29293e+06	2.11985e+06	4.08679e+06	1.76235e+06	1.69747e+06	1.82229e+06	1.74142e+06
NA	NA	4R,5R,6S-Trihydroxy-2-hydroxymethyl-2-cyclohexen-1-one 6-(2-hydroxy-6-methylbenzoate);Mecarbinzid	7.78052870798791;-7.46524684160365	MS1 mz matched	367.108	292.109	3.88432e+07	3.83356e+07	3.78506e+07	3.8492e+07	3.77711e+07	3.88461e+07	3.88494e+07	3.73884e+07	3.77753e+07	3.80359e+07	3.88428e+07	3.76717e+07	5.44863e+07	3.88072e+07	6.42734e+07	6.02563e+07	4.47263e+07	5.94978e+07	4.89608e+07	4.63842e+07	5.94319e+07	6.11848e+07	6.28009e+07	4.46865e+07	4.45566e+07	3.68033e+07	4.27684e+07	4.68699e+07	4.70657e+07	5.91195e+07	5.83226e+07	6.61698e+07	4.3304e+07	4.82146e+07	2.85172e+07	4.18171e+07	6.15472e+07	3.78201e+07	4.84042e+07	4.4441e+07	4.0043e+07	5.3433e+07	5.88974e+07
NA	NA	Alizapride;	7.85323390899488;	MS1 mz matched	367.16	26.826	8.6962e+06	8.63237e+06	8.71669e+06	8.68198e+06	8.6374e+06	8.69074e+06	8.69718e+06	8.63205e+06	8.63901e+06	8.69684e+06	8.69797e+06	8.43487e+06	8.62992e+06	8.62956e+06	6.16001e+06	6.3215e+06	6.75533e+06	4.83226e+06	9.4666e+06	1.19029e+07	9.52098e+06	9.49269e+06	8.4084e+06	7.79424e+06	6.04709e+06	6.38879e+06	4.92902e+06	6.72303e+06	8.40585e+06	1.0456e+07	5.92956e+06	8.43923e+06	6.6482e+06	9.42072e+06	1.00483e+07	7.50366e+06	7.03554e+06	5.22924e+06	5.78211e+06	5.04337e+06	8.72971e+06	3.68809e+06	6.97304e+06
NA	NA	Propantheline;Propantheline	-1.54471791843187;-1.62944914304532	MS1 mz matched	367.216	42.02	184731	185413	184795	190642	186125	167650	176323	181894	181916	180217	181906	184806	184037	182008	42948.6	105721	144756	53325.3	233721	71998.3	205371	439421	64934.5	35158.8	26711	22906.2	27671.1	100408	164628	61556.9	110654	3.97615e+06	33364.2	102778	264233	992109	93638.1	55379.4	55082.2	68077.5	106825	39215.4	257812
NA	NA	Octadecyl fumarate;	-24.6266108179988;	MS1 mz matched	367.284	159.289	77476.3	79433.7	79164	79167.2	79403	78157.4	79234.8	78143.1	79173.8	65232.7	77733.7	71453.5	77699.9	79267.8	70767.6	105373	109776	65855.5	89835.1	49625.6	126501	64672.7	63581.1	60176.3	150352	59087	107617	68037.2	69236.8	130920	131826	108691	67473.8	152382	67426.2	73976.8	105878	69650.2	85777.6	151928	58506.2	64955.2	71552.5
NA	NA	NA	NA	Unmapped	367.872	24.154	56027.4	54191.3	53957.5	57735.5	61359	62427.6	56950.4	61014.8	57312.8	58739.9	59274.9	94602.5	59482.1	58506.3	50611.3	33368.1	66101.1	32858	55517	21289.7	64294.7	41562.1	47838.6	43243.5	61351.5	77924	49564.4	41172.7	54867.3	49709.1	56047.8	87315.2	57910.6	67653.8	56110.7	71591.4	61919.7	65408.2	97418.7	39137.5	42146	35167.4	54971.6
NA	NA	Amidosulfuron	17.559	MS1 mz matched	368.048	175.948	334290	323286	301651	322684	325345	323172	362404	301314	324671	325544	333671	323087	370557	379068	553518	765911	1.09396e+06	1.24228e+06	29233.3	1.00997e+06	537830	911088	621411	4216.43	685460	704845	326092	221489	168342	575830	169748	788509	270797	908517	84334.8	544594	281256	1.08784e+06	1.38603e+06	289331	572433	283924	613130
NA	NA	Hydroxylumiracoxib;	-18.7641883790423;	MS1 mz matched	368.063	339.185	92324.2	87671.1	86329	88129	87394.3	87598	85372	85493.2	85333.3	85297.2	85230.2	92730.7	83693.9	85146.9	74736.5	99390.8	79310.5	148658	83010.2	91803	90996.3	93449.6	77102.9	115257	86536.4	197971	136399	89580.9	77552.5	93758.6	132320	86716.8	105140	94726.9	109589	117618	78309.9	153968	122369	116643	208869	85803.8	61402.5
NA	NA	Pyrithiobac-sodium;Pyrithiobac sodium	6.32193	MS1 mz matched	368.976	23.358	669536	680084	653960	665716	668100	675649	675611	676008	675514	668353	669479	617807	668189	675796	671730	141676	191101	147098	564167	801962	487567	320050	584427	695537	1.36949e+06	163122	183401	531816	251850	497950	3.50672e+06	476024	414024	1.14459e+06	257353	233175	758998	290598	482128	598568	588683	3.26805e+06	143814
NA	NA	Sesamolin;Glycyrrhizaflavonol A;Gancaonin P;Justisolin;Uralenol;8'-Episesaminone;2,3-Dehydrokievitol;Neouralenol;Glycyrrhizaisoflavone A;Styraxin;Norsolorinic acid;Norsolorite;2-Hexanoyl-1,3,6,8-tetrahydroxy-9,10-anthraquinone	9.7461464590054;9.7461464590054;9.7461464590054;9.7461464590054;9.7461464590054;9.7461464590054;9.7461464590054;9.7461464590054;9.7461464590054;9.618884139171;9.618884139171	MS1 mz matched	369.109	154.916	212602	185816	229002	194739	195832	266727	196261	177506	209891	278411	196814	192070	211891	196680	193560	162322	234365	87577.2	187662	150067	120316	164168	273461	253927	176597	141589	205431	125246	141007	138151	125075	118173	218987	219378	246843	252148	150569	143551	168510	339425	260993	338137	197861
NA	NA	2,3-Dehydrosalvipisone;fenopin;2,2-Dimethyl-3-(4-methoxyphenyl)-4-ethyl-2H-1-benzopyran-7-ol;7-Methoxy-2,2,4-trimethyl-3-(4-methoxyphenyl)-2H-1-benzopyran	13.2365266466479;13.2191158732693;13.2191158732693;13.2191158732693	MS1 mz matched	369.175	27.789	9.0597e+06	9.00373e+06	9.00371e+06	9.00403e+06	8.93098e+06	8.94403e+06	8.93156e+06	9.01364e+06	8.98402e+06	9.00469e+06	8.99353e+06	8.58469e+06	8.92935e+06	8.92884e+06	7.62055e+06	8.74654e+06	8.61044e+06	3.85854e+06	1.35204e+07	1.09192e+07	1.2369e+07	4.89156e+06	1.33163e+07	6.88782e+06	7.02073e+06	3.04138e+06	8.09631e+06	7.59945e+06	9.87655e+06	5.2385e+06	9.39004e+06	1.00423e+07	5.60948e+06	1.09642e+07	8.76564e+06	1.23893e+07	2.41537e+06	4.40672e+06	1.05007e+07	2.37356e+06	8.62169e+06	2.1217e+06	7.99065e+06
NA	NA	6-Keto-prostaglandin F1a;20-Hydroxy-PGF2a;10,11-dihydro-20-dihydroxy-LTB4;Prostaglandin G1;Thromboxane B2;6-Keto-prostaglandin F1alpha;6-Keto-prostaglandin F1a;6-Keto-PGF1alpha;6-Keto-PGF1a;Thromboxane B2;TXB2	-1.45528979120907;-1.45528979120907;-1.45528979120907;-1.45528979120907;-1.45528979120907;-1.35049178155033;-1.35049178155033	MS1 mz matched	369.228	162.97	180675	238328	181317	159115	179593	208582	147897	189768	189765	181862	181635	196447	189917	215747	121244	146044	142402	62299.7	365122	131335	65198.3	332969	154194	69505.1	119932	72759.2	71101	59047	52458	827655	62776.5	553983	183461	93605.9	2.00237e+06	97423	160319	64961.7	108267	188624	194455	93240.3	160243
NA	NA	Sulindac sulfone;Quizalofop-ethyl	22.4199881743506;10.2126461047018	MS1 mz matched	371.091	197.016	37475.3	37125.8	38918.9	38574.5	31246.6	27739.1	38942.4	37559.9	38706.9	38836.3	38912.9	40772.7	26344.8	39076.4	25152.8	49601.5	44856.4	44056.8	38304.6	45604.1	39282.8	30531.2	86704.9	53130.7	51903.2	40942.4	38135.8	52260.4	51924.1	36522.7	54312.9	47539.1	34405.1	61763.3	71716.6	50468.2	44328.6	64976.1	30826.8	18796.8	46325	43977.5	40922.7
NA	NA	Armillasin;Mammea B/AB;Mammea B/BA;Isomammein;Tanabalin;(S)-Neomammein;Pyrethrin II;Saucernetin;(+)-Veraguensin;Tabalin	-12.8535231363776;-12.8535231363776;-12.8535231363776;-12.8535231363776;-12.8535231363776;-12.8535231363776;-12.9233783375795;-12.9233783375795;-12.9233783375795;-12.9233783375795	MS1 mz matched	371.189	30.757	485120	471795	468831	464253	467419	463220	472750	463144	463143	466822	463297	429411	462885	462745	172658	298710	288908	161543	934353	536618	885654	156107	1.07446e+06	220462	369994	161861	640296	373514	523081	375308	353930	564902	103837	677680	469995	344775	97379.2	217773	888023	105863	544588	116061	330119
NA	NA	NA	NA	Unmapped	373.061	24.1345	69700.7	65260.4	63097.2	60914.6	63181.4	63262.4	61664.1	63375	62966.1	60600	63523.4	60230.3	59571.9	56310.3	3261.83	10270.2	69447.4	45945.6	0	0	34866.2	13730.5	123997	255.879	7277.03	51865.6	15449.7	571.675	169831	20217.7	10269.9	7272.63	42831	18194.8	19863.1	189565	27738.6	122594	58833.1	0	13755.1	3072.23	161997
NA	NA	Aspidospermatine;1-Acetylaspidoalbidine;Aspidospermatine;Cororidine;(-)-Cororidine;Epicainide	-4.22265646048343;-4.13956973325936;-4.13956973325936;-4.13956973325936;-4.13956973325936	MS1 mz matched	373.168	42.143	108830	103845	103824	102006	103810	106579	108293	103217	103832	100376	104022	105827	105763	105767	101629	56674.2	104664	90429.6	97302.4	131672	72962.8	96201.3	85223.3	109059	130726	32709.2	68690.1	78561.1	114789	141789	87747	140840	59795.5	176095	126895	57402.4	139531	75077.8	65958.7	113448	142593	143244	125068
NA	NA	N'-Hydroxysaxitoxin;Neosaxitoxin;Neosaxitoxin;NeoSTX	-9.89023176486743;-9.89023176486743;-9.83723813515681	MS1 mz matched	374.142	297.478	79465.5	77165.1	77176.6	76273.1	75688.4	75371.5	77288.9	75137.7	74134.3	78780.2	74969	70212.7	77485.1	74994.4	93589.4	76767.3	77364.4	56386.9	71408	80206.1	89764	40863.9	75121.7	119305	82092.2	168127	137827	111822	83991.8	72635.9	78421	58209	84407.6	85781.8	73223.1	103576	79645.5	76288.1	103115	144967	102862	111709	76204.8
NA	NA	NA	NA	Unmapped	374.244	32.7245	87376.8	77274.5	77219.8	77316.8	79887.4	77504.7	79794.7	78787.5	79790.4	80179.5	79774.9	55768.5	77425.5	79937.1	30188	35516.1	76626.7	19137.5	28775.7	39484.6	29882.8	52258	57332.7	82549.6	78985.6	6245.78	17853.3	56113.9	70239.9	47214.7	78551.4	60001.3	23075.5	66417.4	34818.2	16749.5	11707.3	2169.13	17421.4	32828.3	17940.3	17363.8	12262.5
NA	NA	NA	NA	Unmapped	375.022	23.9465	24477.9	24477.6	24814.3	24685.8	24103.8	23922.5	23122.9	24478.6	25546.4	25936.5	24478.5	24912.1	24962	24537.3	3446.22	14153	56807.1	18723.9	2878.23	2462.19	38896.8	28541.7	15378.9	13022.5	47868.2	23674.9	27685	23125.5	61406.4	14274	8311.08	2713.98	8397.7	13353.9	158575	72221.5	12690.7	105256	34337.4	13722.4	19951	59261.8	80759.2
NA	NA	18-Oxocortisol;11,12,14-Trihydroxy-7-methoxy-8,11,13-abietatrien-20,6-olide;12alpha-Hydroxy-13,18-dehydroparain;16&amp;alpha;-hydroxyprednisolone;Rhipocephalin;Picrasin B;Nigakilactone I	3.75184161020815;3.75184161020815;3.75184161020815;3.75184161020815;3.72153754789388;3.72153754789388	MS1 mz matched	375.185	42.5165	405523	390523	386545	386270	391805	389960	386478	379303	390749	383283	390701	390600	386602	390496	343531	236166	398554	447503	352309	330393	264068	473123	321088	1.0664e+06	352023	56930.1	381240	242084	417362	458369	568282	435628	164518	1.06249e+06	382240	226924	446442	285268	175533	411075	428867	179117	765695
NA	NA	beta-nicotinamide D-ribonucleotide;Myristyltrimethylaminium bromide;Tetradecyltrimethylammonium bromide;MTAB	-12.2305147763829;12.5291302278564	MS1 mz matched	375.253	173.798	317559	336104	342340	117037	118075	342315	342634	342563	342653	342563	342653	342689	319586	186774	104610	266245	224944	330554	125315	105777	404818	126879	280743	112661	114981	146728	209388	348835	408089	248214	218413	185360	297796	256076	333508	335638	562628	182035	221472	742340	97546.5	155683	172926
NA	NA	5-Nonadecyl-1,3-benzenediol;	-3.00451090596779;	MS1 mz matched	375.326	169.885	54468.5	55671.9	62223.3	57888.2	58187.5	54999.4	48270.6	55671.7	53415.5	55674.2	48044.5	54478.3	54468.4	55736	29654.2	33044.8	15642.5	110558	17460.9	30918.9	64202.6	6298.64	23132.2	32936.3	27345.6	31506.4	14901.8	73196.4	147008	45860.3	147721	68607.6	32912.3	46604.6	48641.2	47633.2	46261.9	32143.8	25023.3	94446.7	18235.6	47767.7	25472.7
NA	NA	NA	NA	Unmapped	376.101	315.851	325299	312136	310908	310874	294820	314176	324161	324009	336545	323687	323735	147046	330009	311652	432002	439188	243671	117259	356770	300328	193595	141055	352647	338422	360699	935851	714037	356022	143677	186557	122705	249516	463721	138438	90068	652128	298553	430823	562642	820340	550564	605230	311513
NA	NA	Mefloquine;Pyridate	4.11936334077063;3.5438775680945	MS1 mz matched	377.118	297.872	111717	91911.4	94212.1	91991.9	92360.9	92316.6	92120.3	94344.8	93756.4	86671.7	92599.1	78734.3	94386.7	93097.1	128021	86887.1	101943	60155.6	77160.1	107866	103498	40869.7	98629	145508	97410.6	252655	221679	148013	81610.9	82098.5	99152.7	58893.7	118609	90867.9	67735.8	118813	71398.7	100780	149078	205820	148346	116432	94352.1
NA	NA	Eremopetasitenin C1;18-Hydroxycortisol;11-Dihydro-12-norneoquassin;6-beta-hydrocortisol;Isohumulinone A;Eremopetasitenin D1;Sugetriol triacetate;Humulinone;6alpha-Hydroxycortisol;6alpha,11beta,17,21-Tetrahydroxypregn-4-ene-3,20-dione;Nigakilactone A;Quassin	-0.631140467467345;-0.631140467467345;-0.631140467467345;-0.631140467467345;-0.631140467467345;-0.631140467467345;-0.631140467467345;-0.631140467467345;-0.52881485717673;-0.52881485717673	MS1 mz matched	377.2	42.287	966338	995035	958711	950343	950373	950266	956674	956665	950306	946842	950320	958595	958443	950782	618463	915259	724525	765853	678916	571490	1.02821e+06	636210	447343	2.90257e+06	661147	191176	1.18125e+06	874807	664669	1.61668e+06	1.27842e+06	936711	549080	1.2757e+06	709252	640196	1.30797e+06	957363	722140	1.14515e+06	1.14705e+06	555182	430833
NA	NA	NA	NA	Unmapped	377.269	164.221	494810	448836	452349	439746	439953	436927	439481	452283	452170	443425	427086	599089	436169	518611	646621	484527	860418	537077	790086	527427	557450	706638	400152	709010	646302	263548	618462	565251	644737	930484	424076	699276	556042	1.04632e+06	481328	523540	558444	567346	425283	1.16235e+06	515803	338524	721687
NA	NA	d-Tocotrienol;beta-Micropteroxanthin;delta3,5-Deoxytigogenin;alpha-Micropteroxanthin B;delta3,5-Deoxyneotigogenin;delta-Tocotrienol;6-Geranylgeranyl-2-methylbenzene-1,4-diol	-4.61894253374401;-4.61894253374401;-4.61894253374401;-4.61894253374401;-4.61894253374401;-4.54198153533841;-4.54198153533841	MS1 mz matched	377.269	181.323	200418	207275	214324	207265	200606	203723	200382	207362	200480	251705	197480	222298	131577	181716	187259	121416	320278	146739	192821	151793	199228	150521	130662	209736	162179	44455.9	152089	219914	199561	310748	294814	299794	143604	428763	177211	168110	298071	253408	108564	407371	137231	216777	227575
NA	NA	Gonyautoxin V;Gonyautoxin 5;Gonyautoxin V;GTX5;Toxin B1	13.2511713020301;13.2949608405585	MS1 mz matched	378.096	288.768	337244	341616	334532	337299	333067	338000	332333	332997	335363	370943	332876	337236	322481	332869	355978	349966	365540	396773	353790	366468	375190	348066	360406	376113	359246	396948	320459	392545	421429	362523	352346	353438	324489	403314	389985	206277	346932	192119	347383	336800	342051	377035	322120
NA	NA	Gonyautoxin V;Gonyautoxin 5;Gonyautoxin V;GTX5;Toxin B1	13.0665190762358;13.1103086066785	MS1 mz matched	378.096	259.248	79982.2	84204.8	80016.8	80263.8	79221.5	77682.7	75104.6	84582.8	71122.4	77811.4	80332.2	75039.2	77694.3	80291.2	255560	84356.4	282083	88691	90048.9	81086.9	473741	66833.6	239279	218143	100889	161085	240532	287394	144027	117615	110055	70846	32460.3	114466	47495.4	69531.8	153396	79854.5	171447	156260	90900.2	124482	72985.6
NA	NA	Hyaluronan biosynthesis, precursor 1;Chondroitin;4-Deoxy-beta-D-gluc-4-enuronosyl-(1,3)-N-acetyl-D-galactosamine;3-(4-Deoxy-beta-D-gluc-4-enuronosyl)-N-acetyl-D-glucosamine;3-(4-Deoxy-alpha-L-threo-hex-4-enopyranosyluronic acid)-2-acetamido-2-deoxy-D-glucose	3.50688422408453;3.50688422408453;3.40269287542051;3.40269287542051	MS1 mz matched	378.113	446.838	22336.1	21794.6	22326.5	21217.7	22307.5	21345.1	29629.6	19324.2	26651.9	17039.2	28386.6	21266.2	22219.8	21231.3	21973	25874.8	30471.1	21099.7	31263.4	36272.4	20918.1	6201.94	152509	37089	42900.3	85742.1	62502.1	41978	8107.27	32696.3	31675.8	20316.1	12883.5	19173.9	23940.7	48686.8	63005.4	24829.1	30806.5	112432	72109.6	65414.9	48678.1
NA	NA	4-Methoxybenzyl O-(2-sulfoglucoside);Diphyllin;Tetracenomycin F1 methylester	16.1345948893791;-15.1280119214905;-15.1280119214905	MS1 mz matched	379.084	383.638	807488	816691	799292	807594	801614	806266	803032	807698	807783	801370	799363	739414	807615	793880	31092.8	50182.6	34912.7	31566.5	38040.1	32084.7	27691.8	32131.8	31604.4	52430.7	28374.7	68725.5	30838.8	31545.4	28762.8	33858.5	52457.9	29635.8	28892.6	37048.9	4.64033e+06	32507.4	54648.7	40056.5	101048	44102.2	89797	65560.7	29862.7
NA	NA	N-(1-Deoxy-1-fructosyl)tryptophan;2,2-Dimethyl-3-[4-(acetyloxy)phenyl]-4-ethyl-2H-1-benzopyran-7-ol acetate;4-Ethyl-3-(p-hydroxyphenyl)-2,2-dimethyl-2H-1-benzopyran-7-ol diacetate	1.60170097069508;-9.04876442281477	MS1 mz matched	379.159	42.037	119518	118821	119513	118976	119398	126474	128874	123869	134293	128765	129209	215248	119905	119497	162148	9478.39	132386	111553	174071	144589	129944	97918.5	106364	118035	143963	34254.5	224812	117161	142518	149861	109614	109846	106604	215282	132445	160196	167003	91286.1	132268	106506	111157	151152	94161.2
NA	NA	Bisnorcholic acid;	-19.9978291323847;	MS1 mz matched	379.249	158.559	518374	588453	561520	620654	588816	638243	572043	614461	622007	555196	571143	589120	569545	569795	830097	444574	760596	576468	531856	323717	644324	463128	311612	458083	466557	80689.6	746314	1.87988e+06	651850	855864	415365	463443	350475	534184	742179	617426	662424	456664	372022	697755	550768	262948	613549
NA	NA	Fludarabine;Benzoylprop-ethyl	3.66384490125131;-9.5875044683909	MS1 mz matched	381.079	282.813	40020.4	60624.1	42059.2	39999.2	39998.8	40279.9	39974.8	41573.5	41068.8	41568.1	40522.5	39947.5	57819.9	39061.9	17964.9	13690.1	25978.6	24356.1	24483.1	28227.3	28777.6	13694.1	27191.4	10647.8	32096.6	35955.4	18592.4	10559.5	27916.6	18661.6	21133.8	17986.3	80276.2	49263.8	21573.9	21719.6	70814.8	14328.3	11656.7	18178.9	48636.3	42207	18979.2
NA	NA	7-Methylrosmanol;Cortisone;19-Oic-deoxycorticosterone;Aldosterone;Prednisolone;Tricyclodehydroisohumulone;Cortisone;17alpha,21-Dihydroxy-4-pregnene-3,11,20-trione;Kendall's compound E;Reichstein's substance Fa;Aldosterone;11beta,21-Dihydroxy-3,20-dioxo-4-pregnen-18-al;Prednisolone;Cinerin II;Tricyclodehydroisohumulone;Aldosterone hemiacetal;11beta,18-Epoxy-18,21-dihydroxypregn-4-ene-3,20-dione	3.68135282688483;3.68135282688483;3.68135282688483;3.68135282688483;3.68135282688483;3.68135282688483;3.60916917762508;3.60916917762508;3.60916917762508;3.60916917762508;3.60916917762508;3.60916917762508	MS1 mz matched	381.174	41.543	185178	176997	198027	184429	180105	193750	194468	195936	197080	208089	196892	380942	185298	194057	125058	157574	174830	95227.9	189903	168964	73411.9	120987	110674	139013	222611	14264.6	60605	120147	138981	149068	189978	156414	168218	165000	144440	155759	175076	105707	94271.4	142153	116498	244440	115210
NA	NA	(R)-3,4-Dihydro-8-hydroxy-3-tridecyl-1H-2-benzopyran-1-one;Ginkgoic acid;ent-17-Acetoxy-16b-kauran-19-al;Methyl-[10]-shogaol;Volemolide;Siderol;Ginkgoic acid;Ginkgolic acid;Taxa-4(20),11(12)-dien-5alpha-acetoxy-10beta-ol;10beta-Hydroxytaxa-4(20),11-dien-5alpha-yl acetate;5alpha-Acetoxytaxa-4(20),11(12)-dien-10beta-ol;3alpha,21-Dihydroxy-D-homo-5beta-pregn-17a(20)-en-11-one	-2.2960236090789;-2.2960236090789;-2.2960236090789;-2.2960236090789;-2.2960236090789;-2.2960236090789;-2.3104639759;-2.3104639759;-2.3104639759	MS1 mz matched	381.216	43.344	22209.7	22216.3	21639.9	21566.1	25840.8	22844.6	20177	21595.7	23330.4	21597.8	21588.2	15153.2	22259.1	21561.2	8221.02	19384.1	10635.1	22569.6	13072.5	17403.5	8914.59	13996	11476.2	17616.2	20429.6	3129.11	16417.7	9609.95	12166.1	42120.6	41883.9	56824.5	11374	29587.9	26185.5	22295.3	27816.8	26974	8786.54	16875.3	70701.9	13978	36213.9
NA	NA	Ethion	24.48	MS1 mz matched	382.987	24.0635	53590.5	38704.3	39917.2	36942.2	38703.5	38755.5	39911.6	39890.7	39862.5	39693	39892.5	32748.2	39847	39619.6	10182.1	4192.33	47295.9	36670.9	36447.7	3731.3	28935.3	71502.6	85171.7	42066.2	38877.3	71664	66772.4	37786.1	96555.3	49220.6	43973.8	26723.4	92997.6	56460.6	30642	75182.8	53375.1	20346.2	55634.7	81040.8	74107.3	70817.9	49357.1
NA	NA	NA	NA	Unmapped	383.013	155.472	21939.6	28938.5	28949.7	30556.5	28992.8	31216.5	25797.8	30623.2	28946.6	33681.3	30780.9	39008.7	28428.4	28535.7	9414.06	13192.4	24934.8	2651.6	30590.1	7350.71	19912	20505.9	22545.1	13783.8	9985.88	8140.67	6355.98	20066.9	17609.4	5742.65	5515.79	26986.2	45810	9558.97	23992.1	23063.6	15468.2	4696.9	16053	16809.3	906.624	11565.3	23127.6
NA	NA	N-[2-(4-Chloro-phenyl)-acetyl]-N'-(4,7-dimethyl-quizolin-2-yl)-guanidine	0	MS1 mz matched	383.146	291.473	208938	195120	194825	197452	197459	200414	194788	197502	197511	197516	194821	168491	194755	194776	291998	261009	241426	229065	256825	244512	308742	208867	288708	309488	227969	329869	268041	331784	284349	210887	237658	245178	201426	220239	167704	253526	248093	221630	275750	292446	395480	398554	277781
NA	NA	Kanzonol N;O-Ethylcubebin;Glicoisoflavanone;5,7-Dihydroxy-3',4'-dimethoxy-5'-prenylflavanone;12-Dehydroporson;Schizandrin C;Wuweizisu C	-10.3304040266437;-10.3304040266437;-10.3304040266437;-10.3304040266437;-10.3304040266437;-10.3603393714313	MS1 mz matched	383.153	31.97	2.06689e+06	2.04605e+06	2.06734e+06	2.04605e+06	2.01749e+06	2.04618e+06	2.0142e+06	2.04641e+06	2.05634e+06	2.02969e+06	2.01734e+06	1.7821e+06	1.98664e+06	2.01575e+06	639620	575681	594818	1.67567e+06	1.1798e+06	3.67821e+06	1.15108e+06	1.88872e+06	1.08722e+06	2.41719e+06	953544	3.87292e+06	882208	777217	1.2199e+06	2.98193e+06	962227	1.378e+06	2.77983e+06	1.60349e+06	2.23775e+06	1.13308e+06	7.10958e+06	471558	950251	6.47877e+06	2.58359e+06	1.89975e+06	1.01489e+06
NA	NA	(6beta,7alpha,12beta,13beta)-7-Hydroxy-11,16-dioxo-8,14-apianadien-22,6-olide;Armillarivin;	-3.99277787169493;-3.99277787169493;	MS1 mz matched	383.192	250.029	307084	307073	302600	307089	304078	306714	314721	303104	312934	309838	309058	307098	317857	316482	437967	323611	281553	342964	408028	170203	194837	443621	627024	586835	371366	556230	338846	569751	419170	399563	288578	364583	363129	634862	116557	558335	356417	476048	564328	697246	439456	472840	456060
NA	NA	2-O-Feruloylhydroxycitric acid;	-5.67277556941094;	MS1 mz matched	383.289	159.84	175401	177169	177170	177164	178757	177173	175400	176345	177194	177180	173854	177187	172345	175376	108680	170763	180191	111337	126857	102513	232036	186895	114743	169484	133421	88237.2	106208	197313	111698	165031	177996	141698	132165	164185	99101.8	152272	161318	119939	110281	182335	121998	140851	147150
NA	NA	NA	NA	Unmapped	384.036	338.73	47445.5	45272.6	46253.3	46264.4	45860.9	48210.6	46282.9	46292.7	47361.5	47181.1	47370.5	36829.8	48421.9	50964.7	39862.7	55522.2	35763.6	33725.2	65084.3	45485	33733.6	45888.5	48549.1	34473.8	67368.9	68387.5	53433.9	35960.9	25708.6	38690.8	39996.5	44936.8	76448.7	28539.1	35447.4	82948.7	70649.4	49260.3	70670.6	62653.4	72344.7	46317.4	64730.9
NA	NA	Coutaric acid;Cetiedil	2.41580647813266;-18.8999323038551	MS1 mz matched	384.17	182.274	64656.5	64672	50813.1	54760.1	53233.8	65549	66357	64678.8	63370.7	63388.6	64652.9	64646.2	63383.1	63376.8	83139.9	37507.5	79598.8	41156	62139.4	31614.7	89500.2	22060.1	37873.2	47024.8	27839.7	12829.3	15456.3	130462	82511.7	42584.1	27992.2	47340.4	29185	87585.1	35081.4	21774.2	27402.6	19640.8	22288.7	36588.3	26522.3	31607.2	21138.3
NA	NA	NA	NA	Unmapped	384.935	42.512	115355	115095	113848	114942	115071	120529	120331	114695	114432	115480	115192	156252	121975	119912	108904	103998	114211	104356	108031	110552	78899	106956	103761	117044	106099	70296.2	104350	106132	101578	113836	107703	98985.6	113138	126591	110085	118483	105374	103746	105433	110859	117127	120089	111709
NA	NA	1,2-Dihydrodehydroguaiaretic acid;1-(4-Hydroxy-3-methoxyphenyl)-7-phenyl-3,5-heptanedione;Gingerenone C;(+)-Galeon;5,5-Diisopropyl-2,2'-dimethylbiphenyl-3,3',4,4'-tetrone;8-(3,3-Dimethylallyl)spatheliachromene;Pulverochromenol;Uncitone;Dehydrodieugenol;Licarin A;(+)(-)-trans-Dehydrodiisoeugenol	-2.48105323093808;-2.48105323093808;-2.48105323093808;-2.48105323093808;-2.48105323093808;-2.45284557672137;-2.45284557672137;-2.45284557672137;-2.45284557672137;-2.45284557672137	MS1 mz matched	385.169	40.8665	3.69287e+06	3.31092e+06	3.69924e+06	3.17068e+06	3.64541e+06	3.64914e+06	3.44624e+06	3.60587e+06	3.54252e+06	3.6728e+06	3.67135e+06	3.50868e+06	3.67264e+06	3.67306e+06	1.61898e+06	1.81966e+06	2.05187e+06	606473	3.37492e+06	5.53741e+06	1.42682e+06	3.03416e+06	3.06294e+06	3.00647e+06	1.79974e+06	1.09448e+06	701904	1.14211e+06	1.68087e+06	3.03124e+06	2.11252e+06	3.0567e+06	5.86235e+06	5.65358e+06	3.65064e+06	4.46885e+06	9.02732e+06	1.03601e+06	2.27208e+06	7.53653e+06	3.10326e+06	3.86757e+06	2.16673e+06
NA	NA	10,11-dihydro-20-trihydroxy-leukotriene B4;Oleandolide	-20.3075649032002;-20.4282157935008	MS1 mz matched	385.223	277.372	17182.4	18547.2	18489.2	18243.6	17790.4	17792.3	17635.7	17636.2	17634.1	17979.4	16760.2	17431.4	17789.1	17634.6	5183.12	9750.91	1918.6	335.309	6848.79	23927.9	0	25632.6	1501.93	0	21554.5	13805.6	1675	0	0	109560	281.269	12245.7	1520.38	0	34436.7	0	23204.6	5840.27	3442.69	5930.03	115741	4635.3	41195.9
NA	NA	dCDP;Thifensulfuron-methyl;Thifensulfuron methyl	22.8753689034954;3.66895959415101	MS1 mz matched	386.032	233.812	64841.2	80555.8	58972.8	65348.7	65365.4	65401.2	65432.9	63741.2	65431.9	63778.1	65477.9	63719.1	62579.3	63877.8	60137.7	73950.4	70241.4	79210.8	73063.5	67977.2	72049.9	88574.3	74356.6	81969.9	69539.5	88156.9	92709.6	64394.4	68453.3	89052.8	99507.2	69797.7	58107.5	73169.4	78957.7	71358.7	83361.1	85648.1	56732.6	86935.5	104698	80446.1	74717.4
NA	NA	Phenylalanyl-Tryptophan;Tryptophyl-Phenylalanine;Aniflorine	-0.830394744888431;-0.830394744888431;-0.854315560764297	MS1 mz matched	386.127	172.169	165893	161086	151971	150485	158663	161026	158679	158671	166194	158649	151758	161029	163625	161048	132839	48039.2	123979	85153.4	234348	422470	111864	80677.2	127784	228251	173386	101029	133596	142134	166767	281822	379586	118265	69861.6	181895	166152	78888.8	158019	118960	191538	75198.9	90257.9	466649	140123
NA	NA	NA	NA	Unmapped	386.235	37.226	176760	148117	153903	153290	163632	150608	145252	160685	144710	144543	144700	158986	164904	158120	161514	146398	64801.6	88718	64918	39907.6	36234.6	439473	37271.9	67644.7	79414.8	10931	21500	46577.7	68344.2	83957.1	130954	32000.7	73449.8	32809.9	116634	96130.4	67419.6	34269	53013.7	63508.3	298743	92286.5	37438.8
NA	NA	Tetracozole	-20.2145	MS1 mz matched	387.027	344.945	2.47319e+07	2.44922e+07	2.44896e+07	2.43997e+07	2.44943e+07	2.44929e+07	2.44953e+07	2.42631e+07	2.41239e+07	2.44982e+07	2.49135e+07	2.32087e+07	2.42577e+07	2.4257e+07	2.608e+07	2.84358e+07	2.74287e+07	3.08055e+07	2.70085e+07	2.5556e+07	2.88895e+07	2.73178e+07	2.85114e+07	3.00918e+07	2.78439e+07	2.10894e+07	2.09508e+07	2.87268e+07	2.85508e+07	2.77338e+07	2.75793e+07	2.82703e+07	2.43593e+07	2.91989e+07	2.88872e+07	2.66897e+07	2.92499e+07	2.8012e+07	2.52638e+07	2.75203e+07	29532834	2.78179e+07	2.5307e+07
NA	NA	NA	NA	Unmapped	387.053	270.378	82026.3	77529.5	77533.4	76600.2	75441.7	77549.4	77784	76607.9	77547.1	74317.4	76588.4	70134.6	79423	75542.2	53083.8	76093.9	36758.4	74836.6	64623.2	59225.8	112884	69974.8	87401.9	54168.8	82826.5	70436.8	39509.3	67100.9	56077.4	39471.7	26657.5	55959.7	101309	118818	122955	54226.4	50890.5	85368.6	72112.4	91783.6	77717.6	113086	57557
NA	NA	N-Methyl-14-O-demethylepiporphyroxine;	0.303392100988631;	MS1 mz matched	387.15	258.594	15339.6	13781.3	14591.2	13786.4	13705.6	13343.5	13838.1	13849.7	13269.6	13282.3	13248.4	13265.5	13264.2	13269.2	47196.5	15216.6	48346.4	20618.3	17273.8	6779.45	40748.5	16068.7	54034.8	75417.4	17187.1	33002.1	23582.3	89281.9	43838.3	14743.1	9639.88	17954.6	8975.54	67787.9	3924.68	14914.5	47716.1	18221.3	16162.9	57014.4	23662.8	22265.7	16506.6
NA	NA	Cycloneomammein;2-(4-Allyl-2,6-dimethoxyphenoxy)-1-(3,4-dimethoxyphenyl)-1-propanol;Cyclomammein;Fragransin D3;Pyranomammea C;Pyranomammea B;Quassin;Furomammea G;Fragransin D1;MAB 4;Quassin;Nigakilactone D;Surimensin	3.6358616441693;3.6358616441693;3.6358616441693;3.6358616441693;3.6358616441693;3.6358616441693;3.6358616441693;3.6358616441693;3.6358616441693;3.6358616441693;3.60649436894755;3.60649436894755	MS1 mz matched	387.185	42.03	3.69436e+06	3.53927e+06	3.50637e+06	3.50485e+06	3.58679e+06	3.59508e+06	3.53038e+06	3.44407e+06	3.48551e+06	3.50528e+06	3.50584e+06	3.50484e+06	3.53882e+06	3.62877e+06	2.43677e+06	2.25601e+06	4.35525e+06	1.98552e+06	4.44017e+06	6.06955e+06	2.72345e+06	2.16292e+06	5.27152e+06	4.00387e+06	2.99069e+06	253524	1.34469e+06	2.36913e+06	2.08797e+06	2.91849e+06	3.5528e+06	2.947e+06	4.05298e+06	7.90423e+06	3.29664e+06	5.38157e+06	4.3022e+06	1.83436e+06	2.898e+06	4.2436e+06	4.46489e+06	2.45522e+06	3.14099e+06
(4Z,7Z,10Z,13Z,16Z,19Z)-4,7,10,13,1 6,19-Docosahexaenoic acid	0.9483	NA	NA	MS2 reverse	387.253	169.615	201622	182285	182168	176917	177035	177098	167053	177347	182472	182471	176474	182603	160985	191573	157077	90859.6	321540	156139	434571	358724	145833	102906	191568	215035	130642	41093.8	274785	362424	444293	433019	100623	35139.8	213180	254657	335032	121759	639714	125816	238610	747081	126174	264229	550283
NA	NA	NA	NA	Unmapped	389.091	163.479	103597	102726	103729	103691	113059	103676	103836	76626.8	118463	98965.6	99044.9	56148.7	109530	98777.8	101956	178607	184526	133117	226380	98605.2	154879	109830	67330.3	145532	142438	146027	169447	147927	191663	99892.8	67661.5	156818	110131	114701	229848	197517	250143	211054	116379	146183	165091	221443	86766
NA	NA	7-Hydroxy-3-(3-hydroxy-4-methoxybenzyl)-5-methoxy-4-chromanone;Aflatoxin B1 dialcohol;4-Hydroxy-2,3,9-trimethoxypterocarpan;5-Hydroxy-3-(4-hydroxybenzyl)-7,8-dimethoxy-4-chromanone;Americanol A;Isoamericanol A;Americanol;Cerasinone;Melilotocarpan C;(R)-2-Feruloyl-1-(4-Hydroxyphenyl)-1,2-ethanediol;(卤)-3',4'-Methylenedioxy-5,7-dimethylepicatechin;Samaderin A;3',6'-Dihydroxy-2',4,4'-trimethoxy-chal…	-19.200549830337;-19.200549830337;-19.200549830337;-19.200549830337;-19.200549830337;-19.200549830337;-19.200549830337;-19.200549830337;-19.200549830337;-19.200549830337;-19.200549830337;-19.0845302312899;-19.0845302312899;-19.0845302312899;-19.0845302312	MS1 mz matched	389.118	377.498	233421	230430	234501	233588	230414	230385	231999	230988	230281	239696	233567	209579	228071	230771	372596	326709	352818	288045	325757	232033	393358	200301	261597	422414	329418	398722	282609	391056	244301	182786	227839	229309	227547	381953	145258	193860	326521	177513	262150	295507	180780	273293	182966
NA	NA	Nutriacholic acid;9'-Carboxy-alpha-chromanol;7-Hydroxy-3-oxocholanoic acid;D8'-Merulinic acid A;7a-Hydroxy-3-oxo-5b-cholanoic acid;12-Ketodeoxycholic acid;Bis(2-ethylhexyl)phthalate;Di(2-ethylhexyl)phthalate;Dioctyl phthalate;DEHP;3alpha,12alpha-Dihydroxy-5beta-chol-6-enoate;Di-n-octyl phthalate;Bis(n-octyl) phthalate;Dioctyl 1,2-benzenedicarboxylate;Diisooctyl phthalate;Apocholic acid;3alpha,12a…	-0.0248541414941168;-0.0248541414941168;-0.0248541414941168;-0.0248541414941168;-0.0248541414941168;-0.0248541414941168;0;0;0;0;0	MS1 mz matched	389.269	171.379	686225	666229	640959	650976	704108	703044	651369	651456	658601	651366	657870	487405	650865	650712	721470	397922	628760	470436	454013	687827	739041	364431	344847	586807	455223	160854	754139	535917	451124	559702	652463	588264	322154	1.34944e+06	488547	367435	1.09766e+06	720973	334231	1.31565e+06	547497	462810	440024
NA	NA	NA	NA	Unmapped	390.11	297.212	25408.9	24583.3	24900.2	23983.1	22938.9	24050.6	24715.2	22317	23937.2	26533.6	23905.2	23002	26802.6	21744.3	26758.8	24296.3	20640.7	18456.8	19116.5	23496.7	24642.7	11857.7	18988.1	31426.9	22993	49183	33500.2	30148.8	22677	20884.8	25931.2	16911.3	21064.5	23200.9	16999.2	33674.2	25220	18936.3	29553.8	39136	38998.7	32210	18618.9
NA	NA	Glycoperine	-6.90313	MS1 mz matched	390.117	314.179	41662.2	39909.1	42072.8	47485.7	36038.3	40659.3	40681.1	40623.6	54093.7	39586	41899.4	27688	39425.5	39513	44300.7	59419.3	37206.3	43434.2	56521.5	46222.5	26398.3	31352.7	40626.2	53466.3	37070.1	229541	161100	61288.5	39017.8	45795.9	53702.8	21838.6	55449.8	31664.4	20953.9	158812	78375.5	80605.6	88813.3	157718	52131.3	54390.1	66926.6
NA	NA	Patuletin;4',5,6,7,8-Pentahydroxy-3'-methoxyflavone;Sulfadimethoxine sodium	14.4031129631772;14.4031129631772;7.52886189205638	MS1 mz matched	391.071	362.731	338324	338392	332993	341529	337153	365787	332711	342203	327123	314719	338600	298108	332684	324581	384102	402956	468154	509938	448194	348300	538442	431709	407395	491099	494677	262678	303929	495124	521651	415053	732020	365488	327210	427088	373203	308537	546415	510639	368275	370470	373664	374905	353785
NA	NA	Icaceine	-21.3196	MS1 mz matched	391.26	33.658	52436.7	41540.4	49092.2	48078.3	53423.6	50943.3	50618.2	51625.2	49841.3	53059.9	52584.1	47943.6	52650.6	53034.1	31165.7	8050.13	5595.21	5997.56	15829.1	34140.8	19461.6	32137	22488.9	11561.1	52593.6	1111.61	4128.48	7179.99	32645.1	23960.2	24957.8	15132.7	22369	12831.7	19587	77870.1	24160.6	27372.3	64476.9	27922.2	27672.6	134066	13978.4
Deoxycholic acid	0.9998	NA	NA	MS2 forward	391.285	136.975	419643	412247	433434	433761	433728	433664	434094	433644	434389	433542	433894	338136	423681	405434	1.89558e+06	453221	334347	310924	598366	705877	362825	187485	577695	624926	542638	435931	392346	694241	646112	694531	1.28672e+06	1.09069e+06	349869	507220	525457	580105	971110	371371	351100	815756	533386	928808	525202
NA	NA	NA	NA	Unmapped	391.285	157.957	239851	186331	188536	189417	187605	185077	185030	189459	179669	189440	184925	169995	188807	189297	247370	185445	301528	186368	247577	167149	208690	165131	162519	256133	205479	92511.9	186687	249833	245266	256862	149810	235191	176712	377946	163636	226193	162155	213253	103071	465006	351779	176356	194068
NA	NA	NA	NA	Unmapped	392.048	24.139	265284	261590	262791	262702	251900	265799	258450	262703	266828	262708	261590	256598	261593	261474	65203.8	56662.3	51033.6	184491	1.04617e+06	509504	85123.4	147196	633774	1.76171e+06	102591	340710	250579	338765	209130	612875	196321	1.60753e+06	682727	458724	43672.2	142217	354037	25946	201942	1.58329e+06	605834	207629	63298.6
NA	NA	(-)-Arctigenin;Hydroxymyricanone;9-Hydroxy-3',4'-dimethoxy-3,4-methylenedioxy-9,9'-epoxylignan;Tetrahydrocurcumin;(8R,8'R,9S)-9-Hydroxy-3,4-dimethoxy-3',4'-methylenoxy-9,9'-epoxylignan;Licoriphenone;6',7'-Dihydroxybergamottin;2-(4-Allyl-2,6-dimethoxyphenoxy)-1-(3,4-methylenedioxyphenyl)-1-propanol;Clavamycin F	9.97293379626643;9.97293379626643;9.97293379626643;9.97293379626643;9.97293379626643;9.97293379626643;9.97293379626643;9.97293379626643;-9.40444346511846	MS1 mz matched	393.133	252.959	36491.3	37038.2	36923.6	37838.8	36005	36352.9	36337.7	36913.5	34895.9	36974.8	35677.9	36354.7	36956.4	36459.2	27617.1	38161.5	31456.7	23877.1	30910.8	36364.7	32228.5	29125.3	37408.8	34674.8	43486.7	48258.4	64648.5	34029.4	36031.5	48744.9	76653.9	33737.1	43675.4	25894.7	38204.9	73226.6	42407.9	65712.1	43329.1	50934.6	66327	51442.2	37001.3
NA	NA	Pteroside Z;Secoeremopetasitolide B;Nigakilactone M;Nigakilactone N	-12.2103255668424;-12.2103255668424;-12.3287921436874;-12.3287921436874	MS1 mz matched	393.194	43.458	188299	188577	171872	183646	169801	171633	199798	183452	188996	178084	194144	187347	189200	184052	179837	145490	147035	435396	247348	201197	158764	151329	137429	155073	211799	139220	283305	329287	283334	587506	337765	194461	106288	337797	96244.7	135091	183595	204053	119594	302571	273179	168798	120814
NA	NA	NA	NA	Unmapped	394.056	48.612	23193.1	19001.6	22260.4	13972.1	19212.5	19840.1	20982.4	21883.4	21674.5	24302.8	22099.9	19550.8	21765.5	21839.3	9014.56	17195.7	18741.8	23700.7	84473.8	71361.4	47934.4	13742	51939.2	68757.1	79047.2	80226.9	68348.5	42930.3	25280.8	65451.7	88080.4	57307.6	35822.1	47138.4	117554	46813.4	73058.7	111730	68093.9	64587.8	101525	154203	37906.9
NA	NA	Novobiocic acid	-9.87	MS1 mz matched	394.125	142.51	288773	508236	507422	489020	507586	507286	506159	325797	543173	351844	507396	506772	488957	507825	273103	188158	440047	221641	943942	469385	460048	191906	393685	443589	498513	154909	384649	341336	348329	400726	306288	638578	600328	245763	330649	202984	642137	95803.3	47422.3	472607	647266	690759	331924
NA	NA	Captopril-cysteine disulfide;Altersolanol A;5-O-Caffeoylshikimic acid	-1.08039314233146;-10.4140476575804;-10.4140476575804	MS1 mz matched	395.092	41.588	82699.5	79719.4	81179.5	70814.3	74887.7	82722	82690	82696.3	84610.3	82674.7	81800.6	80085.5	82656.6	86093.5	31699.7	18446.8	40432.5	16673.3	24485.2	29988.3	16931.9	26894.6	43981.1	4780.2	46935.9	7350.92	27619.8	4206.15	42418.5	24174.5	25018.1	22550.6	80860.5	98053.8	23806.3	45356.6	152409	14559	13611.7	26757.8	47066.7	55858.9	21526.3
NA	NA	7-Methylrosmanol;Cortisone;19-Oic-deoxycorticosterone;Aldosterone;Prednisolone;Tricyclodehydroisohumulone;Cortisone;17alpha,21-Dihydroxy-4-pregnene-3,11,20-trione;Kendall's compound E;Reichstein's substance Fa;Aldosterone;11beta,21-Dihydroxy-3,20-dioxo-4-pregnen-18-al;Prednisolone;Cinerin II;Tricyclodehydroisohumulone;Aldosterone hemiacetal;11beta,18-Epoxy-18,21-dihydroxypregn-4-ene-3,20-dione	3.68135282688483;3.68135282688483;3.68135282688483;3.68135282688483;3.68135282688483;3.68135282688483;3.60916917762508;3.60916917762508;3.60916917762508;3.60916917762508;3.60916917762508;3.60916917762508	MS1 mz matched	395.163	40.8305	441433	479415	451235	431468	438947	450353	441835	430814	430685	430733	418624	329551	441803	436202	151511	237152	341851	254514	461431	309624	807425	347365	318820	607933	625956	43625.2	228800	494611	517260	475837	125319	113475	445802	254085	492968	382337	187619	377771	271829	272462	380608	376572	407004
pregnenolone sulfate	0.9516	NA	NA	MS2 forward	395.189	26.3125	187647	185022	190842	188149	187606	189465	183892	185032	185039	187628	187654	184840	184790	179718	91313.5	234803	136008	45591.1	276482	275356	103835	102469	104627	296183	67331.8	59946	35760.2	73106.8	109584	343968	47004.7	96851.4	110211	76698.1	156691	183835	198936	194312	68638.1	114087	116107	59042.4	148226
NA	NA	Bismuth subnitrate;Bismuth hydroxide nitrate oxide	-13.3749	MS1 mz matched	396.006	281.938	79885.6	89674.5	88819.3	89676.6	88577.9	88382.5	89678.9	88821.4	89665.6	90253.7	89673.8	87246.5	88908.4	90787.6	29441.8	98133.1	43618	91903.6	113768	72997.1	64585.5	105821	95610.5	54980.1	93306.1	117455	138580	45251	67807.4	117498	147168	109747	101387	34387.9	120434	112020	117703	129514	99634.6	86820.9	135467	69284.7	95471.8
NA	NA	NA	NA	Unmapped	396.062	275.05	47471.3	45433.3	45745.9	45422.3	44227.6	43295.2	39966.2	44228.8	44145.8	44397.9	45549.3	51626.6	44087.8	41506.5	51498.3	49543.9	57099.2	46669.9	41196.3	48404.2	49888.1	32115.5	42749.9	73370.2	46681.9	81569.1	58614.5	60652.2	29615.5	44223.4	43034.1	40370.9	38285.5	63978.3	27990.5	54548.9	41840.8	48083.7	58361.2	69134	58744.2	48736.3	31837.9
NA	NA	NA	NA	Unmapped	396.115	397.883	58685.1	56852.6	58691.3	60105	58695.8	60808.4	58695.1	58682.4	59215.1	59302.8	59341.8	54343.2	59932.5	62659.5	77830.4	105857	94693.7	53830.6	78979.5	58064.6	70730	120930	91590.2	79240.5	105483	116886	74444.7	81096.4	56406.2	87995.5	75558.6	106963	75642.3	61463	74789.3	48552.3	125963	61932.2	87331.4	98341.4	55943.9	64694	62778.6
NA	NA	NA	NA	Unmapped	397.003	23.894	30804.4	26789.6	27559	26784.6	26788.8	25785.3	27545	27870.4	27960.3	27538.1	27108.4	22182.8	26840.1	28188.3	6074.5	5526.61	105285	19230.4	8283.27	17358.6	48210.4	73329.8	30814.1	15170.4	57669.8	37868.2	65373.5	28047.2	111856	20067.7	18995.2	5813.55	20375.8	22366.2	151716	109033	17876	107791	45506.3	18905.2	39258.4	84677.8	120620
NA	NA	Sulfasalazine;Sulfasalazine;Salicylazosulfapyridine;Salazosulfapyridine	23.8896075215599;23.8652392741519	MS1 mz matched	397.073	220.651	93310.7	89637.9	95820.5	95865.5	96999.4	95865.3	96916.5	96989.9	96977.4	103989	98657.5	95815.1	96120.5	98365	86778.9	134038	90263.8	81547.5	104036	127601	72556.1	91651.8	103084	89783.4	134051	132783	180595	50522.8	58429.9	143840	178630	126090	165262	98888.5	149092	140245	165905	139306	119490	185800	158957	150206	181589
NA	NA	Kanzonol M;N-Benzoyl-D-arginine-4-nitroanilide;Bz-Arg-p-nitroanilide	-4.36644440509483;2.26033935730881	MS1 mz matched	397.171	333.865	65951.7	66929.8	65945.6	65944.6	66844.9	65951.6	65464	65364.2	65461.6	65783.2	65467	65468.4	65462.8	63637.9	93500.2	65878.5	55435.6	82178.1	84174.1	23699.1	34399.3	81050.3	128582	172586	84187.9	85730.1	49864.9	150038	90150.6	71823.7	39248.3	91070.4	123923	239537	4634.63	97616.9	111707	97750.7	110007	188809	79182.4	79501	73790.6
NA	NA	18-Oxocortisol;11,12,14-Trihydroxy-7-methoxy-8,11,13-abietatrien-20,6-olide;12alpha-Hydroxy-13,18-dehydroparain;16&amp;alpha;-hydroxyprednisolone;Rhipocephalin;Picrasin B;Nigakilactone I	3.75184161020815;3.75184161020815;3.75184161020815;3.75184161020815;3.72153754789388;3.72153754789388	MS1 mz matched	397.168	42.0705	587740	589680	589274	577204	580402	577072	577038	550548	555300	727761	542746	577179	589615	587835	266397	437716	555324	248344	855939	887568	614699	473671	711522	1.22424e+06	600717	171650	207780	383189	725226	665650	419421	390419	535589	1.10842e+06	685245	661280	706103	1.22298e+06	360115	732533	940803	798807	584826
NA	NA	Ramipril Diketopiperazine;Mitragynine;Pholcodine;Desacetoxyvindoline;16-Methoxy-2,3-dihydro-3-hydroxy-N-methyltabersonine;Deacetoxyvindoline;Mitragynine	23.7117341689077;23.7117341689077;23.7117341689077;23.6050068731448;23.6050068731448	MS1 mz matched	397.223	177.152	383224	442686	425598	417742	425718	425795	417408	455949	425758	425634	417226	396841	417106	424688	135192	1.16141e+06	210255	88989.5	110800	194625	807268	108211	295583	135070	265060	107804	175986	483243	188291	223155	414588	138517	93637.1	246657	292249	248320	315733	522628	522026	569729	229781	223688	174538
NA	NA	5-Nonadecyl-1,3-benzenediol;	-3.00451090596779;	MS1 mz matched	397.308	167.695	74390	75148	75454.3	76230.8	75470.9	73073.2	75467.1	77846.5	75435.4	78977.2	74319.3	72090.7	75514.8	73936.2	72212.5	49639.7	74314	72017.1	53254.7	66446.9	108182	42434.9	58972.6	63337.8	70402.1	23248.4	47675	67060.7	64737.3	105838	96993.9	106343	51298.7	164748	90373.4	55474.2	97213.5	74150.1	44362.9	150408	56925.1	54367	85455
Erucic acid	1	NA	NA	MS2 reverse	397.332	40.652	29550.9	30322	30331.9	29571.7	30334.5	30318	30341.4	28808.1	30199	31241.4	29578.8	30325.8	29491.3	23591.6	18513.3	7663.55	7983.94	9343.94	7151.23	22003.2	45723.3	10764.7	26306.8	49130.4	23950	13918.5	3959.75	11104.8	15329.7	6672.48	84296.2	15178.1	9951.71	34462.6	22840	6906.82	13788.5	12326.3	25801.7	8340.47	11232.8	13421.5	43636.7
NA	NA	5-(3',4'-Dihydroxyphenyl)-gamma-valerolactone-4'-O-methyl-3'-O-glucuronide;5-(3',5'-Dihydroxyphenyl)-gamma-valerolactone-O-glucuronide-O-methyl;Taraxacoside;5-(3',4'-dihydroxyphenyl)-gamma-valerolactone-3'-O-glucuronide;Picraquassioside A;5-(3',4'-Dihydroxyphenyl)-gamma-valerolactone-3'-O-methyl-4'-O-glucuronide;4-Amino-anhydrotetracycline;4-Amino-ATC;4-Dedimethyl-6-dehydro-anhydrotetracycline	18.6765130045869;18.6765130045869;18.6765130045869;18.6765130045869;18.6765130045869;18.6765130045869;6.62706992383469	MS1 mz matched	397.369	42.5	118061	119035	117872	117775	113066	117782	116808	117817	119034	122621	119052	117766	119028	123637	60354	27389	45247.5	53736.1	38548.3	26466.7	85624.1	103024	25655.9	55731.9	170745	10251.1	21234.5	52036	43576.7	57991.5	154515	113635	141832	104131	122241	90640.9	32604.2	0	79934.1	70147	32430.4	73593.4	35678
NA	NA	NA	NA	Unmapped	398.936	21.456	298682	283932	286671	286746	286712	286659	287135	283903	283885	300049	280611	283767	281969	283780	178492	129741	47098.5	104393	109499	303807	350723	89937.3	217734	358536	124957	16332	33953.2	382539	118815	223260	135550	156864	108331	210432	123995	74145.5	152001	129654	85958.8	271678	183748	252152	69749.8
NA	NA	5-Hydroxyflavone;Flavonol 3-O-D-galactoside;Flavonol 3-O-beta-D-glucoside;Flavonol 3-O-D-glucoside;Isoflavone 7-O-beta-D-glucoside;4'-Demethylpodophyllotoxin;alpha-Peltatin;2-[4-(Acetyloxy)phenyl]-5,6,7,8-tetramethoxy-4H-1-benzopyran-4-one;Flavonol 3-O-D-glycoside;Flavonol 3-O-beta-D-glycoside;4'-Demethylepipodophyllotoxin;(-)-4'-Demethylepipodophyllotoxin;(5R,5aR,8aR,9S)-9-Hydroxy-5-(4-hydroxy-3…	12.9522497537147;12.9962375892232;12.9962375892232;12.9962375892232;12.9962375892232;12.9962375892232;12.9962375892232;12.9962375892232;12.9962375892232	MS1 mz matched	399.112	31.715	21022.4	22220.7	21469.8	21033.9	20395	20582.3	21029.9	21774.3	21467.1	21466.9	21912	15908.2	21003.7	21485.7	11392.9	5360.04	14706	27360.1	15299.7	11723.5	12878.4	7957.54	5318.24	8446.02	26899	6750.66	13557.5	16357.5	12866.3	17609	21587.9	27076	5636.69	9142.88	47076.8	16230.6	13063.1	13205.1	17584.7	12592.5	11218.2	6763.06	20814.1
NA	NA	Nevskin;Lucidone B;Marinobufagenin;Marinobufagin	-12.4782318025172;-12.4782318025172;-12.5429445936706	MS1 mz matched	399.22	29.42	1.2222e+06	1.14763e+06	1.1625e+06	1.16249e+06	1.18449e+06	1.16275e+06	1.15083e+06	1.13548e+06	1.14848e+06	1.1468e+06	1.15296e+06	1.12258e+06	1.14665e+06	1.14256e+06	267086	3.02476e+06	215524	168153	833265	841639	255612	272458	261771	345241	111973	318394	240166	251747	306591	641466	259510	335902	3.2063e+06	659545	3.10762e+06	293485	386962	228471	290570	298017	464954	190117	256333
NA	NA	6-O-Acetylaustroinulin;7-O-Acetylaustroinulin;	-9.22304798867344;-9.22304798867344;	MS1 mz matched	399.231	183.527	107834	118640	105859	114631	111611	120682	114492	117949	111454	106206	105961	132158	114445	114496	153145	93532.3	40771.5	88378.1	102062	106110	110949	54882.8	77087.5	73305.3	109093	14070.3	103317	131698	85588	133919	110431	137210	82145.5	127955	76642.9	72983.1	125407	166934	89998.1	154097	113898	96842.3	111780
NA	NA	5-(3',4',5'-Trihydroxyphenyl)-gamma-valerolactone-3'-O-glucuronide;Sinapinic acid-O-glucuronide isomer;5-(3',4',5'-Trihydroxyphenyl)-gamma-valerolactone-4'-O-glucuronide;1,2-Didecanoylglycerol;1,2-Didecanoyl-sn-glycerol	-19.2089557196557;-19.2089557196557;-19.2089557196557;18.7600435553374	MS1 mz matched	399.326	164.029	313740	375897	335912	339930	315806	324280	293548	340961	359560	370002	281872	325746	323651	327175	372386	525278	306781	247209	252441	326673	548769	117518	301223	280039	263569	58446.2	305665	361777	320442	483386	292445	370928	227020	685658	402871	214605	470765	395299	220858	747548	375140	216189	311479
NA	NA	NA	NA	Unmapped	400.93	311.911	24545.3	24325.8	24331	23974.2	23957.1	24999.5	24323.6	24211.2	24326.8	24072.7	24324	23836.7	24068	22191.1	23703	29801.4	13846.8	23657.9	28565.2	23758.3	33320.4	25740.7	34598.6	27402.1	33246.4	41085.2	31569.7	29171.1	26632.7	23080	21866.5	27941.7	32992.8	33448.1	39296.7	29444.6	29328.1	37582.4	27463.6	36537.6	37022	36681.7	27207.8
NA	NA	Glucocaffeic acid;Vanillic acid-4-O-glucuronide;1-O-Caffeoylglucose;Caffeic acid 3-glucoside;1-Caffeoyl-beta-D-glucose	-3.16344798944562;-3.16344798944562;-3.16344798944562;-3.21548013990289;-3.21548013990289	MS1 mz matched	401.102	174.594	318404	330838	317036	229268	318577	328116	331028	331162	331199	318488	326251	423928	330784	331107	903172	527522	1.33611e+06	566945	32332.6	271111	267481	463299	392301	47468.5	105409	330960	125178	50303.9	261943	299847	68810.8	456640	642040	411619	64483.7	515151	456605	80745.5	121464	43597	224150	101287	291086
NA	NA	Curcumin II;Apodine	14.4100702177821;-16.3863687261473	MS1 mz matched	401.127	28.08	94201.7	91991.9	92023.3	90576.8	90281.5	91986.3	91978.9	90057.5	90277.2	91965.9	92007.1	71208.1	90289.2	90229.6	138229	29817.8	218368	92776.3	103169	34860.6	53521	57115.3	24191.3	75246.4	63235	51880.2	124616	146779	286335	130765	88629.9	74485.5	22561.6	91738.1	177988	138688	182733	57101	49865.3	138278	88972.1	148189	62383.5
Galactinol	0.9312	NA	NA	MS2 forward	401.13	383.638	2.4936e+06	2.43774e+06	2.42162e+06	2.43771e+06	2.41768e+06	2.4282e+06	2.42281e+06	2.38365e+06	2.42807e+06	2.41758e+06	2.41757e+06	2.23783e+06	2.43764e+06	2.46555e+06	32167.3	28964.7	27960.8	26265.5	21256.5	21387.4	19729.7	22445.6	24497.4	16898.5	15349.3	30930	19897	23102.8	16163.5	24377.4	29041.9	21141.3	12342.2	14740.7	2.49579e+07	18232.1	25024.2	18450.4	125992	23567.1	108128	35484.8	19573.9
NA	NA	Virolongin B;Citreoviridin A;Armillyl orsellinate;Citreoviridin C;Melleolide F;Cortisone acetate;Cortisone acetate;Cortisyl;Prednisolone acetate;Prednisolone 21-acetate;Pricortin;Citreoviridin	-11.8812770732523;-11.8812770732523;-11.8812770732523;-11.8812770732523;-11.8812770732523;-11.8812770732523;-11.7850584355574;-11.7850584355574;-11.7850584355574	MS1 mz matched	401.199	41.536	258656	257525	273204	240539	269441	270131	270576	259821	266263	266383	272356	257821	307021	264838	276397	333876	413154	86398.4	276928	105865	114287	125669	539343	248970	378041	32374.7	238401	322785	149067	160578	148466	142941	298732	258929	174464	533851	207062	117130	353339	318318	157948	337516	284693
NA	NA	Sulfathalidine;Phthalylsulfathiazole;2-[[[4-[(2-Thiazolylamino)sulfonyl]phenyl]amino]carbonyl]benzoic acid	17.2196	MS1 mz matched	402.037	361.844	78448.4	99585.1	102955	91523.7	86062.5	85116.1	78116.7	102387	96915.6	94594.6	91674.5	91821.6	65540.7	63680.1	80474.8	97035	131214	184493	86776.3	129101	130345	118618	64133.7	89282.8	161981	71265.4	95615.1	84827.9	208334	129259	199836	157007	94363	81379.2	72248.8	103758	90265.1	225052	81029.4	95004.4	165414	83120.9	161694
NA	NA	Gibberellin A87;Gibberellin A93;2',8-Dihydroxy-3',4',5',7-tetramethoxyflavan;Diosbulbin C;Gibberellin A21;Clavamycin B;Clavamycin C	23.3251792111542;23.3251792111542;23.3251792111542;23.3251792111542;23.3251792111542;3.31360084028221;3.31360084028221	MS1 mz matched	402.164	371.106	60755.4	60758.9	61296.1	60930.1	61935.3	58874.1	60925.4	59397.9	60809.2	62905.7	61915.5	54830.6	64866.1	66939.2	78712.1	50404.8	79319.4	60722.5	66512.7	94259.7	71460.8	48066.7	84627.6	76813.6	60816.8	55382.1	99376.4	75769.5	74667.6	94220.3	100914	65114.8	36807.5	60193.5	57290.8	47303.2	86028.8	74795.5	64352.3	57061.6	46008.2	91495.6	57908.5
NA	NA	NA	NA	Unmapped	403	343.391	57884.6	65443	63253.9	58508.4	57462.2	59906.2	56848.7	57453.4	57465.4	55523.9	57462	56255.3	58482.7	65252.1	55367.4	72561.2	55807.5	55024.9	72722.9	59060.4	53707.9	68375.2	61420.5	55861.6	98507.1	112950	96846.5	54894	49544.8	56502.5	57478	59294.9	73520.5	51450	52893.6	81045.5	96619.2	61023.8	63968.1	79033.9	91080.2	57668.3	96999.5
NA	NA	Urolithin A-3-O-glucuronide;Urolithin A-8-O-glucuronide;3-O-(3,6-Anhydro-alpha-D-galactopyranosyl)-D-galactose 4-O-sulfate	-10.3859599953314;-10.3859599953314;18.9327146172	MS1 mz matched	403.07	221.66	62900.3	62909.7	62917.7	62902.6	65863.1	62934.6	61098.6	63151	61041.3	60082.9	59773.4	55016.4	61075.3	61080.4	60307.8	61396.3	74262.4	84990.2	75552.3	81682.8	58776.6	50815.3	76779.1	57247	77350.8	64205.1	81195.2	53907.2	58140.5	79237	76347.8	80069.1	79584.7	74328.3	82246.8	68087.1	70010.4	93858.2	70617.3	72720.4	64407.1	73534.6	89051.8
NA	NA	Difenocozole	-8.0481	MS1 mz matched	404.061	283.901	22785.6	24516	24111.7	24118.6	24109.2	24070.5	24125.9	24144.6	24144.5	25144.7	24612.3	24621	24597	24593.8	19419	20599.8	28720.7	28371.4	27099.2	35262.7	23541.7	37715	20203.5	23818.9	33505	27183.9	44252.3	16473.4	14789	40240.2	43191.4	40669	13261.3	13000.6	17503.5	21055.3	38050.6	33774	29129.3	21805.5	31292.4	21955	29981.8
NA	NA	Cephaloglycin;Cefaloglycin;Cephaloglycin anhydrous	13.6361575366735;13.5275407647606	MS1 mz matched	404.105	383.711	4.51408e+06	4.47215e+06	4.50524e+06	4.41626e+06	4.49318e+06	4.53856e+06	4.4884e+06	4.48042e+06	4.49314e+06	4.47177e+06	4.42745e+06	4.10781e+06	4.55737e+06	4.50513e+06	165592	161898	138289	119710	198103	146510	94537.3	103358	131353	147522	153335	123894	87063	101188	109798	126423	86688.3	105930	156597	172319	1.49363e+07	126194	142453	128818	407811	166641	262796	176931	80565.1
NA	NA	NA	NA	Unmapped	404.116	277.264	20504.2	21476.8	25517.3	20527.6	19517.1	20498.2	21610.8	21872.7	20505.2	20496.5	18449.1	28601.2	21196.5	20484.7	23863.4	29982.1	15007.1	8417.43	19833.1	9910.02	40779.5	2847.48	27638.8	13851.3	25265.2	17667.8	12538.6	35554.5	33960.2	3496.11	17613.8	9635.05	36934.4	32955.7	30827.3	38845.4	34806.5	19487.2	12714.7	26634.2	32040.9	30029.7	11095.1
NA	NA	Asperlicin C	-9.67639	MS1 mz matched	405.139	158.38	88637.9	91936.7	95870.7	95894	94536.1	100936	95873.6	95200.2	95840.1	93134.7	95869.9	94436.3	100889	100521	67167.8	36313.6	58834	65983.8	1124.91	40004.8	39695.4	30453.4	102260	935.51	31384.8	44243.6	25127.5	5743.38	86227.5	33956.6	12110.1	54141.3	175638	81550.5	17337.2	32779.1	68095.9	13240.7	17842.2	1636.53	41453.8	14606.7	58932
Acetylcarnitine	0.9326	NA	NA	MS2 reverse	405.243	42.2725	57138.2	59437.6	56861.2	57990.1	58001.7	58056.8	57899.2	57213	57675.7	56737.5	55502.3	57270.3	55836.6	58085.1	32614.5	33165.3	42100	41046.9	22717.1	104346	27343.7	46320.1	35857.2	48548.5	11375.6	14147.1	14734.9	38021.6	58085.2	54569.3	47859.2	29625.9	17183.6	30652.5	37199.6	25565.4	32169.9	25353	34561.6	40836.7	98215.4	62853	35201.9
NA	NA	3-Oxocholic acid;(6b,7b,13R)-6,7-Diacetoxy-8,14-labdadiene-13-ol;Annocherin A;3,7-Dihydroxy-12-oxocholanoic acid;7-Ketodeoxycholic acid;3alpha,7alpha-Dihydroxy-12-oxo-5beta-cholate;3alpha,12alpha-Dihydroxy-7-oxo-5beta-cholate;Ardisianone	0.186328405780112;0.186328405780112;0.186328405780112;0.186328405780112;0.186328405780112;0.246140577221555;0.246140577221555;0.246140577221555	MS1 mz matched	405.264	182.647	252483	308562	314030	318380	283361	281679	326830	317964	318004	309185	340522	333342	312270	256849	252869	211985	211050	156049	230724	203507	282266	218082	169647	208248	196287	31865.2	160872	356660	321181	433187	180516	283609	156926	643235	225131	216374	364801	331788	237623	517448	220612	142662	274611
NA	NA	NA	NA	Unmapped	406.063	24.108	589273	589303	589341	586395	586366	591232	568878	589265	591163	586411	581161	563681	589261	589279	35179.9	33917.8	382819	344090	298670	27616.2	367885	453619	711253	514146	526454	678842	521514	494370	877993	579940	266356	242309	505292	589173	458557	714162	429801	285173	642033	1.07453e+06	653806	826772	518119
NA	NA	Armillasin;Mammea B/AB;Mammea B/BA;Isomammein;Tanabalin;(S)-Neomammein;(Ac)2-L-Lys-D-Ala-D-Ala;(Ac)2-L-lysyl-D-alanyl-D-alanine	19.6833006894002;19.6833006894002;19.6833006894002;19.6833006894002;19.6833006894002;19.6833006894002;0.268672107003882	MS1 mz matched	407.175	41.823	31145	30718	31151.2	30425.9	31162.2	30543.4	31157.7	31058.1	31159.9	30734.7	30892.1	30710.8	33196.4	31147.5	36685.2	47622	24743.9	30213.7	26799.6	31281.8	20704.1	19150.7	30453.1	14946.7	23695.9	16506	33285.3	32127	29900.1	64780.5	44558.4	32102.8	23482	62288.8	20884.9	60984.5	49265.8	74345.1	44862.9	28371.6	46362.1	30474.6	18704.1
NA	NA	Gomphidic acid;Dothistromin	4.02919825660494;4.02919825660494	MS1 mz matched	407.248	41.4625	26915.5	25490.9	25044.5	24863.7	24900.3	24900.5	25146.8	24926.2	25170.3	25447.6	25453.1	24867.6	26664.5	25442.7	11548.9	21808.6	13131	32805.3	15575.4	13467.5	6457.93	10456.5	18362.4	14587.9	15627.1	9762.42	25057.3	8814.79	25045.5	69731.2	49185.2	18968.3	20159.7	27365.5	19378.2	22405.3	56061.2	23620	43019.5	13499.7	32845.3	22019.9	13177.7
NA	NA	Methyl 6-O-digalloyl-beta-D-glucopyranoside;17-[(Benzylamino)methyl]estra-1,3,5(10)-triene-3,17beta-diol	-23.0024893805546;4.85621637863206	MS1 mz matched	407.281	158.988	793083	780607	755673	792917	810695	798460	792715	790479	857123	791722	737476	758744	759291	759569	529000	450110	727598	844543	862025	397001	1.00736e+06	430350	429411	636830	343743	266841	1.03555e+06	727607	798302	676597	569573	663036	534146	1.01339e+06	1.35911e+06	556183	652442	627872	2.09689e+06	1.5126e+06	328865	483675	508671
Cholic acid	0.9995	NA	NA	MS2 reverse	407.281	44.9855	29141.8	29441.3	28106.1	29006.8	29042.5	27519.1	28787.1	26464.4	29036.6	28039.4	28296	28166.9	32375.7	28283.6	42430.5	36132.5	17944.3	45114.2	60193.6	41122	36389.6	36485.8	24530.9	59333.4	39418.1	24267	77915.9	67896.1	42437.9	60280.2	25752.1	34169	30318.6	53057.9	51869.7	21903.2	44016.3	50485.5	55973.7	65460.2	67585	54462.9	41698
NA	NA	Khellol glucoside;Khelloside	-8.84032	MS1 mz matched	407.352	42.1535	63525.9	65473.6	63536.9	63524.4	63329.1	64222.3	63522.9	66785.4	64090.8	64701.1	63535.3	63515.3	62899.1	64113.2	73605.4	20836.1	37556.7	48165.2	66320.2	21955.2	29040.4	27518	16630.5	28005.8	70939.7	2563.65	9009.31	22894.1	56526.5	95394.5	93807.8	46706.1	43649.8	61873.6	51631.8	52020.2	23241.1	24899.4	109733	78015.1	37414.1	39127	21983.5
NA	NA	(Acetyloxy)triphenylstannane;Fentin acetate	7.11369692225232;17.6255305687727	MS1 mz matched	408.073	312.432	37010	35266.1	33483.2	34999.8	33397.9	33403.5	33326.2	35161.7	35207.1	35236.2	30486.6	32845.3	32276.8	33651.1	9012.23	19815.3	33588.2	46070.1	38757.3	31405.7	46251.8	29197.8	25208.2	74194.2	70459.8	111040	57389	38691.3	29356	34787.4	123788	25573.2	39971.3	52515.2	13242.8	81705.7	34092	92766	49295.3	108814	107328	27588.6	49352.6
NA	NA	NA	NA	Unmapped	408.09	284.23	58376.5	59362	62403.2	61604.8	62389.4	61002.4	64551.5	61254.6	65243.5	62086.7	61613.6	61607.6	62558.4	63595.3	68046.5	40510.2	128829	92033.6	57829.9	120991	65707.4	114608	46881.8	103942	86538.5	64810.8	101057	66184.8	47216.4	125893	102741	107879	40614.5	49128.3	31997.6	30489.4	88063.7	85858.9	69763.9	71820.9	71253	61684.5	76937.5
NA	NA	Ezetimibe;SN-38 carboxylate form	-24.3187719289111;-2.44415114624909	MS1 mz matched	408.132	249.99	113581	120973	125789	123559	119335	125764	123903	123837	135324	124339	125641	123585	129419	125631	184369	166131	169092	93004.4	103427	150669	164699	118834	149140	228525	131409	189151	194165	151444	103293	127737	93864.8	206795	66537	146421	91218.6	103245	177926	149983	142973	180214	115906	164660	138743
NA	NA	N-Carbamoyl glucuronide lorcaserin;	16.5892501658885;	MS1 mz matched	408.911	314.373	221691	238363	217007	216943	218344	220248	220315	219007	216873	222240	213525	216770	216750	216254	202406	276125	223107	247295	263293	223902	199750	283145	226050	238911	409388	387943	320599	208351	235070	207681	229966	227602	277784	212558	187366	315981	371333	271365	215538	323600	408541	198466	377056
NA	NA	NA	NA	Unmapped	409.298	157.282	304997	290237	290460	290252	308426	303578	290670	303801	397842	290639	305160	340682	290070	294201	299495	217270	972920	199139	284517	234370	321355	359049	274730	321898	369807	94383.9	371118	341444	267158	283876	444935	489383	411560	533858	304244	423014	333588	365723	858225	589799	219864	335621	245275
NA	NA	b-D-Xylopyranosyl-(1-&gt;4)-a-L-rhamnopyranosyl-(1-&gt;2)-L-arabinose;epsilon-Rhodomycinone;Rhodomycinone	5.36899340942307;-1.86746245472934	MS1 mz matched	409.368	42.1535	170767	169446	164873	164163	169540	163479	168510	170636	178365	177162	170642	168673	172847	170624	141855	52583	97928.3	112150	160516	61038.7	91928	77820.3	47430.7	86881.1	219481	5539.29	25057.9	60676.6	110298	174929	205690	112306	127691	176996	119347	99897.1	49788.5	82437.3	278249	163932	85789.2	102268	80002.2
NA	NA	NA	NA	Unmapped	410.002	314.012	46693.4	47666.9	46737.6	44576	45896.3	44565.8	45492.2	46087	46525.1	47176.9	43998.4	32543.4	43855	44813.4	42553.9	83153.3	50789.7	49220.3	70587.6	44289.2	42736.6	61903.3	56906.1	51771.2	176314	175040	130553	48176.3	50395	42603.3	67625.6	46422.4	94650	33195.7	17990	155479	134370	174423	67497.5	167849	286158	45992.5	139937
NA	NA	Ipratropium bromide;Altanserin	14.2858565204582;12.3558374155772	MS1 mz matched	410.147	280.466	40909.5	41268	41715.2	41164.9	39008.5	41012.9	41785.2	41136.9	41266.3	40907.2	40497	38941.2	43151.6	41270.3	38360.9	41349.5	41375.9	23294.2	34804	42468.9	39291.9	22449.1	27826.5	47673.5	50085.4	77875.7	105852	38608.2	22025.7	36100.3	69258.8	26311.2	64683.5	29987.7	28610.6	80264	54785.5	40369.7	64019.1	60945	54788.3	49609.9	36323.8
NA	NA	NA	NA	Unmapped	410.221	32.701	301344	196985	223002	163722	210438	222545	214376	231103	221961	221971	222148	140451	211092	215339	36001.3	40783.2	119070	28282.7	71648.7	107933	66146.6	78212.4	137641	229785	223330	7941.93	26248.2	150010	149602	97186.9	177997	149595	35458.3	106068	94367.3	28827.7	19725.4	0	40982.4	92297.4	38033.7	54501.2	18201.3
NA	NA	Etorphine	-12.1097	MS1 mz matched	410.236	35.9715	72715.3	74776	78087.8	80560.8	78132.6	78319	74542.8	74710.5	74301.1	77877.2	73865.5	73770.3	80027.2	72821.7	78842.3	28404.9	54339.7	19485.7	36817.1	21149.6	21837.3	96912.2	20101.2	37341.1	79861.1	7231.27	7560.08	19658.2	27533.6	24419.1	34461.3	15432	169333	34522.5	76709.4	131672	29198.8	20672.8	27214.8	31057.1	68667.7	31336.7	23112.4
NA	NA	Obtusol;Spiro(5.5)undecan-3-ol, 2,9-dibromo-8-chloro-1,1,9-trimethyl-5-methylene-, (2S,3R,6S,8S,9S)-	13.9812	MS1 mz matched	410.986	51.067	55333.6	59012.4	59363.8	57795.2	55760.1	58057.5	67321.4	46838.9	55340.4	58075.2	60850.3	54506	54159.8	55231	5661.78	17503	33129.9	37860.9	58391.8	47589.7	72402.5	10948.5	42971.3	83690.6	60876.3	47800.9	43839.3	58342.5	23055.1	79854.9	111016	45664.8	57863.9	74921	144251	52169.9	58576.6	112523	33073.7	103970	82672.9	123660	51233.9
NA	NA	18-Oxocortisol;11,12,14-Trihydroxy-7-methoxy-8,11,13-abietatrien-20,6-olide;12alpha-Hydroxy-13,18-dehydroparain;16&amp;alpha;-hydroxyprednisolone;Rhipocephalin;Picrasin B;Nigakilactone I	3.75184161020815;3.75184161020815;3.75184161020815;3.75184161020815;3.72153754789388;3.72153754789388	MS1 mz matched	411.151	42.148	75728.1	64105.1	60737.6	61254.4	61723.5	61737.8	64261.2	61628.7	63131.1	61696.7	61752.9	61683.9	63073.1	64823.2	125964	102307	65036.6	75846.9	120152	45372.3	37481.9	40954.6	55102.2	60825.1	60840.8	18847	48054.4	38296.6	79370	78175.1	88943.9	56616.8	45871.4	41635.3	93974.1	72997.7	70589.6	54697.4	142647	41555.8	133356	48524.3	54776.2
NA	NA	N-[2-(3,4-Dimethoxyphenyl)ethyl]-3,4-dimethoxycinnamic acid amide;7-O-Acetylsalutaridinol;Salutaridinol acetate;Capaurine;Androcymbine;Demecolcine;Colcemid;Isoandrocymbine;Floramultine	-0.735236127963074;-0.808247791480522;-0.808247791480522;-0.808247791480522;-0.808247791480522;-0.808247791480522;-0.808247791480522	MS1 mz matched	411.184	30.529	198432	196456	200172	199065	201509	196393	198965	199158	195428	202239	196301	188133	192986	197129	145249	200042	143153	87249.6	251506	262295	189801	132609	268113	267385	152995	170294	111782	109150	180174	253994	49646.8	150099	123404	153269	222920	186068	240379	129971	171052	167398	237190	176804	213661
NA	NA	Adapalene;	-3.65062097067713;	MS1 mz matched	411.202	163.422	112895	113443	165725	97261	113211	113440	128101	122315	119361	119325	77722.3	119441	126973	78734.8	64778.6	277361	65504.2	89594.2	108364	77287.7	128187	71713.2	97330.6	55299	103265	81217.3	70497.5	179555	88026	74243.8	78727.3	67476.5	76996.1	72805.2	107793	75956.5	67190.3	58425.2	92290.5	72110.8	111733	57954.1	104383
NA	NA	NA	NA	Unmapped	411.311	175.632	522091	535447	532503	530854	530778	532564	530746	532612	532640	532531	521750	398764	521964	522003	95223.7	120070	213525	99617.1	104196	199880	281684	115128	145541	195556	196853	62977.5	100407	256089	151907	306085	407229	334583	203227	341422	314278	295265	302482	636879	167467	382769	120205	189602	365713
NA	NA	N6-Carbamoyl-L-threonyladenosine;Cyflufemid	3.15262564004905;6.79029530989274	MS1 mz matched	411.347	45.539	30128.8	30120.9	30124	30629	29615.6	29597.3	29585.4	29103.3	32537	27022.9	29576.1	31815.7	28381.4	29576.5	16190.5	18180.9	30665.1	17306.1	20734.8	27840.3	40833.9	37340.7	12345.5	39654.7	60040.5	37618.1	51903.2	53369.8	27773.2	34606.8	68151.4	45340.6	32046.7	32116.1	51024.2	33118.6	31221	47928.6	25183.9	33259.4	29631.4	48415	17797
NA	NA	Methylpicraquassioside A;Podophyllotoxone;Aklavinone;Mollicellin C	-8.94788620133124;-12.5851925389628;-12.5851925389628;-12.5851925389628	MS1 mz matched	411.384	42.055	284556	274618	283800	241027	278661	278649	284981	284762	284677	284633	284752	278538	284508	284592	140133	63925.4	152691	121088	129035	81212.8	155965	168036	70290.6	122012	459660	11389.9	34538.6	109999	102662	132271	335655	238926	251655	185894	234894	170978	55733.7	171747	247838	122749	83982.7	186195	70993.8
NA	NA	NA	NA	Unmapped	411.983	282.019	63977.8	65605.3	66012.7	65339.3	64168.6	64882.9	66238.3	65339.3	65329.4	63128.4	63645.9	64881.1	65421.8	64150.6	31744.8	86426.8	34979.4	74929.2	87292.1	55754.4	54880.2	83870.8	80927.7	49015.6	74584.1	99448.9	112887	40564.4	53897.5	88572.3	135019	92701.3	91119.1	34207.8	112150	111576	104329	113990	85151.2	75434.5	123398	63085	70112.6
NA	NA	NA	NA	Unmapped	412.957	314.62	83011.8	79482.3	80786.6	80855.3	83184	40524.2	80954.6	66849.3	64617.9	89379.9	64212.2	80858.8	81089.7	79519.2	92530.3	75342.7	92463.8	92102.3	47289.3	81293.8	82077.9	44961.4	80044	85029.7	45087.8	43531.5	87864.5	75329.5	81074.5	100806	83413.8	77405.2	48755.8	50114.3	51541.1	89592.7	32951.8	39610.8	55455	46121.6	54119.5	72084.7	89999.5
NA	NA	NA	NA	Unmapped	412.966	23.338	425677	422570	425708	422575	419706	422595	422591	425408	425691	422628	427114	458257	422576	422899	412401	82795.3	129601	83758.1	292815	467635	330326	196423	313649	354737	895365	86881	101607	318999	154515	291436	2.44624e+06	205672	182514	706018	180777	145222	448614	189851	289257	337391	341049	2.11914e+06	94286.5
NA	NA	4-O-Methylmelleolide;Clausarinol;Eplerenone;Armillarin;Armillaripin;Magnoshinin;Eplerenone;Estra-1,3,5(10)-triene-3,6alpha,17beta-triol triacetate;Estra-1,3,5(10)-triene-3,6beta,17beta-triol triacetate	4.25225006273771;4.25225006273771;4.25225006273771;4.25225006273771;4.25225006273771;4.34568263673548;4.34568263673548;4.34568263673548;4.34568263673548	MS1 mz matched	413.2	35.252	914986	641341	632554	641964	636316	613970	648776	611744	611695	644993	569732	629477	612848	613385	876134	686958	670926	780010	931124	1.01199e+06	1.27036e+06	635312	664667	1.19423e+06	1.04774e+06	1.04981e+06	736824	1.07566e+06	968025	1.71943e+06	174781	689889	1.28066e+06	1.05156e+06	1.09154e+06	1.66328e+06	1.44819e+06	1.44355e+06	1.10613e+06	2.15073e+06	1.59891e+06	981242	909281
NA	NA	NA	NA	Unmapped	413.29	33.676	29216.2	25131.6	25186.7	24301.7	23927.1	24324.2	24657.7	24222.3	25261.4	25258.1	25221.6	24277.6	28914.7	25321	12998.2	3550.82	3404.76	0	6241.33	10672.3	4061.19	3534.59	9713.06	2262.28	605.384	0	0	3450.39	18143.3	0	8060.65	5901.45	5106.44	4007.39	8545.27	39812.7	7723.82	0	31190.9	0	13593.4	27098.9	3516.12
NA	NA	NA	NA	Unmapped	416.052	343.433	126094	127374	126158	124050	130164	124016	124021	123954	124938	123909	123884	123911	126337	123185	158095	125613	130703	163633	126907	133681	174555	114600	184527	172859	165104	205375	198591	132897	127727	202125	248507	137231	133548	169010	146360	232920	130049	251684	206189	206246	216751	189948	169560
NA	NA	Cyananin;O-beta-D-Glucosylzeatin;O-beta-D-Glucosyl-trans-zeatin;trans-Zeatin-O-glucoside;O-beta-D-Glucopyranosyl-cis-zeatin;cis-Zeatin-O-glucoside;trans-Zeatin-7-beta-D-glucoside	-7.87056591988788;-2.0988296926331;-2.0988296926331;-2.0988296926331	MS1 mz matched	416.134	169.339	181162	151808	170718	163565	163815	163949	200922	191005	170497	143999	168726	170810	157831	172171	180549	139497	303637	160021	112584	195877	132249	198142	242355	181981	170880	374036	166819	104587	87050.7	203258	133418	213643	127024	101806	104814	44910.7	150188	36252.7	172964	146497	201235	179802	107407
NA	NA	(E)-Casimiroedine;Casimiroedine	-9.55344120806084;-9.58795752539394	MS1 mz matched	416.178	378.753	509992	496830	496817	496862	491048	496903	497774	486005	479876	487174	493123	493112	502642	496861	464359	972567	911700	199494	608938	60424.2	246192	740191	1.46415e+06	939765	248130	913177	53759.6	152714	608672	69653	80969.5	1.0357e+06	713325	221753	1.22805e+06	81806.1	153739	79938.7	800553	301636	148992	162211	82964
NA	NA	6-Gingesulfonic acid;(+)-Pinoresinol;Miroestrol;Columbin;Multiradiatin;Multistatin;Coleone A;Dihydrocubebin;Matairesinol;(-)-Matairesinol;Isobutylshikonin;Isobutyrylshikonin;Isocolumbin;Clemaphenol A;(-)-Pinoresinol	5.55836308833584;15.0778351356244;15.0778351356244;15.0778351356244;15.0778351356244;15.0778351356244;15.0778351356244;15.0778351356244;15.0778351356244;15.0778351356244;15.0778351356244;15.0778351356244;15.0778351356244	MS1 mz matched	417.16	444.358	40079.1	40093.8	40104.6	41075.3	39140.1	42733.4	40098.9	41158.6	39404.8	37653.1	39543.4	39374.2	39373.4	38434.2	62223.8	43398.3	45241.9	36291.2	34341.9	41263.3	53715.4	34363.1	45141.3	56686.4	40823.9	81837.8	59056.8	53291.2	34933.3	34308.3	51111.9	31449.9	42292.5	56013.7	16942.4	64239.2	61901.4	41024.5	65868.7	62538.9	80021.7	54561.7	30778.8
NA	NA	Salvianolic acid G;Scutellarein 6-xyloside;Kaempferol 3-O-arabinoside;Kaempferol 3-alpha-L-arabinofuranoside;3alpha,7alpha-Dihydroxy-5beta-cholestan-26-al;7alpha,12alpha-Dihydroxy-5beta-cholestan-3-one;5beta-Cholesten-7alpha,12alpha-diol-3-one;7alpha,12alpha-Dihydroxy-5alpha-cholestan-3-one;17alpha,20alpha-Dihydroxycholesterol;20alpha,22beta-Dihydroxycholesterol;(22R)-20alpha,22-Dihydroxycholeste…	-9.32231770039027;-9.32231770039027;-9.32231770039027;-9.32231770039027;5.4978585840602;5.4978585840602;5.4978585840602;5.4978585840602;5.4978585840602;5.4978585840602;5.4978585840602;5.4978585840602	MS1 mz matched	417.337	181.838	141847	162083	139303	139259	125729	154631	113421	82560.3	143417	173003	121966	119349	152125	122449	35262.2	32820.9	45600.9	17484.2	24776.1	41028.8	101300	23272.1	30199.3	26051.6	26286.2	2719.68	26739.8	54382.5	32817.4	96962.5	200824	50839.8	32372.2	135066	52765.9	46119.2	113454	76937.4	53217.4	127004	33582.6	52817.5	31359.4
NA	NA	NA	NA	Unmapped	418.063	23.779	27962.5	27132.7	27816.8	27649.4	27417.2	27836.6	27085.3	27612.8	26793	27417.4	27118.5	26682	29580.5	27615.5	5992.46	7397.66	8123.73	118096	177715	223579	5708.99	3104.72	7157.33	7392.58	24659	37154.4	13291.2	43040.8	4140.41	21998.6	73235.2	12958.4	15403.9	28978.1	0	4154.67	46238.6	4878.73	5114.37	14723.1	6759.68	10780.1	4038.49
NA	NA	Sulfasalazine;Sulfasalazine;Salicylazosulfapyridine;Salazosulfapyridine	23.8896075215599;23.8652392741519	MS1 mz matched	419.048	221.178	154037	138912	147216	138805	155176	140253	141806	138821	141721	150063	132605	119467	138756	138776	141756	162797	144109	141541	134991	185406	134362	139027	153059	136674	160764	177069	195006	97357	125916	196576	230597	144595	197101	139754	218013	200578	145433	210914	162535	214372	239641	188872	204662
NA	NA	6-Ethylchenodeoxycholic acid;6-ECDCA;6-Ethyl-CDCA;6alpha-Ethyl-chenodeoxycholic acid	2.37912	MS1 mz matched	419.316	45.8045	97499.7	90741.5	90751.2	89743.2	89731.3	89713.8	90009	89720.6	97493.3	89706	88074.4	88736.8	100233	89479.3	136529	122216	116087	127055	146422	140496	148090	94940	94377.2	177082	148682	68630.5	151624	137781	112939	159304	192051	120450	70804.7	107133	132821	85055	169873	161900	100039	206897	165145	140880	116636
NA	NA	5beta-Cholestane-3alpha,7alpha,27-triol;3 alpha,7 alpha,26-Trihydroxy-5beta-cholestane;3b,5a,6b-Cholestanetriol;(3alpha,5alpha,22R,23R)-Cholestane-3,22,23-triol;5-b-Cholestane-3a ,7a ,12a-triol;3beta,5alpha,6beta-Cholestanetriol;Cholestane-3beta-5alpha,6beta-triol;3alpha,7alpha,26-Trihydroxy-5beta-cholestane;5beta-Cholestane-3alpha,7alpha,26-triol;3alpha,7alpha,12alpha-Trihydroxy-5beta-cholestane…	1.55723537466112;1.55723537466112;1.55723537466112;1.55723537466112;1.55723537466112;1.66523813022975;1.66523813022975;1.66523813022975	MS1 mz matched	419.352	40.9595	31194.9	32676.8	25444.2	31182.7	21983.3	34984	31725.9	37121.5	35394.2	32713.5	32458	31207.8	32660.9	29245.9	31813.7	18595.9	41898.9	30669	24905.3	2.0073e+06	32331.5	20769.6	906029	14636.4	31831.8	17844.7	159258	12973.3	16494.2	56035.2	28276.7	16181.6	31266.6	27446	31190.6	34447	10657.1	20286.3	78442.8	36183.9	1.40617e+06	16591.3	936783
NA	NA	NA	NA	Unmapped	420.079	24.1135	386713	382271	392231	386702	386728	390901	386719	393423	389485	392602	388740	383906	383622	386744	14993.1	27894.6	859243	194623	386076	142151	587052	456242	349157	693147	716113	389540	531702	418499	964953	358638	156174	363946	233469	262303	2.16273e+06	974461	218209	1.45054e+06	504997	629322	385451	890070	1.17155e+06
NA	NA	Fosphenytoin;Fosphenytoin	19.598430910921;19.598430910921	MS1 mz matched	421.295	163.484	120779	251332	166957	166997	177234	166594	247816	167382	166810	176684	167000	198356	166204	167252	206193	157822	414490	181736	81900.7	183179	193306	212911	139168	236091	267336	79247.2	168169	164923	163455	370582	171371	305813	218509	390940	159665	177884	196576	356476	102132	510937	83669.8	132951	230548
NA	NA	1-O-Caffeoyl-(b-D-glucose 6-O-sulfate);Plakimine A	16.9759992045443;4.9009615118338	MS1 mz matched	421.368	41.9105	126350	131436	127474	126340	125835	127471	126351	127065	127471	130493	127491	126354	125918	126327	97699.5	39700	98626.6	111144	91376.1	49709.8	82716	66445.8	40447.7	60843.4	100213	5094.53	20182.7	58344.2	113888	117901	120089	84132.9	113683	128226	108000	77761.2	46025.6	81517.7	129189	117311	74174.7	66720.8	49077.9
NA	NA	Neopetasitenine;Deaminohydroxyblasticidin S	-5.47485465123405;0.945209512808956	MS1 mz matched	422.182	40.84	398562	402162	383418	374875	402450	398104	400977	400519	59892.4	394838	401012	325297	399480	399087	200008	479055	233883	345773	474391	541915	562905	236203	428858	356927	485451	195671	387959	543922	459211	459454	186191	520701	255851	322968	331988	249017	139116	616684	618434	390453	611931	25680.7	364726
NA	NA	Felodipine;Pantoprazole	2.31420380484081;-13.313316370673	MS1 mz matched	423.081	275.089	350246	354616	354568	354559	364404	354674	354713	350215	319210	354774	350222	354734	345650	341011	431590	379374	453028	341039	365782	394130	352501	256085	327660	595891	389273	621880	451339	510578	232275	300370	278357	358957	338878	488935	214826	431834	321140	340153	480958	558217	409146	420949	267716
NA	NA	NA	NA	Unmapped	423.311	163.173	260537	118084	269380	270872	204965	292184	260291	182614	275428	242794	142391	240094	235078	266169	148803	144889	506222	121878	105084	167007	128770	247003	142600	153649	452712	88605.1	172600	218141	141437	145005	138189	182781	216613	191139	260277	111643	443902	119409	191610	562232	152314	106824	170275
NA	NA	3-Glucosyl-2,3',4,4',6-pentahydroxybenzophenone;	-8.24780166636446;	MS1 mz matched	423.347	45.66	75129.3	85549.5	75327.7	75117.6	75124.3	76333.1	76031.2	76010.2	76021.2	75565	75070.9	76027.6	75085	75089.7	63556.1	68595	91802.7	63067.5	76744.2	73046.4	125816	64527.4	50423.1	101834	161264	79058.4	113314	97179.2	73779.4	110196	198476	106934	72757.5	84570.9	104263	69124.8	88132.6	127306	75475.4	115468	86400.7	119237	63715.9
NA	NA	NA	NA	Unmapped	423.384	41.698	104004	106780	106814	102610	106802	106790	102165	107975	108845	110511	105755	105380	105759	106575	59516.4	27938.4	66656.3	52043.7	49120.8	33379.9	68270.9	53870.1	31561.9	49039.7	120888	3112.3	12713	40703.1	58863.9	69406.7	128895	75627	89384.5	86024.9	82982.3	56964.1	24529.9	57648.5	80669.6	66060.5	32850.8	60779.4	34786.2
NA	NA	Tamsulosin;Tamsulosin	0.262879443547435;0.244994817212408	MS1 mz matched	424.198	43.972	325438	330911	330819	299112	326912	325531	329670	327592	330623	336069	330615	312896	325337	327065	116604	480067	231169	195214	493075	486492	351103	113169	129563	417931	302154	148233	208868	288231	25648.1	612919	358157	347490	175428	226725	247754	258277	453504	22706	262215	208673	27507.9	710041	216059
NA	NA	NA	NA	Unmapped	425.011	26.808	53558.1	51777.7	51634	51212.2	51780.2	52903.3	50084.5	49543.8	51783.9	49412.9	51440.9	51778.5	51780.8	51406.9	37000.8	7050.94	83440.6	42132	55893.5	595.395	21590	205970	19268.1	95152.1	113731	93556.4	30711.3	53100.9	68818.6	68134.1	41736.8	75708.1	72139.3	87285.7	108468	85872.9	18485.1	91556.5	67490.3	85832.9	52151.4	14637.8	53919.7
hydrocortisone 21-acetate	0.7328	NA	NA	MS2 reverse	425.2	43.7	173455	139741	128895	133407	138094	128309	136550	128068	128397	127641	128965	155542	138671	133924	115592	135854	100077	108018	139673	129550	110872	123503	90062.7	203987	422367	100793	122330	99261.4	99365.4	228270	139584	97437.9	239448	150509	100683	87964.1	115546	285904	92291.8	694759	295889	195610	164292
NA	NA	(-)-Epiafzelechin 3-gallate;	-23.4771018515072;	MS1 mz matched	425.363	45.959	131150	136159	129245	134184	131342	143252	131407	135089	134881	135965	131358	129700	133497	115734	63821.9	102036	136550	101699	122203	100541	189018	138785	79302.5	140370	279814	177483	194858	163992	133511	176687	245721	215517	154513	151363	346318	135369	131436	176128	128694	165358	119866	208119	99815.2
NA	NA	(-)-Epiafzelechin 3-gallate;	-23.828906574601;	MS1 mz matched	425.363	91.1795	174460	247856	284086	174883	161487	313624	173518	173949	173925	297665	187702	171203	192810	199126	63779.5	88698.6	228340	93826.5	126123	92329.7	234573	126311	85277.6	153921	262530	139581	211181	166247	99825.5	211681	279193	239397	131582	231907	272609	283518	136727	192821	121724	251269	121157	288854	91770.6
NA	NA	IDP;IDP;Inosine 5'-diphosphate;Inosine diphosphate;dXDP	11.1204454418316;11.1912384051856;11.1912384051856	MS1 mz matched	427.018	344.143	210561	188181	191863	210551	212284	207430	208582	210405	163360	158859	206857	210340	210377	210327	177841	175000	171190	164829	188433	186115	167033	176903	173771	166889	172260	176788	176903	170955	168698	178749	159754	174224	222627	168253	173022	178244	177298	164000	177749	171479	162957	171709	227482
NA	NA	Eupachloroxin	6.61024	MS1 mz matched	427.127	387.438	28304.7	21743.7	21718.4	22292.8	22299.6	22324.2	22312	20682.7	21740.7	21285.9	22308.5	22138.1	22294.5	22221.5	16382.6	29141.8	4497.01	20752.6	24755.1	19910.8	24363.6	18014.8	42991	21285.4	39463.2	29834.6	35244.7	26675.9	28896	29319.6	35844.4	37617.8	25854.2	24663.3	80662.1	30514.1	91117.6	62633.9	62912.3	74016.9	37127.3	51119.6	47338.1
NA	NA	IDP;Pseudorhodomyrtoxin;psi-Rhodomyrtoxin	-12.214320929258;-6.60931586565191	MS1 mz matched	427.181	188.359	31101.7	31053.6	31094.1	31081.5	32148.8	32121.7	31117.6	25787.4	33471.3	17527.1	31348.1	31085.2	33808.7	33482.8	12246.8	14572.3	26401.6	14912.9	18237.8	30109.2	22487.3	16386.7	22238.5	13785	15326.8	16438.4	11569	13059.9	24067.9	28451.1	17288.8	18884.1	18550.1	32935.1	18804.5	24789	34875.5	29248	19424.9	29687.9	22222	22992.6	23421.7
NA	NA	Austalide L;	-10.5525224730552;	MS1 mz matched	427.215	26.561	192836	192855	192845	193308	194735	191773	190058	188693	190090	193087	192875	171433	175757	181767	313936	60628.5	193288	51328.1	172844	54607.2	112606	62083.1	244974	132424	77249	14939	25305.3	102769	69836	60297.6	245261	93209.2	139551	74944.9	84328.5	209977	85431.8	89014.9	270792	58846.6	106875	58295.4	116937
NA	NA	Austalide L;	-4.06053068873307;	MS1 mz matched	427.218	250.895	243215	243202	243217	243210	243203	244827	250231	243205	245662	247455	243237	243214	251565	245861	353913	248609	229193	273378	328991	139743	165921	358937	489670	447863	281217	447290	268783	442727	334728	326066	244346	281438	249986	440988	88707.6	460419	245223	385999	453395	521326	348429	389991	376777
NA	NA	Schleicherastatin 3;alpha-Tocopherolquinone;13'-Hydroxy-alpha-tocopherol;Stigmastentriol;Cefuroxime sodium	-4.47044648475966;-4.47044648475966;-4.47044648475966;-4.47044648475966;15.4581285225325	MS1 mz matched	427.355	163.727	92169.9	93901	96596.3	93829.5	92267.1	94087.3	91104.7	97460.5	92200.2	92269.3	91049.7	92153	90207.7	93987.6	95465.2	179435	206971	71722.1	68310.5	63441.2	122942	68071	73034.3	43327.5	69623.8	40789.1	56830.7	54897.5	67170.9	130854	49536.3	69996.5	84280.9	165673	87671.7	65245.1	83274	87368.7	84450.6	218932	58491.1	66786.7	71681.3
NA	NA	b-D-Xylopyranosyl-(1-&gt;4)-a-L-rhamnopyranosyl-(1-&gt;2)-L-arabinose;epsilon-Rhodomycinone;Rhodomycinone	5.36899340942307;-1.86746245472934	MS1 mz matched	427.379	42.273	40639	39735.2	39747.7	38326.7	39046.5	39744.7	38364.9	40799.5	37653.1	39955.8	37476	39748.2	37742.4	39749.3	38217.6	8592.26	36557.9	29248	23222	25420.7	26283	37139	14014.9	28366.3	57864.6	891.707	5433.63	16741.4	43413.2	34984.4	58153.3	35984	34678.3	28958.5	45749.2	26206.8	11518.5	26607.4	15113.6	22180.7	10652.6	24345.9	15451
NA	NA	4-O-alpha-D-Galactopyranuronosyl-D-galacturonic acid;Digalacturote;Digalacturonic acid;1,2-beta-D-Glucuronosyl-D-glucurote;(1->2)-beta-D-Glucuronosyl-D-glucurote	-4.70364444959151;-4.59366717051453;-4.59366717051453	MS1 mz matched	429.096	154.881	185153	193436	191669	200532	184250	193287	191715	191698	191699	191723	201151	192417	203723	198132	209114	227622	179265	181805	240892	186784	232415	212561	238943	228593	193174	204908	175654	224808	210946	158604	147258	280205	222176	166171	214257	192018	174826	149612	210812	164855	124205	237158	188254
NA	NA	Anhydrocinnzeylanine;Cascarillin;Cascarillin;Nigakilactone F	-4.41777217521551;-4.41777217521551;-4.40944326370065;-4.40944326370065	MS1 mz matched	429.196	41.465	375477	374165	375278	340307	375039	389079	379265	376547	388214	380778	390317	374008	392029	387387	240968	614662	375287	175583	650035	615935	221344	140129	296733	236758	323905	82714.3	88074.3	224041	202287	381865	110729	280724	387476	393035	237915	528404	763027	298091	324386	738787	278944	432596	205647
NA	NA	NA	NA	Unmapped	430.094	374.683	18031.3	18008.7	17543.1	17049.4	16749.6	16755.1	16841.2	17650.1	17052.6	16739.4	17063.2	16731.6	16467.2	16734.3	17564.3	20111.6	18754	27661.1	22236	20759	19846.2	17806	16128.3	35296.2	24845.5	45686.9	28517.6	26097	19336.4	18357.9	21691.5	20612.1	19139.3	17606.9	12905.3	29639.7	22437.3	19970.2	22550.9	21968.5	32472	20276.1	18301.3
NA	NA	Se-Adenosylselenohomocysteine;Se-Adenosyl-L-selenohomocysteine;Se-Adenosylselenohomocysteine	-13.9111080198202;-4.17337304530315	MS1 mz matched	430.296	165.004	138467	142423	174976	174050	146536	142493	142219	155280	146605	146494	135881	142376	139834	146748	104151	98123.9	270748	91081.8	217132	48458.4	126624	76634.5	85290.9	145158	75129	20099.2	63240.6	180794	240273	82465.8	115837	79918.5	85475.6	96357.6	128681	308496	97769.8	83176.2	134073	197115	84166.6	82892.6	122204
NA	NA	Sinensetin;Isosinensetin;Homoeriodictyol 4'-isobutyrate;Cyclokievitone hydrate;3',4',5',7,8-Pentamethoxyflavone;Auranetin;Sesamolinol;Tangeritin;Oxidihydroartocarpesin;3,4',5,6,8-Pentamethoxyflavone;Sinensetin;5,6,7,3',4'-Pentamethoxyflavone;Tangeretin;5,6,7,8,4'-Pentamethoxyflavone;Sesamolinol;(1'S)-Averantin;1,3,6,8-Tetrahydroxy-[(1S)-2-hydroxyhexyl]-9,10-anthraquinone	2.94796661830004;2.94796661830004;2.94796661830004;2.94796661830004;2.94796661830004;2.94796661830004;2.94796661830004;2.94796661830004;2.94796661830004;2.94796661830004;2.95602853805872;2.95602853805872;2.95602853805872;2.95602853805872	MS1 mz matched	431.128	157.386	59673.4	59804.1	59546	66090.3	59639.5	57434.9	53536.7	74328.9	68376.8	69565.2	72406.4	71528.7	57146.2	51285.3	68648.6	79470	64641.7	86550.6	56418.1	81608.3	51479.9	62521.2	111305	120558	70913.5	157945	112822	93834.2	88196.9	34254.2	27649.4	88421.2	38120	68707.3	37044.1	34210.7	58050.9	66384.1	100900	96309.5	69879.2	81227.9	61389.3
NA	NA	4'-O-Methylglucoliquiritigenin;Pinostrobin 5-glucoside;Trichocarposide;3-Methoxynobiletin;Medicocarpin;2-(2,4,5-Trimethoxyphenyl)-5,6,7,8-tetramethoxy-4H-1-benzopyran-4-one;2-(3,4,5-Trimethoxyphenyl)-5,6,7,8-tetramethoxy-4H-1-benzopyran-4-one;(-)-Medicocarpin;Medicarpin 3-O-glucoside	-8.52127246116598;-8.52127246116598;-8.52127246116598;-8.52127246116598;-8.52127246116598;-8.44629774470723;-8.44629774470723;-8.44629774470723	MS1 mz matched	431.138	42.8035	77162.2	73258.5	71784.1	72474.7	71647.8	79211.4	72231	70960.6	71646.5	58499.3	78559.1	83254.6	77056.7	77938.2	61269.5	46788.6	121305	65622.2	75572.5	74657.4	67275.7	73896.2	53655.6	80323.9	81870.3	28821.7	99924.3	82838.2	98866.4	157419	63936.9	65089.1	57404.9	72529	83145.9	53198.2	119796	96859.9	110606	171811	245985	61178.9	75588.5
NA	NA	Armillasin;Mammea B/AB;Mammea B/BA;Isomammein;Tanabalin;(S)-Neomammein;(Ac)2-L-Lys-D-Ala-D-Ala;(Ac)2-L-lysyl-D-alanyl-D-alanine	19.6833006894002;19.6833006894002;19.6833006894002;19.6833006894002;19.6833006894002;19.6833006894002;0.268672107003882	MS1 mz matched	431.21	42.1535	132594	141678	126585	123183	123194	122849	121231	119253	120268	121187	122631	120022	123182	133304	55119.5	129434	217124	63992.8	139056	95397.6	64556.2	47705.8	603287	86752.7	98332.5	24401.9	28962	75716.3	71979.6	88439.1	57681.1	52180.2	142231	127178	65652.7	119763	130399	80555.9	87135.5	184045	115872	128463	8730.28
NA	NA	3 beta,7 alpha-Dihydroxy-5-cholestenoate;Rockogenin;23S,25,26-Trihydroxyvitamin D3;Neochlorogenin;24-Hydroxycalcitriol;Gitogenin;3beta,5beta-Ketotriol;2,22-Dideoxyecdysone;Neogitogenin;3beta,7alpha-Dihydroxy-5-cholestenoate;3beta,7alpha-Dihydroxy-5-cholesten-26-oic acid;Calcitetrol;1alpha,24R,25-Trihydroxyvitamin D3;(1S,3R,5Z,7E,24R,25)-9,10-Secocholesta-5,7,10(19)-triene-1,3,24,25-tetrol	-18.5506720511634;-18.5506720511634;-18.5506720511634;-18.5506720511634;-18.5506720511634;-18.6434248387793;-18.6434248387793;-18.6434248387793;-18.6434248387793;-18.6434248387793	MS1 mz matched	431.316	45.287	88396.8	89760.8	89879	88683	88700.6	89841.6	87566.3	88734.3	87544.6	88742.2	87547.2	85869.2	82527.4	86047.7	80058.8	77194.8	85564.3	88329.5	95583	109246	125439	73389.4	81838.8	140393	105122	67451.9	84899.9	101046	101674	120870	107625	81983.7	68428.4	107697	106084	73929.7	106206	154980	80429.5	162363	115211	106388	78159.4
[truncated: 566 more rows]
[truncated: 10 more columns]
