# Supplementary material for: Serum Metabolic Profiles of Chinese Women With Perimenopausal Obesity Explored by the Untargeted Metabolomics Approach
Source: Front Endocrinol (Lausanne). 2021 Sep 24;12:637317. doi: 10.3389/fendo.2021.637317 (PMC8498571; doi:10.3389/fendo.2021.637317)
Supplement: Supplementary file 2 [file Table_2.xlsx]

## Sheet: 0POS-ori
MS2 name	MS2 score	MS1 name	MS1 ppm	type	mzmed	rtmed	QC01pos	QC02pos	QC03pos	QC04pos	QC05pos	QC06pos	QC07pos	QC08pos	QC09pos	QC10pos	QC11pos	QC12pos	QC13pos	QC14pos	PN1pos	PN2pos	PN3pos	PN4pos	PN5pos	PN6pos	PN7pos	PN8pos	PN9pos	PN10pos	PN11pos	PN12pos	PN13pos	PN14pos	PN15pos	PN16pos	PN17pos	PN18pos	PO1pos	PO2pos	PO3pos	PO4pos	PO5pos	PO6pos	PO7pos	PO8pos	PO9pos	PO10pos	PO11pos
Urea	0.9995	NA	NA	MS2 forward	61.0398	103.575	145222	189412	194042	202129	194655	201917	195512	198589	195038	198770	201418	201335	201381	220103	253786	283144	262114	145776	278890	275222	244227	251786	295379	259006	282823	345615	346390	271040	243598	242111	253058	324150	325010	185496	38993.1	300265	308220	246109	250118	241213	173447	300398	285652
NA	NA	NA	NA	Unmapped	70.0651	304.659	1.9474e+06	2.50327e+06	2.69755e+06	2.89319e+06	2.70924e+06	2.86398e+06	2.71958e+06	2.80976e+06	2.82909e+06	2.84528e+06	2.84396e+06	2.80433e+06	2.84037e+06	2.85825e+06	2.5972e+06	1.93221e+06	2.54759e+06	1.10475e+06	2.49129e+06	3.12096e+06	2.8936e+06	1.39991e+06	3.00357e+06	2.52921e+06	1.82264e+06	3.19292e+06	4.78024e+06	2.6341e+06	1.3758e+06	2.66895e+06	3.21617e+06	2.79703e+06	2.41674e+06	1.43563e+06	2.33182e+06	3.67672e+06	2.67094e+06	2.59704e+06	3.06795e+06	2.46593e+06	1.53985e+06	3.18113e+06	2.46315e+06
Pyrrolidine	0.8927	NA	NA	MS2 reverse	72.0812	294.972	1.28871e+06	1.25199e+06	1.23527e+06	1.82386e+06	1.24113e+06	1.25244e+06	1.36664e+06	1.29957e+06	1.12492e+06	1.24935e+06	1.28955e+06	1.22039e+06	1.28936e+06	1.38586e+06	1.4602e+06	855041	1.14961e+06	689675	750980	1.51467e+06	1.27092e+06	963143	995334	1.33125e+06	1.43147e+06	1.32365e+06	1.24091e+06	1.32798e+06	864022	1.10431e+06	1.15641e+06	1.00619e+06	1.62372e+06	567290	1.43663e+06	1.44907e+06	1.31694e+06	1.80909e+06	1.39433e+06	1.55828e+06	1.18531e+06	1.46413e+06	1.64274e+06
NA	NA	NA	NA	Unmapped	76.0755	322.487	7.02123e+06	6.98714e+06	7.02129e+06	7.05096e+06	7.0217e+06	6.97491e+06	6.50579e+06	7.02165e+06	6.97472e+06	6.9694e+06	7.02215e+06	7.02179e+06	6.9744e+06	6.97427e+06	2.6989e+06	4.12164e+06	3.02368e+06	1.90331e+06	1.97182e+06	818563	4.24389e+06	8.53613e+06	2.82342e+06	1.93333e+06	1.71564e+06	4.76732e+06	4.44392e+06	1.21822e+07	1.90428e+06	2.43502e+06	1.6762e+06	6.45214e+06	2.80063e+06	1.99409e+07	3.09024e+06	4.05411e+06	3.09415e+06	3.13219e+06	2.93186e+06	4.56952e+06	1.25565e+07	5.51292e+06	3.5826e+06
1-Aminocyclopropanecarboxylic acid	1	NA	NA	MS2 reverse	84.0449	371.322	2.6573e+06	2.68931e+06	2.76786e+06	2.76629e+06	2.73844e+06	2.76551e+06	2.6723e+06	2.68522e+06	2.68454e+06	2.71126e+06	2.76635e+06	797755	2.7678e+06	2.76647e+06	2.48103e+06	768218	2.5583e+06	2.51635e+06	2.79873e+06	2.28581e+06	2.77229e+06	2.53433e+06	2.45649e+06	2.63999e+06	3.03634e+06	2.25461e+06	1.38014e+06	2.60129e+06	2.63187e+06	678111	906968	1.58833e+06	2.12738e+06	2.43324e+06	1.19287e+06	1.16375e+06	3.10757e+06	2.63837e+06	2.24188e+06	2.2564e+06	1.20633e+06	2.50399e+06	1.31203e+06
3-Aminobutanoic acid	0.8108	NA	NA	MS2 reverse	86.0605	277.926	7082.76	7553.02	7692.4	7061.18	7686.49	7685.4	7602.76	7477.56	7683.52	7572.26	7685.05	7974.76	7561.48	8051.07	4887.71	6531.22	6365.63	5021.07	6099.64	7850.6	6713.73	6235.19	6671.62	5263.33	8670.71	8261.31	5168.62	6424.73	3717.12	6391.78	8073.77	9053.01	4873.6	6981.14	9550.87	5415.64	9713.81	9924.43	4000.08	6312.95	4853.88	5823.92	5171.7
NA	NA	Isoxazolin-5-one;5-Hydroxyisoxazole	-9.6401	MS1 mz matched	86.0606	53.112	373553	375362	371928	371971	371948	375311	349334	373440	375286	379480	380586	369654	372000	384477	687458	949254	481771	527545	628693	798649	690924	870982	535863	437317	857629	698076	880768	17333	511978	497567	603904	616373	29469.8	12345.9	30903.4	23031.2	24177	34401.9	19428	29575.6	12162	12077.1	13287.5
L-Alanine	0.9997	NA	NA	MS2 forward	90.0553	356.862	73589.9	65487.1	70159	65138.1	65451.9	68891	80578	67143.6	67090.1	65356.7	66834.2	67169.4	61779.5	65074.8	68542.9	52695.5	66573.2	76161.9	61201.6	68474.8	68690.6	53292.2	62474.2	61658.1	65494.6	58929.6	50677.1	56806.8	57044.1	79531.2	71640.1	63226	79911.5	66912	77428	71589.2	51213.5	98680.6	83581.9	77179.4	92183.7	68365.2	74444.9
L-Homocysteine	0.8428	NA	NA	MS2 reverse	100.022	226.503	14862.5	18653.6	19548.3	18943.4	18951	19032.8	16397.5	20405	19443.2	18923	19758.2	19458.1	19227.6	19205.3	7309.94	16709.4	2412.26	3526.91	12741.2	2467.05	11673.1	0	12904.7	587.903	13297.4	3032.47	0	0	8168.82	1176.65	14110.8	1475.28	19195.4	16169.6	20587.4	7678.69	18669.5	10665.5	3470.28	6287.4	0	13233.6	8929.91
NA	NA	NA	NA	Unmapped	100.076	56.032	2.28273e+06	2.26774e+06	2.26771e+06	2.28278e+06	2.26779e+06	2.28275e+06	2.15345e+06	2.28281e+06	2.23447e+06	2.29272e+06	2.28947e+06	2.26792e+06	2.28247e+06	2.28244e+06	2.29231e+06	2.92099e+06	5.67941e+06	3.0875e+06	648874	650455	2.17786e+06	3.02816e+06	2.07101e+06	2.04122e+06	719690	2.15096e+06	550402	1.92788e+06	721297	540982	4.80163e+06	7.38e+06	1.05447e+06	1.66569e+06	3.31676e+06	1.77836e+06	702274	2.04542e+06	1.2994e+06	536166	680715	1.95353e+06	505585
NA	NA	NA	NA	Unmapped	102.128	607.748	859776	859799	934867	752007	777234	838252	854806	860302	859976	955939	712166	968035	837849	722400	767578	678946	810220	760200	709230	724132	709719	1.07332e+06	878941	732113	774710	746745	771554	728416	737712	876970	692429	817029	766253	950215	697386	871157	793925	905995	773057	704415	589163	874177	867333
NA	NA	NA	NA	Unmapped	102.128	164.393	1.78052e+07	2.08711e+07	2.09095e+07	1.65666e+07	2.1307e+07	2.19732e+07	2.02805e+07	2.01984e+07	2.01998e+07	2.04868e+07	2.02055e+07	2.04511e+07	2.01854e+07	2.12582e+07	1.97186e+07	1.82081e+07	2.42147e+07	2.17251e+07	1.94559e+07	1.9987e+07	2.27265e+07	1.73562e+07	2.00202e+07	2.64347e+07	2.15402e+07	1.88969e+07	1.98876e+07	1.95881e+07	2.05621e+07	2.02102e+07	2.25998e+07	2.15625e+07	2.22684e+07	2.17683e+07	1.55335e+07	1.77595e+07	2.0461e+07	2.81498e+07	1.87578e+07	1.60697e+07	1.70358e+07	1.86829e+07	1.87918e+07
L-2-Aminobutyric acid	0.9785	NA	NA	MS2 reverse	104.071	328.211	297286	297410	293428	297526	295948	297702	282833	258521	317302	292529	282141	283097	301003	282953	287426	190219	169229	248215	358586	284744	267609	234975	179125	200790	115756	169692	298282	226135	272518	388371	364123	279501	160064	192419	270995	285563	129621	247169	331790	268785	458885	164507	97357.8
Choline	0.6116	NA	NA	MS2 forward	104.108	264.256	2.33916e+07	2.34167e+07	2.33307e+07	2.44444e+07	2.35226e+07	2.34686e+07	2.34364e+07	2.31795e+07	2.35585e+07	2.34376e+07	2.35389e+07	2.34371e+07	2.3779e+07	2.38429e+07	1.42015e+07	2.2694e+07	1.88594e+07	1.83379e+07	2.16972e+07	3.14882e+07	14480600	2.18751e+07	1.56355e+07	2.00521e+07	2.50402e+07	2.28569e+07	3.81215e+07	1.78857e+07	1.64162e+07	3.25574e+07	3.7115e+07	2.08328e+07	2.66756e+07	1.94452e+07	2.39295e+07	2.59087e+07	3.39191e+07	2.69502e+07	2.36644e+07	2.3285e+07	2.82676e+07	3.34045e+07	2.50343e+07
NA	NA	NA	NA	Unmapped	104.108	377.764	695272	695297	688443	688607	716113	698760	695298	705161	699849	699996	699824	699869	688250	699852	665170	547959	691464	538467	553601	830867	571418	497208	714868	709409	552589	633089	875842	632594	590913	836386	772908	585773	435575	568841	580653	594022	728676	697104	658473	622200	656077	832727	616378
NA	NA	NA	NA	Unmapped	105.07	35.6905	87510.7	91224	92465.2	96238.9	95601.3	93921.1	94547	89283.7	96688.2	92842.6	93039.3	95887.9	97733	95732.2	175312	100250	86995.9	181027	93268.5	173289	93382	267755	148703	150791	100240	139206	198128	204492	168118	102057	59464.3	230735	304341	216230	160134	292243	320168	95221.7	274087	244573	411088	334843	204205
L-Serine	0.9802	NA	NA	MS2 forward	106.05	372.837	54472.7	53747.5	55391.8	57491	85837.2	54599.6	72979.2	54612.7	55612	54552.4	55887.5	57602	57649	43105	32665.9	40934	34366.3	38644.4	46410.4	41735.4	36825.1	47908.2	37251	51325.3	51123.3	92971	52936.3	26710.3	43475.4	62541.7	77710.5	85255.7	80189.1	30390	53271.9	44326.6	50604.3	100028	35240.2	38566.2	47701.9	39144.4	97029.8
NA	NA	NA	NA	Unmapped	106.087	301.837	269738	276520	275247	275251	275264	276303	287566	277765	277730	275281	275313	277750	294773	289975	681553	179512	258401	169233	206782	194248	176536	264859	357859	228856	425103	240857	178561	182702	210609	889578	125872	291545	348738	343030	267659	235325	285389	226865	475362	259682	317854	247476	336872
Uracil	0.6669	NA	NA	MS2 forward	113.036	162.158	106654	105888	126798	111731	109153	109217	102458	104143	101271	106528	115221	107363	109404	116375	67330.8	85527.1	59061.6	79795	64356.9	76864.4	111407	90967.6	83299	98502.7	54577.3	129204	98626.1	68309.9	93887.4	76148.2	71832.3	86480	84112.7	65055.6	125256	80736.5	67596	102117	63040.2	75728.2	157438	80639.5	64738.4
Creatinine	0.9965	NA	NA	MS2 forward	114.067	189.686	1.15364e+06	1.17608e+06	1.12444e+06	1.12398e+06	1.09384e+06	1.10803e+06	1.06324e+06	1.12521e+06	1.10294e+06	1.10753e+06	1.10772e+06	1.19729e+06	1.20248e+06	1.10745e+06	87265.3	757715	805712	664427	1.05758e+06	285337	1.14357e+06	1.08434e+06	263556	621030	1.17297e+06	1.19274e+06	786148	692681	631016	625323	487418	619154	167648	817482	1.16293e+06	778035	680498	980119	192628	705149	537357	577520	99237.9
NA	NA	Creatinine;Creatinine;1-Methylglycocyamidine;3-(N-Nitrosomethylamino)propionitrile;3-(Methylnitrosamino)propionitrile	9.62418602583449;9.72944191043867;9.72944191043867	MS1 mz matched	114.068	167.857	3.46081e+07	3.40689e+07	3.40169e+07	3.4197e+07	3.40863e+07	3.40689e+07	3.28973e+07	3.41971e+07	3.41966e+07	3.41389e+07	3.41976e+07	3.41425e+07	3.38806e+07	3.38843e+07	2.86244e+07	3.37911e+07	3.13773e+07	2.99551e+07	3.30686e+07	3.07903e+07	3.1021e+07	3.19238e+07	3.04816e+07	3.17585e+07	3.70625e+07	3.61866e+07	3.41664e+07	2.94668e+07	2.66836e+07	3.06209e+07	3.20057e+07	3.11776e+07	3.46221e+07	2.95403e+07	3.07767e+07	34505476	3.71885e+07	3.44203e+07	3.00947e+07	3.14979e+07	3.4418e+07	3.3232e+07	3.03693e+07
NA	NA	NA	NA	Unmapped	114.092	45.504	131895	116511	116502	116533	116531	116833	116579	116549	118340	117361	118316	116567	124430	122001	73044.1	85774.8	79580.9	124179	72458.6	78698.4	138264	130228	97901.4	94181.8	92253.3	122012	124528	137168	115499	83858.1	57267.5	112867	103543	75427.2	59636.6	78077.9	106627	273514	64727	112332	70622.3	68634.3	90466.9
D-Proline	0.9995	NA	NA	MS2 forward	116.071	304.689	1.11539e+07	1.41492e+07	1.41005e+07	1.46591e+07	1.44015e+07	1.48113e+07	1.48565e+07	1.44761e+07	1.42823e+07	1.42486e+07	1.44058e+07	1.461e+07	1.47974e+07	1.49508e+07	1.41048e+07	1.25079e+07	1.57841e+07	6.86509e+06	1.40378e+07	1.57108e+07	1.69031e+07	1.06655e+07	1.35557e+07	15257866	1.16338e+07	1.43717e+07	2.65983e+07	1.42341e+07	1.10024e+07	1.48908e+07	1.61471e+07	15409436	1.43243e+07	1.09845e+07	1.49414e+07	1.54155e+07	1.38878e+07	1.53082e+07	1.49273e+07	1.37132e+07	1.04962e+07	1.54434e+07	1.38027e+07
NA	NA	N,N'-Diacetylhydrazine;N-Nitroso-3-hydroxypyrrolidine;N,N'-Diacetylhydrazine;Diacetylhydrazine;N-Nitrosomorpholine;3-(N-Nitrosomethylamino)propioldehyde;3-(Methylnitrosoamino)-propal	12.2567416441398;12.2567416441398;12.062871687267;12.062871687267;12.062871687267	MS1 mz matched	117.066	323.738	1.83849e+07	1.87137e+07	1.87133e+07	1.86928e+07	1.87136e+07	1.87136e+07	1.8258e+07	1.86455e+07	1.87153e+07	1.84684e+07	1.86547e+07	1.87135e+07	1.8849e+07	1.8685e+07	1.97743e+07	1.93147e+07	2.42804e+07	2.499e+07	1.94062e+07	2.10691e+07	2.15172e+07	1.60515e+07	1.8352e+07	2.26314e+07	2.29412e+07	19916341	2.25974e+07	1.16101e+07	2.78312e+07	2.0882e+07	1.95764e+07	1.93781e+07	1.48414e+07	6.61097e+06	1.40233e+07	1.88182e+07	2.34414e+07	2.37932e+07	1.69407e+07	1.52477e+07	1.3866e+07	1.64418e+07	24121760
NA	NA	NA	NA	Unmapped	118.087	577.76	6.57477e+06	5.22131e+06	4.877e+06	6.90204e+06	5.22136e+06	5.90305e+06	5.22415e+06	7.05623e+06	5.37052e+06	5.41752e+06	5.2221e+06	5.22418e+06	5.21891e+06	5.21666e+06	4.79488e+06	4.64566e+06	4.82617e+06	4.81575e+06	4.85331e+06	4.63163e+06	4.79271e+06	4.63156e+06	4.5946e+06	4.91645e+06	4.66708e+06	4.57539e+06	4.39936e+06	5.11298e+06	4.70299e+06	4.71906e+06	4.67352e+06	4.94424e+06	5.26139e+06	5.05297e+06	5.00776e+06	5.32201e+06	5.07285e+06	4.99214e+06	5.65345e+06	5.0867e+06	4.9074e+06	5.04366e+06	5.2292e+06
NA	NA	Succinic acid;xi-3-Hydroxy-2-oxobutanoic acid;Methylmalonic acid;4-Hydroxy-2-oxobutanoic acid;Erythrono-1,4-lactone;Threonolactone;Succite;Succinic acid;Butanedionic acid;Ethylenesuccinic acid;Methylmalote;Methylmalonic acid;Methyl oxalate	-20.0697784702857;-20.0697784702857;-20.0697784702857;-20.0697784702857;-20.0697784702857;-20.0697784702857;-20.0697784702857;-20.0697784702857;-20.0697784702857	MS1 mz matched	119.086	34.555	48733.1	48113.1	48174.2	48219.7	48888.3	49321.8	47840.4	49517.9	48268	49709.9	49638.9	49739	49240.1	50469.1	124532	49151.8	49713.5	89883.2	48780.6	73981.7	50366.9	125448	67846.4	79214.8	51146.6	73506.7	102348	117795	96668.7	52241.9	47771.7	164949	219038	116821	84375.3	186685	194550	48143.9	166303	167003	234984	209130	131389
L-Threonine	0.9863	NA	NA	MS2 forward	120.066	334.095	576400	597556	604254	610811	608044	611574	597224	593231	598655	598686	617247	622836	631562	623564	1.03402e+06	800722	650426	439079	315492	217702	526584	926681	811625	395282	482679	612694	348913	1.31642e+06	380671	368439	148978	493618	499733	235657	220089	500934	603494	313381	304526	526710	355863	318213	448304
NA	NA	NA	NA	Unmapped	120.081	155.22	150978	151456	151441	151441	149329	156006	137019	149243	147428	149242	151464	151585	147059	149199	80215.3	95958.7	63191.1	48954.8	83187.9	124079	80167.7	65276.7	128673	170372	165541	168143	114318	27479.5	32901.7	147740	214057	132137	109580	50740.5	103712	145976	107430	166214	104711	108461	313505	239382	116047
Tyramine	0.8993	NA	NA	MS2 forward	120.081	251.559	473951	481817	483039	475901	481872	474128	401040	482168	458181	487543	482083	484651	473910	467290	249204	378029	256270	209635	264678	307107	270627	237547	307186	326065	419985	448222	605823	252578	236706	438028	938734	275516	350729	212106	357134	779391	404172	537068	359548	439376	743307	486723	328406
Nicotinamide	0.9684	NA	NA	MS2 forward	123.056	63.8275	162273	153883	153639	154400	153902	158832	144485	156558	151833	153053	151830	151805	151476	151787	101974	128940	89694	50080	104172	67391.1	60525.9	84869.1	40095.1	67848.4	78398.3	137788	337290	43783.2	80078.8	71812	185326	75005.8	172200	50437.9	81995.7	262434	100574	218991	131651	188282	125224	55960.2	122390
NA	NA	Methyl methylthio selenide;L-Histidinol	-21.2630236020577;-22.680526358464	MS1 mz matched	124.088	328.377	1.70294e+06	1.76497e+06	1.77591e+06	1.77878e+06	1.78028e+06	1778674	1.68602e+06	1.76474e+06	1.72661e+06	1.76496e+06	1.79433e+06	1.75862e+06	1.77866e+06	1.77872e+06	262544	256112	146053	247012	5.04963e+06	1.02516e+06	2.66913e+06	122165	1.86391e+06	1.76035e+06	3.48156e+06	604742	1.2881e+06	4.32073e+06	5.06601e+06	841870	6.80955e+06	1.55551e+06	397806	201339	9.84911e+06	175074	1.50562e+06	935202	412739	2.00657e+06	786658	5.28672e+06	461883
Taurine	0.9968	NA	NA	MS2 forward	126.023	286.539	534452	558899	551024	534368	534453	534425	504913	521084	529422	534566	530068	531955	529436	527472	238336	515346	255319	416948	500353	352738	357715	510130	391026	308502	444737	485602	548112	272902	349612	515307	937129	483467	582405	262972	757836	629125	564706	670747	409959	412782	721110	334743	404549
NA	NA	2-Ethyl-5-imino-1-cyclopenten-1-ol;6-Acetyl-1,2,3,4-tetrahydropyridine;2-Ethyl-4,5-dimethyloxazole;3,4-Dihydro-5-propanoyl-2H-pyrrole;4-Butyloxazole;2-Methyl-5-propyloxazole;4-Methyl-2-propyloxazole;5-Butyloxazole;5-Ethyl-2,4-dimethyloxazole;5-Methyl-2-propyloxazole;4-Ethyl-2,5-dimethyloxazole;2-Methyl-4-propyloxazole;	-0.511655905221747;-0.511655905221747;-0.511655905221747;-0.511655905221747;-0.511655905221747;-0.511655905221747;-0.511655905221747;-0.511655905221747;-0.511655905221747;-0.511655905221747;-0.511655905221747;-0.511655905221747;	MS1 mz matched	126.092	80.349	43793.9	43083.4	43968.9	43793.1	43921.8	44387	43793.1	44715.9	43547.4	44922.9	43970	43793.4	43968.5	43794.9	73620	118844	129278	69751.5	102804	93896	71446.9	90277	100884	82052.4	67335.2	86339.3	101749	42334.8	66375.7	51335.7	48657.6	55853.7	74976.8	20395.9	6023.75	66848.8	129621	44725.2	38585	92010.9	80637.3	125899	67970.9
Diethanolamine	0.6499	NA	NA	MS2 forward	128.072	216.927	32383.6	33582.6	33605.5	32455.7	49922.9	32060	32305.7	32408.2	34416.6	32410.8	33637.2	31775.2	33650.8	34993	21530.8	11792.1	44956.9	27684.2	58435.4	14994.2	50162.9	93046.2	17782.5	49887	21241.6	15701.3	53721.5	135533	20044.7	13271.2	11994.3	64365.1	74147.2	55489.9	24628.6	12326.2	58645.9	43964.8	13221.8	32111.3	19961.1	14983.2	12754
NA	NA	NA	NA	Unmapped	129.066	356.702	736858	706802	720863	699760	703620	693894	707266	707715	707476	708052	670005	686044	647575	692941	592574	464878	1.66201e+06	838809	678291	450063	992396	580343	1.17816e+06	924902	3.38253e+06	621035	450862	819457	639601	457179	583027	676983	401479	482064	570629	534930	1.57538e+06	844015	298767	707273	786869	596842	451748
Imidazole	0.9983	NA	NA	MS2 reverse	129.067	331.185	513374	514002	521647	518531	514015	517175	480485	515053	517193	513980	515166	517191	513978	517202	472179	405342	271011	174026	129977	251098	784280	152995	1.5234e+06	143893	639203	2.47077e+06	220354	480384	70536.1	394944	495036	227758	318244	196181	295704	283349	938765	113965	145517	349562	483253	423322	350850
NA	NA	NA	NA	Unmapped	130.065	41.461	64031.9	76990	80122.9	65921	64804.3	62835.3	67228.1	61958.8	73804.2	64055.6	61469	63906.8	71866.9	64033	43185.5	51527.5	44413.9	120593	58908.2	58268.4	63571.7	42309.3	56104.1	72831.9	66021.5	61348.8	70708.3	89333.8	143226	52925.5	47956.1	41913.6	74152.6	47436.3	95789.3	98296.6	60136.1	62899.8	48564.4	80105.6	42724.6	60263.7	64603.3
Sarcosine	0.7965	NA	NA	MS2 forward	131.082	301.443	6.23267e+06	6.73605e+06	6.59892e+06	6.75635e+06	6.73652e+06	6.76752e+06	6.79594e+06	6.79718e+06	6.82054e+06	6.73741e+06	6.7707e+06	6.67453e+06	6.79629e+06	6.83961e+06	1.02709e+07	6.34619e+06	7.88611e+06	6.80563e+06	5.4302e+06	7.6478e+06	8.40492e+06	5.32992e+06	7.61174e+06	7.40882e+06	7.33728e+06	6.96713e+06	5.52262e+06	6.46609e+06	7.21084e+06	6.63938e+06	5.38446e+06	7.04622e+06	5.6149e+06	5.62026e+06	5.20044e+06	5.6912e+06	7.24212e+06	6.6905e+06	7.08806e+06	6.48205e+06	5.89827e+06	5.76486e+06	8.10605e+06
NA	NA	Benzenepropanenitrile;3-Methylindole;Tolylacetonitrile;o-Tolylacetonitrile;o-Methylbenzyl cyanide;2-Methylbezeneacetonitrile;Skatole;3-Methylindole	-11.4386203772168;-11.4386203772168;-11.443960831083;-11.443960831083	MS1 mz matched	132.079	337.621	1.69835e+07	1.97589e+07	2.04795e+07	2.00755e+07	2.04272e+07	1.98383e+07	2.03571e+07	2.01431e+07	1.99362e+07	1.98935e+07	2.05244e+07	2.02707e+07	2.05042e+07	2.07353e+07	2.03981e+07	2.0422e+07	2.00699e+07	1.78127e+07	2.2553e+07	2.16211e+07	2.07087e+07	2.01474e+07	2.10027e+07	2.06493e+07	1.87998e+07	21503979	2.36728e+07	2.01701e+07	1.91549e+07	2.10589e+07	2.21164e+07	2.55191e+07	2.27041e+07	1.93024e+07	2.07226e+07	2.20639e+07	2.16233e+07	2.03716e+07	22057176	2.01794e+07	1.97623e+07	2.16784e+07	2.18233e+07
Creatine	0.992	NA	NA	MS2 forward	132.076	358.582	281604	281556	281486	273629	270362	426283	262581	269491	274312	260782	408680	276702	261977	385886	224455	168142	188367	276586	261973	242158	266865	340511	225075	232487	120885	316286	259310	210963	441150	230955	223185	608556	176799	240611	227556	348365	156469	364986	225392	306334	480057	188586	273919
NA	NA	N-Carbamoylputrescine;N-Carbamoylputrescine;4-Guanidino-1-butanol	-23.9661289713676;-24.2552013295069;-24.2552013295069	MS1 mz matched	132.103	270.387	1.97416e+06	1.97345e+06	1.97235e+06	2.00593e+06	1.93538e+06	2.03851e+06	1.93256e+06	1.97468e+06	1.97516e+06	1.92817e+06	1.40189e+06	1.93424e+06	1.95437e+06	1.93315e+06	1.16826e+06	1.53411e+06	1.43543e+06	1.06356e+06	1.47981e+06	1.53644e+06	1.21815e+06	1.11975e+06	1.38828e+06	1.59548e+06	2.00451e+06	1.45548e+06	1.87489e+06	1.92303e+06	1.42264e+06	1.795e+06	2.77363e+06	1.23605e+06	1.851e+06	2.32957e+06	1.24779e+06	2.36976e+06	1.38598e+06	2.31222e+06	1.69519e+06	2.19015e+06	2.50996e+06	2.27309e+06	1.65257e+06
L-Leucine	0.7875	NA	NA	MS2 forward	132.103	257.575	1.5594e+06	1.57729e+06	1.54316e+06	1.57866e+06	1.54759e+06	1.54286e+06	1.43047e+06	1.54884e+06	1.55068e+06	1.54254e+06	1.55111e+06	1.54263e+06	1.55977e+06	1.54232e+06	1.08689e+06	1.11758e+06	977503	765412	945205	1.2251e+06	1.39353e+06	819645	1.16684e+06	1.10578e+06	1.44977e+06	1.27567e+06	1.90832e+06	1.10218e+06	1.00404e+06	1.35524e+06	2.5236e+06	1.08436e+06	1.2681e+06	643476	1.11767e+06	1.65165e+06	1.19161e+06	1.63527e+06	1.09965e+06	1.39209e+06	1.51812e+06	1.51766e+06	1.14698e+06
L-Asparagine	0.968	NA	NA	MS2 forward	133.062	361.154	57115.6	58600.3	61378.6	59778.8	58163.5	59145.1	59148	56726.3	57473.7	58814.2	58615.6	60678.8	59762.2	62947.1	50269.7	52836.3	96393.9	59795.3	62555.5	112914	56433.4	52442.2	39053.1	100286	68767	88754.1	59216.1	111890	46571.9	57073.6	46411.8	109746	58198.9	46998.6	48002.6	82037.6	54635.1	189213	115175	108496	75435.6	58367.7	59946.2
D-Ornithine	0.998	NA	NA	MS2 forward	133.098	498.452	198742	201954	199852	186997	200006	201941	198769	221984	198842	201984	209498	196713	192195	218082	138038	108236	145963	174783	164206	174067	137494	169805	290099	155906	148665	196754	134359	222107	209531	262268	225498	225260	141737	151312	244253	182398	195416	237669	148790	275874	338296	286871	404584
Adenine	0.7819	NA	NA	MS2 forward	136.062	158.379	50316.6	48132	48137.9	48138.5	48145.9	47325.6	45250.9	47286	44492.4	47283.2	48193.9	47749	48143.5	47283.5	42337.6	54953.3	49462.7	44581.1	33148.2	31554.3	47990.3	47625.2	46926.2	64109.8	45743.3	63908.2	29607.2	46697.9	49199.7	24296.7	44844.1	49390.1	42508.6	53031.7	24382.7	35357.4	48571.5	61954	36157.6	46901.3	38665.2	32974.5	29215.5
Hypoxanthine	0.9914	NA	NA	MS2 forward	137.046	169.06	8.34005e+06	8.28086e+06	8.28964e+06	5.5058e+06	7.68151e+06	7.9239e+06	8.33895e+06	8.32531e+06	8.47341e+06	8.25019e+06	8.32351e+06	8.31939e+06	8.0656e+06	8.32585e+06	3.21002e+06	8.68497e+06	3.31522e+06	3.78214e+06	4.7587e+06	4.80082e+06	1.79225e+06	1.12844e+07	3.66209e+06	1.56944e+06	9.00478e+06	5.87018e+06	5.04602e+06	1.64668e+06	1.97865e+06	7.36371e+06	8.99624e+06	4.99035e+06	6.95117e+06	2.62642e+06	3.15863e+06	7.67517e+06	1.92002e+07	5.39871e+06	7.46343e+06	9.35677e+06	1.30406e+07	1.97484e+06	1.16718e+07
1-Methylnicotinamide	0.8559	NA	NA	MS2 forward	137.071	294.329	309005	301536	240000	304166	365545	270493	283107	285110	285093	478724	283606	424949	263178	283892	280424	177260	318664	219517	232709	197864	388157	175096	157630	201939	154104	199006	789346	298637	319382	302189	210358	280898	232007	372231	388180	557395	252798	307508	263211	185358	459693	227616	131987
Anthranilic acid (Vitamin L1)	0.8706	NA	NA	MS2 reverse	138.056	280.12	392453	431967	432026	434458	434170	435097	432002	435085	436986	432762	431429	436890	432025	435111	240352	157334	551857	851978	99146.9	71610.1	568366	134435	339665	167108	93191	322420	360701	390731	70964.6	583235	614006	152534	307007	106128	286301	109316	570789	663629	2.39209e+06	89908.4	142193	464333	257469
NA	NA	Betaine;Amyl Nitrite;Norvaline;Vaporole;5-Aminopentanoic acid;L-Valine;N-Methyl-a-aminoisobutyric acid;L-Valine;2-Amino-3-methylbutyric acid;5-Aminopentanoate;5-Aminopentanoic acid;5-Aminovaleric acid;Betaine;Trimethylaminoacetate;Glycine betaine;N,N,N-Trimethylglycine;Trimethylammonioacetate;D-Norvaline;D-2-Aminovaleric acid;D-2-Aminopentanoic acid;L-Norvaline;L-2-Aminovaleric acid;L-2-Aminopent…	8.7240255442326;8.7240255442326;8.7240255442326;8.7240255442326;8.7240255442326;8.7240255442326;8.7240255442326;8.54124138406354;8.54124138406354;8.54124138406354;8.54124138406354;8.54124138406354;8.54124138406354;8.54124138406354;8.54124138406354;8.54124138406354;8.54124138406354	MS1 mz matched	140.069	267.438	1.00784e+06	1.00532e+06	990194	989160	998909	1.00875e+06	1.1061e+06	1.00938e+06	988234	988270	860983	912908	1.10286e+06	1.06929e+06	920457	880082	962532	999794	959460	1.01524e+06	915994	994159	1.12117e+06	1.17586e+06	838075	790889	968034	1.3531e+06	960106	966225	1.05602e+06	925331	813029	1.02884e+06	711513	675448	895806	1.04442e+06	763809	1.00413e+06	887570	1.10515e+06	793031
N-Tigloylglycine	0.9637	NA	NA	MS2 reverse	140.069	293.232	1.77763e+06	1.77853e+06	1.7809e+06	1.77977e+06	1.83746e+06	3.02374e+06	1.84408e+06	1.78347e+06	1.7832e+06	2.94879e+06	1.86096e+06	1.85408e+06	1.87087e+06	1.88128e+06	1.02858e+06	1.02915e+06	924609	819783	932841	890673	941269	897846	1.77205e+06	986300	882143	1.73209e+06	938215	1.09988e+06	859554	916175	933020	877857	822525	962342	1.40138e+06	925549	966821	1.63493e+06	910839	1.87274e+06	1.57374e+06	2.17049e+06	842786
NA	NA	Allantoin;Allantoin;5-Ureidohydantoin;Glyoxyldiureide;(R)(-)-Allantoin;(R)-Allantoin;(S)-Allantoin;(S)(+)-Allantoin	-2.5297978564065;-2.5297978564065;-2.5297978564065;-2.5297978564065	MS1 mz matched	141.114	283.96	4.19937e+06	4.68408e+06	4.74684e+06	4.73414e+06	4.76179e+06	4.80304e+06	5.02001e+06	4.69374e+06	4.72554e+06	4.75961e+06	4.76714e+06	4.79566e+06	4.79634e+06	4.84694e+06	3.38094e+06	5.70349e+06	5.57152e+06	5.59503e+06	6.99835e+06	7.52718e+06	2.74047e+06	2.96394e+06	5.14336e+06	5.43511e+06	6.1813e+06	2.72193e+06	5.209e+06	4.84758e+06	5.65356e+06	5.28557e+06	4.62029e+06	6.90049e+06	5.15517e+06	4.9737e+06	6.05172e+06	4.85388e+06	3.23454e+06	4.73596e+06	5.85536e+06	4.80754e+06	4.93464e+06	4.73036e+06	2.29861e+06
NA	NA	Cerium;Sulfoacetate;Sulfoacetic acid	-12.1328042481088;-6.42328598183106	MS1 mz matched	141.114	329.429	3.36595e+06	2.09674e+06	3.44966e+06	3.43426e+06	3.44935e+06	3.45017e+06	3.44674e+06	3.36585e+06	3.37553e+06	3.36562e+06	3.41383e+06	3.36568e+06	3.38657e+06	3.4339e+06	3.77638e+06	3.52034e+06	4.18375e+06	4.19763e+06	3.9223e+06	4.26657e+06	4.09245e+06	3.79742e+06	3.61897e+06	4.16873e+06	3.70677e+06	3.24536e+06	3.44816e+06	3.72436e+06	3.92425e+06	4.20694e+06	3.96201e+06	3.72242e+06	4.12485e+06	3.42922e+06	2.26221e+06	3.42835e+06	3.51282e+06	3.84317e+06	3.96106e+06	3.76786e+06	1.00927e+06	3.74633e+06	3.53713e+06
Succinic semialdehyde	0.7377	NA	NA	MS2 reverse	144.066	229.833	311918	374854	378072	380117	380083	380039	356843	381354	378981	376239	380029	380043	374946	365372	318638	343373	225593	319725	294242	322131	293038	300523	218305	466288	346796	490399	348201	316061	206668	294458	487264	359126	178759	441194	261934	292971	318577	453465	292350	352016	442601	245266	209283
(S)-2-aminobutyric acid	0.7362	NA	NA	MS2 forward	145.098	316.372	447477	427857	437081	422983	415179	423121	414412	423484	408469	423647	423648	407139	409592	412758	669492	538387	628311	148439	406355	367438	268702	601422	514617	470504	164631	225006	303435	565649	562708	339556	270819	291749	55242.4	310766	791277	235652	157493	677080	56348.6	19505.7	141178	96021.4	78349.7
NA	NA	4-Guanidinobutamide	6.24562	MS1 mz matched	145.105	278.938	532962	576753	576723	574144	571426	576774	565421	573034	576595	571572	573415	577841	575816	576638	2.17856e+06	585414	2.08517e+06	332121	509350	464129	3.22651e+06	383268	1.29538e+06	497321	477441	645809	785439	669567	690014	428266	377059	631106	501183	496861	585426	564674	549714	382964	384385	522545	454268	648130	292366
NA	NA	NA	NA	Unmapped	146.028	226.179	556736	629069	638812	638780	629359	636050	582055	629537	641481	629315	643353	642087	647337	624686	387495	608273	295484	349410	612244	271717	520094	198207	457000	242700	545749	270323	192903	197778	432988	230180	537393	260974	898145	656538	873110	336120	896931	441362	284772	343569	107498	579108	398706
DL-O-tyrosine	0.7617	NA	NA	MS2 forward	146.061	192.233	27193.9	27157.5	27587.7	26777.4	27196.5	27672.6	27202.1	27987.8	27576.1	26173.6	28146.4	26687.4	30186.4	27214	28103	28916.8	19486.7	84090.9	29379	18423.3	88381.4	12756.6	27749.5	14760.5	27438.8	36205.8	24101.9	29467.9	20943.9	17921.3	13108.7	17703.8	21955.3	22732	29637.1	22298.7	30637	34144.1	12116	12300.8	16184.3	17996.6	38088.8
L-Lysine	0.9972	NA	NA	MS2 reverse	146.102	278.794	35266.1	20678	36975.2	36970.2	36942.2	22355.6	29295.5	36967.2	37427.5	36958.6	36969.2	36972.7	35371.2	36975.5	24553.3	41439.1	32143.6	21384.1	33788.8	33094.7	241708	26699.5	13972.1	33697.5	34479	44709.1	58592.3	45994.2	53868.8	30684.3	25206.4	36949.7	35006.5	35485.6	44247.1	42543.2	12936.8	25785.9	27316.9	36405.8	14562.5	43133.6	21016.2
(3-Carboxypropyl)trimethylammonium cation	0.9204	NA	NA	MS2 forward	146.118	369.257	5.66365e+06	5.63295e+06	5.64652e+06	5.67476e+06	5.67469e+06	5.64689e+06	5.2109e+06	5.67499e+06	5.63274e+06	5.67534e+06	5.71174e+06	5.68971e+06	5.51313e+06	5.63258e+06	3.64857e+06	5.14594e+06	6.5427e+06	3.11569e+06	4.10694e+06	4.87174e+06	4.45347e+06	4.54187e+06	4.65183e+06	5.31247e+06	4.5827e+06	5.72187e+06	5.27621e+06	3.96362e+06	3.75214e+06	4.75905e+06	6.14052e+06	3.7699e+06	3.30569e+06	4.36423e+06	4.02554e+06	5.95876e+06	4.49769e+06	4.50452e+06	2.85508e+06	5.44695e+06	4.86665e+06	4.54784e+06	3.02002e+06
NA	NA	Selenomethyl selenocysteine;Se-Methylselenocysteine;Selenohomocysteine;Mannitol;D-Mannitol;D-Sorbitol;D-Glucitol;L-Gulitol;Sorbitol;D-Iditol;L-Iditol;Galactitol;Dulcitol;Dulcose;L-Glucitol;L-Sorbitol;D-Gulitol	-16.4762741652808;-16.4762741652808;-16.4762741652808;-10.9842431033208;-10.9842431033208;-10.9842431033208;-10.9842431033208;-10.9842431033208;-10.9842431033208	MS1 mz matched	147.056	41.981	118344	118291	118271	118344	121740	121816	118517	117860	122057	118753	121489	118664	121507	122630	56321.6	89254.2	120942	54985.5	141654	32714.2	113612	90806.6	86066.8	175181	235196	227509	122260	143811	144191	163704	29521	180390	129486	237331	242131	251041	83035.2	260511	143211	126364	66451.2	86776	164526
L-Pyroglutamic acid	0.9985	NA	NA	MS2 forward	147.076	318.516	112648	114165	108952	112702	112698	112748	110439	109757	112824	110633	110363	110327	110297	110302	108415	107028	108665	192542	133981	120455	123403	128592	93147.5	176543	123009	97371.9	90434.5	126600	173678	138469	183797	139314	88942.7	84018.4	147049	107658	103906	135837	98100.4	99787	98890.7	105838	81471
NA	NA	2-Ethyl-1-hexanethiol;Dibutyl sulfide;	2.66027122408932;2.66027122408932;	MS1 mz matched	147.113	531.166	1.29508e+06	1.10161e+06	839309	864463	1.49687e+06	1.37127e+06	1.30269e+06	1.23869e+06	1.29369e+06	788227	1.24736e+06	1.29515e+06	1.23779e+06	1.23762e+06	948837	822477	994215	711858	502112	588845	571729	996152	867412	1.31449e+06	1.30279e+06	1.04835e+06	28362.6	1.61857e+06	768227	1.36632e+06	959280	594475	2.43556e+06	847905	1.6325e+06	1.64363e+06	637383	1.29329e+06	1.51002e+06	1.7729e+06	2.1208e+06	1.57499e+06	671253
NA	NA	NA	NA	Unmapped	148.043	326.464	802445	849791	867122	856603	866888	861731	856015	856411	866655	856476	856487	870882	866624	861264	587950	532425	538574	479278	1.01986e+06	725340	776391	429296	805855	998501	962467	871375	1.26165e+06	647711	552364	1.19389e+06	2.21842e+06	789013	930268	512244	674063	1.14802e+06	748637	913313	894403	889621	799316	686315	859271
NA	NA	Thiomorpholine 3-carboxylate;Thiomorpholine 3-carboxylate	4.08609085478543;4.08064996586874	MS1 mz matched	148.043	360.354	1.1078e+06	1.1711e+06	1.17128e+06	1.16718e+06	1.18138e+06	1.18004e+06	1.17121e+06	1.17137e+06	1.20108e+06	1.18007e+06	1.17998e+06	1.17999e+06	1.13701e+06	1.18004e+06	753247	684247	740800	709527	1.36026e+06	974953	1.09681e+06	654243	1.04221e+06	1.26815e+06	1.26809e+06	1.05848e+06	1.6184e+06	966210	844837	1.59046e+06	2.7704e+06	1.1069e+06	1.17742e+06	936405	952700	1.52191e+06	995030	1.36137e+06	1.22037e+06	1.19609e+06	1.28543e+06	902150	1.2699e+06
NA	NA	NA	NA	Unmapped	148.097	285.134	123014	130830	130824	129554	130591	131970	130106	127984	131395	130118	130663	130827	130116	130829	22204.9	57609.7	6537.45	19929.8	10674.1	78089.6	313075	132266	117168	43183.8	17017.5	482796	29058.2	93606	15588.7	326064	129505	42571.2	36304.3	156240	86964	10184.8	83726.2	122265	9859.12	83287.2	368033	121874	31664.3
1,2,3-Benzenetriol	0.9085	NA	NA	MS2 reverse	149.018	233.37	11403	14887.5	11404.7	11411.4	11846.2	11213.5	11735.6	11700.2	11741.9	11990.7	11265.1	11413.5	11414.5	10949	5404.61	11292.1	16435.9	18093.5	30087.1	10681.7	10036	70006.3	3313.1	15694.1	16198.1	4711.46	17479.3	20166.7	13783.2	18302.9	9543.79	20381.5	11323.5	28722	11916.3	5710.02	15301.8	6930.72	5228.52	5410.33	7878.87	11439.3	3933.86
NA	NA	NA	NA	Unmapped	149.024	30.0605	78680.9	53505.8	50927.6	53523.2	53629.3	52545.3	50588.4	53260.6	52351.3	53431.8	50839.9	50907.5	50943.8	53769.3	117504	118668	157703	97962.1	103457	151780	112293	76993.2	98804.7	172980	149653	45201.8	46042.4	106527	81930.4	113633	142512	122394	125894	89964.2	120871	137716	166618	86087.4	150894	150414	190452	171386	115906
L-Methionine	0.9871	NA	NA	MS2 forward	150.059	282.026	223333	269410	210356	205524	192302	243729	210616	210671	216786	210591	226238	183296	218058	197896	60007.8	153813	149541	156995	220615	217662	247500	72189.5	131354	267134	243953	194764	322737	153290	174856	327148	470603	227797	230267	170129	214112	192454	136910	294500	227160	258028	310127	157726	148143
Triethanolamine	0.9588	NA	NA	MS2 forward	150.113	151.227	59679.9	57012.9	56984.2	56814.4	59653.6	61702.9	55666.7	57559.1	57559.4	56949.9	58807.3	59339.2	56905	57016.2	39578.4	41013.5	36568.6	77264.6	30334.1	55026.4	27727.8	26242.2	45179	58514.5	59932.7	99741.2	60902.9	35307.1	46314.6	50434.4	36515.8	64659.7	50094.4	59631.4	15447.6	68226.1	69539.8	62426.1	35686.4	45210.1	65005.1	63411.7	40349.2
Methoxyacetic acid	0.8944	NA	NA	MS2 forward	151.062	148.036	51205	50845.8	51211.8	48933.2	51205.9	51657	47903.9	51210.9	51605.5	50433.5	51675.8	50020.7	51213.4	50205.1	24106.5	58144.5	44726.3	30465.4	38132.2	43660.2	37074.2	50578	47414	43447.5	43296.9	42525.8	46567.6	39398.3	37139.2	38667.4	48172.8	41720.4	54243.4	44506.4	35367.5	44495.3	79134.3	65157.4	35505.1	42715.2	60475.9	72753.9	34821.2
2-Ethoxyethanol	0.9975	NA	NA	MS2 forward	151.097	64.856	217594	215176	215032	223138	216515	218942	213519	219270	214901	214934	214930	214924	209303	207169	105237	109933	97284.9	129003	91535.7	49191.7	78150.5	141362	115196	156189	107366	164075	120042	154798	157203	104055	63741	119069	104214	297381	287122	90254.8	141147	148535	99376.5	168273	129237	84499.3	81607.5
NA	NA	Cystophorene;(E)-4,8-Dimethyl-1,3,7-nonatriene;	21.3093237930526;21.3093237930526;	MS1 mz matched	151.144	322.411	1.22834e+06	1.13177e+06	1.14302e+06	1.17111e+06	1.13208e+06	1.09541e+06	988844	1.10876e+06	1.10832e+06	1.13035e+06	1.12318e+06	1.13324e+06	1.09543e+06	1.10713e+06	186157	397935	229083	107742	100196	23404.8	412072	1.52454e+06	211200	109438	84117	517672	452500	3.82055e+06	108740	156405	89087.1	834929	176910	1.21033e+07	247747	393419	229853	257318	217970	491728	4.29417e+06	678966	289465
NA	NA	Fluorouracil;Cucurbitine;(R)-Piperazine-2-carboxylate;(R)-Piperazine-2-carboxylic acid;(R)-2-Piperazinecarboxylate;(S)-Piperazine-2-carboxylate;(S)-Piperazine-2-carboxylic acid;(S)-2-Piperazinecarboxylate	-9.22529082738108;13.8382553957888;13.8382553957888;13.8382553957888	MS1 mz matched	153.064	300.439	1.8421e+06	1.91343e+06	1.89363e+06	1.93203e+06	1.9119e+06	1.89363e+06	1.71062e+06	1.9121e+06	1.86603e+06	1.92815e+06	1.89577e+06	1.89335e+06	1.91193e+06	1.8576e+06	2.07642e+06	1.35221e+06	1.59427e+06	1.20737e+06	888213	1.32619e+06	1.83198e+06	895141	1.60336e+06	1.74271e+06	1.35091e+06	1.51999e+06	1.23514e+06	1.66968e+06	1.14651e+06	1.29667e+06	1.36998e+06	1.36237e+06	834209	1.37416e+06	628963	1.21328e+06	1.46829e+06	1.68571e+06	1.57092e+06	1.67892e+06	1.35554e+06	1.99386e+06	1.17768e+06
N1-Methyl-2-pyridone-5-carboxamide	0.6693	NA	NA	MS2 forward	153.066	86.339	371717	377367	376671	383320	387513	383613	380040	380151	383641	383565	387414	383534	383559	383536	359191	495162	276159	232891	578199	214218	452089	237995	255034	216806	504618	642113	679562	544245	305134	156362	142070	533706	549973	241555	47794.7	755776	215467	264619	560829	281001	648381	521640	131002
NA	NA	NA	NA	Unmapped	154.042	236.879	394793	294907	294956	294963	289103	288110	326240	287890	288003	287982	292849	295280	295230	285818	278989	237029	254999	212491	279912	268095	273206	260540	306357	231840	237070	269302	290119	270318	264835	237531	313985	295001	275660	282763	270766	232675	293302	236987	280233	227774	251051	257493	242315
NA	NA	Benzenepropanenitrile;3-Methylindole;Tolylacetonitrile;o-Tolylacetonitrile;o-Methylbenzyl cyanide;2-Methylbezeneacetonitrile;Skatole;3-Methylindole	-11.4386203772168;-11.4386203772168;-11.443960831083;-11.443960831083	MS1 mz matched	154.059	338.348	496292	522215	527307	525917	522258	522439	517209	525237	528009	510494	525893	528380	525890	507271	489040	382479	376015	434903	468937	454864	504055	480674	427394	434931	266357	497778	508501	366693	521507	422150	449461	628858	351442	461427	474182	555835	346639	553970	450423	508658	531397	405873	462689
NA	NA	5-Acetyl-2,4-dimethylthiazole;	8.54873488949809;	MS1 mz matched	156.042	309.631	670674	645178	656413	637509	645341	645301	634352	645521	645597	637135	617183	637121	624226	621958	519646	597419	543347	548559	510896	483546	557565	505788	525179	547777	557421	572757	567645	606599	471490	480962	544567	498516	485347	531972	535226	585839	559502	626925	502511	590841	327032	561910	515936
NA	NA	Mechlorethamine;4-Imidazolone-5-propanoate;4-Imidazolone-5-propionic acid;4,5-Dihydro-4-oxo-5-imidazolepropanoate;(S)-3-(Imidazol-5-yl)lactate;Imidazole lactate;Imidazole lactic acid;2-Hydroxy-3-(1H-imidazol-5-yl)-propanoic acid;N-Nitrosoguvacine	0;3.20402938728178;3.20402938728178;3.20402938728178;3.20402938728178	MS1 mz matched	157.061	360.876	195647	209520	216139	216125	216072	215191	216035	221446	213637	213640	221625	216072	210011	216058	242738	208061	255784	168892	212508	188118	234141	149065	169080	277126	230140	241807	187587	245418	131243	135638	161761	160550	177246	231853	115454	181853	224707	155254	225479	217795	125991	199799	148047
NA	NA	Orotic acid;1,6-Dimethylphthalene;1,2-Dimethylphthalene;2,6-Dimethylphthalene;1,8-Dimethylphthalene	2.94689880525983;18.3223047152919;18.3223047152919;18.3223047152919;18.3223047152919	MS1 mz matched	157.097	316.749	4.35655e+06	4.25413e+06	4.25442e+06	4.25525e+06	4.25543e+06	4.29145e+06	4.17265e+06	4.17583e+06	4.26018e+06	4.17415e+06	4.23483e+06	4.17359e+06	3.99319e+06	3.96102e+06	5.05547e+06	3.66103e+06	5.98584e+06	2.60089e+06	1.81507e+06	3.45102e+06	6.09046e+06	2.43142e+06	4.50308e+06	3.6526e+06	2.00471e+06	2.59362e+06	5.24841e+06	5.26623e+06	3.57317e+06	2.88415e+06	3.37071e+06	3.18665e+06	1.86049e+06	2.95314e+06	2.81003e+06	3.41331e+06	3.12383e+06	5.03951e+06	2.98572e+06	3.34061e+06	2.67458e+06	3.0925e+06	2.10083e+06
L-Proline	0.9966	NA	NA	MS2 forward	157.098	305.541	1.25431e+06	1.33514e+06	1.26806e+06	1.32933e+06	1.23025e+06	1.32717e+06	1.32822e+06	1.29773e+06	1.32317e+06	1.31951e+06	1.27699e+06	1.35269e+06	1.32258e+06	1.32152e+06	1.95618e+06	1.13448e+06	1.95708e+06	1.00841e+06	1.06519e+06	1.69869e+06	1.74062e+06	1.1746e+06	2.37017e+06	1.29417e+06	1.00361e+06	1.28807e+06	2.2039e+06	1.43737e+06	1.02398e+06	1.43548e+06	1.08292e+06	1.60004e+06	737770	866491	1.03421e+06	1.24074e+06	1.80798e+06	1.1841e+06	1.11358e+06	1.19103e+06	819308	1.31129e+06	1.34092e+06
Pargyline	0.9994	NA	NA	MS2 reverse	159.103	288.049	48123.7	48384.4	49483.1	48383.8	48126	48782.2	48123.3	47424.5	48125.4	47215.2	47967.5	48385.4	49525.2	48125	32140.3	35757.5	53252.6	54383.6	39853.5	63722	36909.3	46406.2	86256.2	36634.5	43524.6	46516	43511.3	45688.7	36823.3	59778.6	38673.1	62713.4	16397.3	24441.1	39951.2	27835.3	64570.2	51580.5	22254.6	41966.3	53400.7	37741.5	64377.9
DL-Norvaline	0.7137	NA	NA	MS2 reverse	159.114	259.057	957646	1.14424e+06	1.16594e+06	1.16533e+06	1.16536e+06	1.03654e+06	1.11482e+06	1.19521e+06	1.13011e+06	1.20344e+06	987448	1.13874e+06	1.16428e+06	1.20377e+06	1.23359e+06	1.10436e+06	1.09825e+06	614261	736313	1.3046e+06	1.13313e+06	493036	927652	1.0701e+06	1.08153e+06	1.18615e+06	1.53835e+06	1.01629e+06	946292	805417	1.00762e+06	796423	989445	562687	939346	1.15111e+06	1.06509e+06	926809	921503	1.15935e+06	885067	1.45473e+06	712730
DL-2,4-Diaminobutyric acid	0.7858	NA	NA	MS2 reverse	160.108	357.954	66962	65750	65936.6	62025.2	66673.4	65167.8	63290.6	64559.9	65154.5	65770.8	65770.9	65773.5	65140.3	65140.5	42070.1	68255.4	41390.4	39911	19037.8	62392.9	83772.2	35052.4	50042.3	30991.1	52156.2	30953.1	19129.9	81009.3	30185.4	25643	41223.7	78879.9	101728	27666.7	30786.1	68075.2	43673.3	47359.2	89069.4	71674.4	62987.5	58312.2	70001.9
Cyclohexylamine	0.802	NA	NA	MS2 forward	160.134	376.87	3.4852e+06	3.4856e+06	3.519e+06	3.45512e+06	3.45503e+06	3.45488e+06	3.11198e+06	3.48614e+06	3.57339e+06	3.45506e+06	3.48603e+06	3.48591e+06	3.45467e+06	3.34942e+06	1.97476e+06	3.77017e+06	567201	1.26451e+06	1.83811e+06	1.77253e+06	4.80098e+06	1.90491e+06	3.53645e+06	2.53389e+06	1.32348e+06	2.13675e+06	1.53729e+06	3.20083e+06	1.23487e+06	2.34724e+06	2.88338e+06	2.20249e+06	2.19656e+06	4.4894e+06	1.11089e+06	3.0063e+06	3.7289e+06	1.1209e+06	3.22039e+06	3.95244e+06	4.25163e+06	2.64155e+06	2.00573e+06
NA	NA	NA	NA	Unmapped	160.133	201.351	47297.5	51869.8	52886.4	52637.1	52875.2	52036.1	52005.3	52964.9	54343	52028.1	52059.2	52832.5	52838.2	52840.3	33951.8	24442	16772.3	45004.5	93854.1	34931.1	79139.1	50326.7	65687.4	43510.4	29171.5	36707	73272.6	24542.8	28683.3	32574.4	38408.1	31920.3	30199.1	43409.5	73444.3	28497.8	60994.2	55292.6	36791.4	26889.3	36955.2	64676.4	37939.1
N6-Methyl-L-lysine	0.998	NA	NA	MS2 forward	161.129	529.178	407505	362821	403797	420756	510962	402028	402481	383465	430005	403008	386489	353011	329322	387518	154600	181810	257257	528990	437327	440491	603311	404904	450452	529345	381932	353052	435284	580507	488238	413890	418757	378133	347463	376979	315173	210201	307361	1.04545e+06	337297	632368	563548	292041	355859
L-Carnitine	0.9499	NA	NA	MS2 forward	162.113	352.738	2.42803e+07	2.31319e+07	2.31342e+07	2.29933e+07	2.32466e+07	2.26461e+07	2.32171e+07	2.26575e+07	2.34411e+07	2.25294e+07	2.29771e+07	2.31863e+07	2.21137e+07	2.26265e+07	2.10737e+07	2.52448e+07	2.27348e+07	1.72808e+07	1.94354e+07	1.9514e+07	2.38938e+07	1.78727e+07	2.31944e+07	2.3141e+07	2.2758e+07	2.29953e+07	2.23772e+07	2.33514e+07	2.32141e+07	2.10517e+07	2.302e+07	2.02071e+07	1.93396e+07	2.3768e+07	2.31133e+07	2.23182e+07	2.16404e+07	2.25151e+07	1.74072e+07	2.52801e+07	2.66352e+07	2.30552e+07	1.97296e+07
Betaine aldehyde	0.9755	NA	NA	MS2 reverse	162.112	314.663	2.12103e+06	2.16387e+06	2.12084e+06	2.1215e+06	2.16079e+06	2.23735e+06	2.07069e+06	1.9772e+06	2.0696e+06	2.12666e+06	2.07077e+06	1.75084e+06	2.06861e+06	2.03275e+06	2.48196e+06	1.22921e+06	199296	664488	297656	2.22869e+06	3.4647e+06	1.40509e+06	3.14447e+06	2.1321e+06	255741	2.84279e+06	1.95446e+06	1.88041e+06	228270	2.00536e+06	487495	1.72476e+06	683467	4.42273e+06	309827	1.34506e+06	938100	290571	1.59205e+06	1.43939e+06	3.07288e+06	3.26339e+06	262735
DL-Methionine sulfoxide	0.8716	NA	NA	MS2 forward	166.057	415.187	94015.6	60698.9	58258.4	58362.7	59206.8	84252.8	58002.6	58235.7	123845	64195	70212.9	57141.8	63468.9	59353.7	50336.4	109397	87415.6	37161.2	46762	27890.8	32810.9	41166	34147.7	34488.7	34423.6	39084.2	52057.9	38629.8	43597.9	40065	31792.4	39184.8	36306.2	31803.7	27471.9	48688.7	29283.4	35864.7	35824.5	34121.7	44262.1	26849.3	38756.8
NA	NA	Benzocaine;Methyl N-methylanthranilate;Benzyl glycinate;3-Pyridinebutanoic acid;Gentiatibetine;Ethyl 2-aminobenzoate;Norsalsolinol;L-Phenylalanine;Phenylalanine;alpha-Amino-beta-phenylpropionic acid;D-Phenylalanine;D-alpha-Amino-beta-phenylpropionic acid;Benzocaine;Ethyl aminobenzoate;Tricaine;3-Aminobenzoic acid;m-Aminobenzoate;Metolcarb;Tsumacide;MTMC;4-Hydroxy-1-(3-pyridinyl)-1-butanone;5-(3-P…	6.18734140879445;6.18734140879445;6.18734140879445;6.18734140879445;6.18734140879445;6.18734140879445;6.18734140879445;6.18734140879445;6.05770570457039;6.05770570457039;6.05770570457039;6.05770570457039;6.05770570457039;6.05770570457039;6.05770570457039;6.05770570457039;6.05770570457039	MS1 mz matched	166.087	251.61	1.80328e+06	1.8477e+06	1.80146e+06	1.83493e+06	1.7765e+06	1.78958e+06	1.59257e+06	1.77572e+06	1.75375e+06	1.79536e+06	1.80402e+06	1.80366e+06	1.80366e+06	1.7749e+06	953316	1.58336e+06	929788	805525	1.05441e+06	1.19945e+06	1.11636e+06	954797	1.20925e+06	1.26788e+06	1.65085e+06	1.70616e+06	2.3245e+06	947649	990394	1.72275e+06	3.56473e+06	1.14398e+06	1.56413e+06	789505	1476423	2.72894e+06	1.66224e+06	2.04101e+06	1.29922e+06	1.59573e+06	2.68926e+06	1.87574e+06	1.30118e+06
L-Phenylalanine	0.9933	NA	NA	MS2 forward	166.086	267.481	812210	799108	792199	799422	784361	781679	687064	752093	840334	780265	807717	780322	744725	800991	2.45205e+06	615720	2.40471e+06	416889	338278	377889	3.28762e+06	461427	889764	594067	503817	637869	787375	472219	594286	568440	874129	529488	562823	411002	596166	996551	656049	594493	543658	518197	1.12081e+06	499511	446132
NA	NA	Isopentenyl phosphate;Dimethylallyl phosphate	15.0566582048111;15.0566582048111	MS1 mz matched	167.049	265.244	142919	135105	134367	138494	135143	133821	129041	135150	135154	133695	133688	133705	133699	135170	94461.7	152739	99291.9	137128	126008	107311	110801	137452	116948	102991	128907	134142	127364	101334	122190	115225	151463	133952	126425	100380	140045	132206	141026	151243	117563	125961	170510	99968.5	100408
NA	NA	N-Cyclopropylammeline;2-Hydroxy-4-amino-6-(cyclopropylamino)-1,3,5-triazine	-20.7086	MS1 mz matched	168.077	328.515	3.03371e+06	3.09781e+06	3.12047e+06	3.16275e+06	3.14612e+06	3.09798e+06	2.98104e+06	2.97382e+06	3.08e+06	3.09564e+06	3.12065e+06	3.15117e+06	3.10851e+06	3.13588e+06	428857	409227	236228	445220	9.00118e+06	1.92583e+06	4.89839e+06	189450	3.20292e+06	3.25557e+06	6.36489e+06	1.08278e+06	2.23923e+06	8.0063e+06	8.87713e+06	1.58627e+06	1.26306e+07	2.77399e+06	733653	353672	1.74655e+07	10896.3	2.59408e+06	1.77917e+06	747072	3.64412e+06	1.46046e+06	9.34202e+06	812431
NA	NA	D-Tartaric acid;Tartaric acid;2,3-Dihydroxybutanedioic acid;meso-Tartaric acid;meso-Tartrate;(R,R)-Tartaric acid;(R,R)-Tartrate;L-Tartaric acid;Tartaric acid;Tartrate;2,3-Dihydroxybutanedioic acid;(2R,3R)-Tartaric acid;(+)-Tartaric acid;(S,S)-Tartaric acid;(S,S)-Tartrate;D-Tartrate;D-Tartaric acid;(2S,3S)-Tartaric acid;(-)-Tartaric acid	14.658184463842;14.658184463842;14.658184463842;14.658184463842;14.658184463842;14.658184463842	MS1 mz matched	168.123	65.072	126268	125478	124540	135291	123991	126350	123825	126406	123880	126017	128670	124182	116730	116428	56741	59993.1	54969.5	76457.5	51242.7	26999	47285.1	81369	63944.5	88588.6	61019.2	102801	67332.9	89797.3	99333.6	59599.6	37195.9	65993.1	60603.4	169020	133622	49967.1	76405.8	89737.5	56572.2	96001.3	74451.5	45783.2	44017.8
NA	NA	Fluorouracil;Cucurbitine;(R)-Piperazine-2-carboxylate;(R)-Piperazine-2-carboxylic acid;(R)-2-Piperazinecarboxylate;(S)-Piperazine-2-carboxylate;(S)-Piperazine-2-carboxylic acid;(S)-2-Piperazinecarboxylate	-9.22529082738108;13.8382553957888;13.8382553957888;13.8382553957888	MS1 mz matched	169.038	300.687	221693	207682	198463	200428	201770	206734	196316	213484	206089	192945	196482	196258	196261	196105	194345	128484	173488	150071	79255.9	118031	222323	93761.8	162760	203556	134061	140485	106194	190121	113004	125512	155433	121027	75236.9	160602	75651.6	113677	135560	220866	150434	206540	198308	196935	110163
Pro-Ala	0.9778	NA	NA	MS2 reverse	169.097	207.503	57779.6	58258.5	58725.6	58815.2	58159.2	60307.8	53443.6	58822.7	58534.5	58719.5	59398.5	58206.4	58811.1	58220.3	67542.4	94507.1	77238.9	24880.2	19062.6	23028.6	37372.5	47158	48390.6	30212.3	23384.2	32361.2	30703.9	27584.9	18166.1	25484.9	20704.8	31442.1	48800.3	33418.5	16583.3	75883.4	36645.7	33257.2	28647.1	18223.4	15365	8094.77	39921.5
NA	NA	Benzenepropanenitrile;3-Methylindole;Tolylacetonitrile;o-Tolylacetonitrile;o-Methylbenzyl cyanide;2-Methylbezeneacetonitrile;Skatole;3-Methylindole	-11.4386203772168;-11.4386203772168;-11.443960831083;-11.443960831083	MS1 mz matched	170.033	337.618	112636	138657	143137	146308	145544	144471	146314	144309	143921	139790	145607	145452	147352	145473	139002	139973	105380	82627	145700	129141	113342	135760	134000	125517	123672	176911	157751	113969	93259.5	121430	111883	157285	138249	98177.6	121542	149574	156201	123714	140069	148624	157476	136600	176724
2-Methoxybenzoic acid	0.7635	NA	NA	MS2 reverse	170.08	288.499	22169.4	22198.4	22699.1	21621.6	21729.7	24193.4	21520.7	23386.9	22849.1	22475.2	22209	22323.3	22198.6	22474.8	3517.77	4104.75	1459.63	515.578	0	8677.24	44777.1	20149.7	17855.2	5373.23	297.802	79860.9	2052.47	14786.4	0	51052.3	11274	4666.88	6154.13	28051.4	7383.43	1127.25	11632	13581.4	573.596	14385	52131.2	27216.6	271.351
3-Methylhistidine	0.9424	NA	NA	MS2 forward	170.093	373.052	163891	199176	196594	204951	203893	204826	178498	204866	200482	204785	208330	206224	212562	238627	103071	75217.1	88186.3	358182	115643	79517.3	112832	49551.1	121799	69515.3	52967.8	832225	527399	1.19813e+06	173308	79893.3	546515	253026	645030	169499	260166	122768	166069	108169	168953	102075	91790	445749	77573
L-Pipecolic acid	0.9983	NA	NA	MS2 forward	171.113	258.854	5.10823e+06	5.6354e+06	5.52966e+06	5.64172e+06	5.54871e+06	5.73776e+06	5.71892e+06	5.71959e+06	5.67865e+06	5.72013e+06	5.64021e+06	5.70666e+06	5.71843e+06	5.71859e+06	6.02211e+06	5.8075e+06	7.01112e+06	5.45119e+06	3.98679e+06	8.87462e+06	8.53597e+06	5.67347e+06	4.22436e+06	3.91857e+06	7.30585e+06	7.10069e+06	7.84245e+06	4.63688e+06	4.47318e+06	6.31921e+06	6.31389e+06	8.32418e+06	4.19969e+06	3.8073e+06	3.9613e+06	4.40256e+06	5.54422e+06	6.35292e+06	5.24688e+06	3.73019e+06	5.84557e+06	4.52718e+06	5.02995e+06
NA	NA	(S)-3-Sulfonatolactate;Glycerone sulfate;Dihydroxyacetone sulfate;(S)-2-O-Sulfolactate;(S)-3-Sulfolactate;(2S)-3-Sulfolactate;(2R)-3-Sulfolactate;(R)-3-Sulfolactate;3-Sulfolactate;(R)-2-O-Sulfolactate	-23.5099123667469;-24.0976460125978;-24.0976460125978;-24.0976460125978;-24.0976460125978;-24.0976460125978;-24.0976460125978	MS1 mz matched	171.149	36.052	50545.1	50539.4	50548.8	51151.7	52716.4	50667.9	46564.2	50244.1	50210.1	54051.1	51594.4	48068.7	51911	55812.3	38183.2	35588.2	46749.1	51627.7	43880.8	46103.6	55660	46161.6	47752.1	62460.7	61124	60122.9	98121.3	110524	76847.2	59043.4	54436.5	42700.1	130762	138507	161484	115329	139965	130632	90579	154735	110669	115092	116877
N-Acetyl-L-glutamate	0.8198	NA	NA	MS2 reverse	172.062	386.91	8963.48	9221.69	8779.32	8769.58	8902.68	8781.62	7794.98	9630.23	8968.37	7499.08	8978.87	8980.25	8751.49	8749.63	8371.09	6889.26	8557.1	4748.43	4348.51	4174.12	7091.43	4541.07	3539.67	8818.75	9040.96	9943.61	5027.5	9500.53	3235.64	4233.67	6507.73	5908.61	3673.47	9167.99	2856.05	6390.88	8320.78	6697.7	7234.16	7084.28	6154.81	6255.26	3077.76
N-Acetylputrescine	0.8732	NA	NA	MS2 reverse	172.145	268.949	12434.4	11924.6	11514.6	12141.1	11795.5	11798.5	10716.8	11895.6	11931.9	12239.8	11798.1	12120.4	11798.6	11720.6	10612.6	19654.5	13877	7853.39	5952.9	14342.6	9216.7	10572.4	10883.8	7370.54	13776.9	13368.8	5845.91	10673.5	7118.5	6332.68	7278.52	11883.8	3474.46	15311.1	10621.2	5913.36	15372.2	12988.6	7903.8	11694.9	8404.83	9359.17	8441
Diacetyl	0.9981	NA	NA	MS2 reverse	173.077	64.317	478042	593394	394015	530915	480205	455294	448625	453369	481451	449360	358316	597892	480331	460212	404003	477416	166718	164455	293694	85693.6	480081	234186	345689	425617	190739	470012	177919	293488	309111	254933	213415	299995	259608	389472	275786	164089	416435	406208	414381	436550	244042	221804	270445
NA	NA	Mechlorethamine;4-Imidazolone-5-propanoate;4-Imidazolone-5-propionic acid;4,5-Dihydro-4-oxo-5-imidazolepropanoate;(S)-3-(Imidazol-5-yl)lactate;Imidazole lactate;Imidazole lactic acid;2-Hydroxy-3-(1H-imidazol-5-yl)-propanoic acid;N-Nitrosoguvacine	0;3.20402938728178;3.20402938728178;3.20402938728178;3.20402938728178	MS1 mz matched	174.088	360.863	1.92901e+06	2.17401e+06	2.12983e+06	2.1256e+06	2.19268e+06	2.14829e+06	2.12985e+06	2.14843e+06	2.1701e+06	2.13001e+06	2.1397e+06	2.13019e+06	2.12995e+06	2.14644e+06	2.5276e+06	2.06614e+06	2.48477e+06	1.7336e+06	2.14113e+06	2.01936e+06	2.36055e+06	1.47652e+06	1.63723e+06	2.80477e+06	2.28541e+06	2.32379e+06	1.7935e+06	2.35945e+06	1.38102e+06	1.41386e+06	1.71091e+06	1.68084e+06	1.76168e+06	2.3159e+06	1.0724e+06	1.83328e+06	2.21578e+06	1.61088e+06	2.40551e+06	2.15452e+06	1.31628e+06	2.11862e+06	1.58426e+06
Ornithine	0.9963	NA	NA	MS2 forward	174.124	497.958	6.92934e+06	6.81961e+06	6.73576e+06	6.8431e+06	6.82017e+06	6.76196e+06	6.45599e+06	6.76218e+06	6.61089e+06	7.17176e+06	6.7616e+06	7.08235e+06	6.76084e+06	6.81912e+06	4.60325e+06	4.53372e+06	6.11356e+06	5.73813e+06	5.88359e+06	6.22617e+06	4.34977e+06	5.98365e+06	1.44734e+07	5.22217e+06	5.39543e+06	6.59865e+06	5.43585e+06	7.07092e+06	5.98536e+06	7.50469e+06	5.91571e+06	6.70556e+06	3.0136e+06	3.9938e+06	5.81423e+06	5.15308e+06	1.03821e+07	6.24485e+06	3.92965e+06	7.50896e+06	7.67931e+06	8.87002e+06	9.63666e+06
NA	NA	2,4-Dimethyladipic acid;Diethyl succinate;3-Methylpimelic acid;Dimethyl adipate;Ethyladipic acid;2-Propylglutaric acid;Suberic acid;Suberic acid;Cork acid;1,8-Octanedioic acid;Octanedioic acid;1,6-Hexanedicarboxylic acid;Dimethyl adipate;Dimethyl hexanedioate;Dimethoxane	-13.0329732343911;-13.0329732343911;-13.0329732343911;-13.0329732343911;-13.0329732343911;-13.0329732343911;-13.0329732343911;-12.9818506834819;-12.9818506834819;-12.9818506834819	MS1 mz matched	175.087	48.758	161740	169045	169787	169193	173329	172016	172493	191694	169309	173322	173271	169109	170077	192750	128027	118788	102719	118558	144672	154517	171962	110759	122600	160627	155615	200716	226006	146574	164002	122312	115298	124388	133501	114746	134045	152933	153045	186886	237362	126671	128505	264796	167533
NA	NA	Dehydroascorbic acid;trans-Aconitic acid;cis-Aconitic acid;L-Arginine;(S)-2-Amino-5-guanidinovaleric acid;L-Arg;D-Arginine;D-2-Amino-5-guanidinovaleric acid;Amino acid(Arg-);Arginine;2-Amino-5-guanidinovaleric acid	21.8255085055387;21.8255085055387;21.8255085055387;1.7230318237174;1.7230318237174;1.7230318237174	MS1 mz matched	175.12	565.623	3.39081e+07	2.85326e+07	2.85313e+07	2.84663e+07	2.80352e+07	2.85337e+07	2.66349e+07	2.8016e+07	2.81088e+07	2.85371e+07	2.82296e+07	2.80265e+07	2.85507e+07	2.80039e+07	3.50939e+07	2.80994e+07	2.66968e+07	3.22529e+07	2.57539e+07	2.61477e+07	2.85678e+07	3.14692e+07	3.29645e+07	3.03169e+07	2.56486e+07	1.33897e+07	2.81488e+07	2.70698e+07	2.35809e+07	2.93621e+07	4.13789e+07	2.45223e+07	2.28606e+07	2.84011e+07	2.13646e+07	3.49403e+07	3.65175e+07	2.87265e+07	3.03153e+07	2.89621e+07	4.14939e+07	2.97615e+07	2.29709e+07
L-Arginine	0.998	NA	NA	MS2 forward	175.12	518.78	3.22126e+07	3.22232e+07	3.33343e+07	3.12115e+07	3.23146e+07	3.10631e+07	3.08391e+07	3.21752e+07	3.08264e+07	3.23088e+07	3.0817e+07	3.11732e+07	1.36539e+07	1.3751e+07	2.7001e+07	2.28655e+07	2.54965e+07	1.33237e+07	2.29529e+07	2.2518e+07	3.03839e+07	1.41786e+07	2.61045e+07	2.9621e+07	2.42547e+07	6.12749e+06	2.71828e+07	3.60495e+07	2.64741e+07	2.6929e+07	3.62221e+07	2.24221e+07	3.50404e+07	3.93658e+07	2.90482e+07	4.80725e+07	4.34034e+07	3.77117e+07	4.1994e+07	3.88293e+07	4.76816e+07	4.03837e+07	3.25772e+07
L-Citrulline	0.9917	NA	NA	MS2 forward	176.104	415.188	324224	324288	316746	314981	316932	316638	309738	317348	316348	316163	314958	317351	314948	310333	258986	215656	432714	343314	289489	260439	284784	281308	275412	240826	197225	269801	316197	300550	345130	287214	283567	266485	236161	268984	250774	266362	349738	387577	228425	345379	364452	302705	252215
NA	NA	FAPy-adenine;1,2-Diamino-4-nitrobenzene;1,4-Diamino-2-nitrobenzene	-19.5896618823439;1.95900840225207;1.95900840225207	MS1 mz matched	176.129	331.586	528999	524653	529072	529137	523349	526210	456907	525314	523272	523283	527850	529661	527669	514875	428397	411957	126567	192865	290116	274858	668190	265025	496518	377809	299357	697642	385584	376487	366921	310771	390782	327784	269951	660149	247370	355281	405199	201363	335254	449753	537753	577360	283753
NA	NA	NA	NA	Unmapped	176.875	310.683	970786	967945	974745	970819	956257	971236	927392	957009	965033	971688	962959	955649	955222	954920	622116	1.00587e+06	609034	670858	849700	590528	597130	903063	684139	633452	1.3963e+06	1.0631e+06	959817	609638	551958	587879	696418	629269	963367	602595	555587	989441	1.21814e+06	838469	682621	959756	1.4013e+06	689454	1.17314e+06
NA	NA	NA	NA	Unmapped	177.136	269.463	190424	190436	193440	191014	190440	191883	197192	203089	207723	187942	190420	188736	192845	190435	77726.4	170343	90417	217950	187224	151962	75004.9	183166	119775	178065	256387	159858	132824	194328	158748	135792	161400	165679	174976	167461	121922	100594	130762	156514	126442	151518	127850	122768	139579
NA	NA	2,5-Furandicarboxylic acid;1,6-Dimethylphthalene;1,2-Dimethylphthalene;2,6-Dimethylphthalene;1,8-Dimethylphthalene	-19.2193115641695;-24.9849609753319;-24.9849609753319;-24.9849609753319;-24.9849609753319	MS1 mz matched	179.08	289.296	2.12289e+06	2.1026e+06	2.10252e+06	2.123e+06	2.10263e+06	2.11575e+06	1.85343e+06	2.14767e+06	2.14029e+06	2.09818e+06	2.12294e+06	2.1291e+06	2.04957e+06	2.10553e+06	1.48023e+06	1.50081e+06	1.7854e+06	1.80255e+06	1.22272e+06	1.82612e+06	993357	1.40577e+06	3.91314e+06	1.55654e+06	1.52738e+06	1.67733e+06	1.31446e+06	1.81318e+06	1.04379e+06	1.95758e+06	1.17579e+06	2.44235e+06	385412	978727	926870	1.06896e+06	2.32098e+06	1.74272e+06	1.06604e+06	2.00786e+06	1.67908e+06	2.35525e+06	2.15072e+06
NA	NA	NA	NA	Unmapped	181.029	273.26	933833	897736	1.51673e+06	919744	911645	910825	944467	943953	912387	905179	919961	900389	945132	1.02672e+06	825659	891821	862410	929623	1.00289e+06	1.16867e+06	1.02094e+06	3.67897e+06	817619	873249	1.18966e+06	903017	3.84568e+06	960128	1.07106e+06	1.04663e+06	3.94512e+06	951867	1.15478e+06	1.0456e+06	1.43103e+06	886399	872792	1.04576e+06	1.22303e+06	979307	807495	1.18132e+06	1.04319e+06
NA	NA	NA	NA	Unmapped	181.029	199.316	4.19632e+06	4.23432e+06	4.12677e+06	4.23425e+06	4.21343e+06	4.23427e+06	4.42318e+06	4.12712e+06	4.23431e+06	4.18676e+06	4.19694e+06	4.19647e+06	4.37482e+06	4.66738e+06	5.16236e+06	4.8434e+06	4.80088e+06	4.98346e+06	4.78144e+06	4.71841e+06	5.42121e+06	5.15787e+06	3.28599e+06	2.33826e+06	5.45151e+06	4.30481e+06	4.5974e+06	5.2245e+06	5.69738e+06	4.97051e+06	2.04108e+06	5.59735e+06	2.06598e+06	5.06055e+06	5.47194e+06	3.91276e+06	4.59641e+06	4.99055e+06	4.13405e+06	4.37505e+06	2.14047e+06	4.35328e+06	4.37792e+06
1,7-Dimethylxanthine	0.9947	NA	NA	MS2 forward	181.072	62.335	51029.4	50768.1	51464.7	51731.3	50778.1	51343.7	49253.5	53117.8	50760.2	50754.7	51342.5	50756.8	49587.8	46218.1	0	554.622	294.13	1832.14	1674.43	0	150972	11104.8	0	1524.9	627.676	95584.7	1645.83	87399.1	628.178	334.264	79410	1597.7	51082.9	36730.8	0	323898	701.766	292.078	0	13444.1	0	19093.6	0
Betaine	0.9839	NA	NA	MS2 reverse	181.095	259.138	14864.9	15139.7	15140.3	14445.8	15824.2	16729.1	14762.6	16819.9	14774.6	14731.7	15153.9	16425	14853.5	14842.3	15583	12896.8	15576.1	5743.15	7734.82	11114.4	12162.7	5120.15	13599.6	13837.4	14492.9	13297.3	14707.9	18239.3	13758.5	9845.87	10092.1	9916.39	8249.59	7480.18	10334.7	11981.9	10784.3	11721.1	9609.58	16043.8	14232.7	18663.7	7743.93
NA	NA	L-Carnitine;L-Carnitine;L-gamma-Trimethyl-beta-hydroxybutyrobetaine;Vitamin BT;3-Carboxy-2-hydroxy-N,N,N-trimethyl-1-propaminium hydroxide, inner salt;Levocarnitine;(R)-Carnitine;(S)-Carnitine;D-Carnitine	5.0066666566207;4.96569943116756;4.96569943116756	MS1 mz matched	184.095	347.283	1.16262e+06	1.10284e+06	1.10148e+06	1.10302e+06	1.1034e+06	1.10361e+06	1.08253e+06	1.1013e+06	1.10426e+06	1.09959e+06	1.10313e+06	1.08383e+06	1.07875e+06	1.07015e+06	981615	1.12065e+06	1.06343e+06	776099	942487	879148	1.08187e+06	809375	1.08052e+06	1.07259e+06	1.07327e+06	1.1725e+06	1.11024e+06	1.05872e+06	1.0354e+06	941646	1.0965e+06	938014	934466	1.04148e+06	993711	1.06607e+06	1.02815e+06	989738	832606	1.26103e+06	1.23439e+06	1.08352e+06	930138
NA	NA	NA	NA	Unmapped	184.133	304.655	57855.3	58865.3	59313.6	58754.8	59793.8	60016.7	58884.8	60436.1	58960.3	59540.2	58981	61789.8	60254.9	59960.9	37981.8	96742.2	42450.9	27298.7	8825.37	72771.9	76999.3	42788.6	65058.7	44769.7	48099.8	104775	72909.6	50681.5	12008.1	51059.4	8123.15	38866.7	41020.5	82191.9	5941.24	70703.8	34928.5	4275.68	56429.4	19295.4	51098.8	101958	8528.22
NA	NA	1,4-Dimethyl-7-ethylazulene;Chamazulene	-22.8132813356858;-22.810565854089	MS1 mz matched	185.129	80.2855	525629	526132	516549	516550	524258	527523	509928	520252	520254	515571	516489	518738	510848	517903	848324	1.46203e+06	1.64016e+06	845728	1.23722e+06	1.06941e+06	842573	1.12648e+06	1.22612e+06	1.00844e+06	762709	1.01044e+06	1.19156e+06	487904	795352	592309	574302	627752	864781	240003	50318.6	777886	1.62129e+06	539258	412995	1.18119e+06	992887	1.55459e+06	783959
N-Acetylcadaverine	0.9816	NA	NA	MS2 forward	186.16	440.765	90286	88552.3	97232.7	90341.2	88566.3	92312.6	72509.5	88515	88494.7	94887.8	94058.5	85418.1	84241.6	90434.9	96377.9	60903	74307.3	63261.6	59870.2	77299.7	90776.1	41807.5	67518.1	111820	80929.7	122003	80000.9	111773	59673.2	52537.3	43696.9	62597.5	52669.7	104684	45909.6	54986.5	74157.2	67560.2	67587.5	81014.3	80352.1	80477.4	46265.2
NA	NA	2-(1-Naphthyl)acetamide;4-Hydroxydiphenylamine;N-Hydroxy-4-aminobiphenyl;alpha-phthylacetamide;1-phthaleneacetamide	1.61967975697223;1.61967975697223;1.61967975697223;1.61967975697223	MS1 mz matched	186.222	147.283	26604	38590.8	34256.9	31463.4	31356.5	32315.1	31174.9	33111.8	32495.2	31292.4	31325.3	32305.4	32951.8	32809.2	54171	49397	52723.6	66511.7	72600.3	69745	54668.9	89661.1	97448.7	94344	107583	36545.3	54428.8	106157	38589.4	81816.3	82589.6	86561	146580	67583.2	19915	81538.4	109771	67056.4	81956	102158	97169.8	78083.3	96915.6
L-Rhamnose	0.6562	NA	NA	MS2 reverse	187.058	281.074	470618	505864	509238	505903	509349	517737	505881	524284	505973	505964	498986	513867	513767	510312	390438	425559	276404	393770	455828	142226	157597	504292	531185	695175	457719	391824	217694	606310	504284	292116	160613	556835	764238	1.33012e+06	265854	420568	732650	428672	478877	735622	446411	413690	380446
Indolelactic acid	0.6465	NA	NA	MS2 forward	188.071	192.272	309812	317710	310065	305255	310325	301205	268260	309874	309460	308494	309960	305091	303335	305105	430384	112331	281882	163499	413504	201780	174610	41010.2	358144	103411	328205	356098	168003	489163	198876	304799	85620.3	104651	140665	452339	385170	177184	429181	532528	73593.6	118666	54655.7	189506	698169
DL-Indole-3-lactic acid	0.7473	NA	NA	MS2 forward	188.071	250.39	27448.6	19317.9	19344.1	18120	18822	17519.1	12741.9	20129	17245.3	17402.7	19270.7	18952.2	16899.2	15785.8	25657	12514.7	27763.5	18575.4	26495	24768.5	26338.8	29592.7	23921	17406.3	26509.4	21833.6	21009.1	25610.2	10340	25881.5	23249.5	29034.9	23210.7	14072.2	24507.9	27160.6	23549.6	24901.2	29551.4	25084.2	58642.2	23243.1	24212.3
NA	NA	1-Benzyl-1,2,3,4-tetrahydroisoquinoline;(R,S)-Tetrahydrobenzylisoquinoline;(RS)-1-Benzyl-1,2,3,4-tetrahydroisoquinoline	4.03565358549343;4.03341279157185	MS1 mz matched	188.129	215.433	70087.3	78175.7	78012.8	77290.8	76010.8	78807.8	77035.8	76654	79242.4	77180.6	77550.3	77208.2	78960.7	77573.8	38541.3	46069.3	61786.9	81580.4	131032	47278	71940	256670	27422.6	129108	72853.2	28580.1	70358.5	251365	65767	45804.7	27320.1	159838	33374.9	98634.8	37848.7	7299.83	29069.2	45460.9	35797.5	82422.6	16648.3	29535.3	13922.9
NA	NA	(3S,5S)-3,5-Diaminohexanoate;(3S)-3,6-Diaminohexanoate;L-Lysine;D-Lysine;L-Lysine;Lysine acid;2,6-Diaminohexanoic acid;D-Lysine;D-2,6-Diaminohexanoic acid;(3S)-3,6-Diaminohexanoate;L-beta-Lysine;(3S,5S)-3,5-Diaminohexanoate;L-erythro-3,5-Diaminohexanoate;(3S,5S)-3,5-Diaminocaproate;L-erythro-3,5-Diaminocaproate;2,5-Diaminohexanoate;Lysine;(2R,3R)-3-Methylornithine;(3R)-3-Methyl-D-ornithine	3.23259501142212;3.23259501142212;3.23259501142212;3.23259501142212;3.42218465415865;3.42218465415865;3.42218465415865;3.42218465415865;3.42218465415865;3.42218465415865;3.42218465415865	MS1 mz matched	188.14	566.592	2.76952e+07	2.31938e+07	2.32352e+07	2.35512e+07	2.35541e+07	2.31938e+07	2.3023e+07	2.31266e+07	23188521	2.35565e+07	2.34759e+07	2.35547e+07	2.34914e+07	2.31768e+07	2.51173e+07	2.00724e+07	2.23442e+07	2.10219e+07	2.20784e+07	2.15051e+07	2.44186e+07	2.0522e+07	2.29761e+07	2.70239e+07	2.40358e+07	2.50866e+07	2.70022e+07	2.87342e+07	2.34564e+07	2.33413e+07	2.66073e+07	2.8407e+07	1.82843e+07	2.27105e+07	2.14565e+07	2.06934e+07	2.57018e+07	2.70932e+07	2.09136e+07	2.48257e+07	2.98459e+07	2.43642e+07	2.03289e+07
N-Acetylglutamine	0.9906	NA	NA	MS2 forward	189.088	303.959	103882	143721	156620	160091	156835	158961	159631	154120	156838	154370	154939	159506	159380	159437	252414	263927	250023	204457	181508	156517	189020	287934	135845	180238	218207	163633	99749.5	160547	218990	155427	115469	225220	135751	187793	114534	79814.4	215894	90044.8	138026	105371	69942.9	121460	141981
L-Glutamate	0.979	NA	NA	MS2 forward	189.088	375.077	1.12037e+06	1.23539e+06	1.23551e+06	1.25006e+06	1.23578e+06	1.24978e+06	1.23536e+06	1.23565e+06	1.24919e+06	1.21965e+06	1.24968e+06	1.26226e+06	1.24955e+06	1.26884e+06	580192	1.05118e+06	541291	707860	604090	1.00808e+06	487774	1.09736e+06	652634	699227	1.10077e+06	1.20176e+06	1.57819e+06	810003	548934	1.17027e+06	1.13453e+06	1.25073e+06	1.07364e+06	529977	1.4759e+06	2.17973e+06	1.27402e+06	2.10379e+06	1.16968e+06	1.39097e+06	2.15566e+06	1.41568e+06	1.54002e+06
N6-Acetyl-L-lysine	0.9953	NA	NA	MS2 forward	189.125	290.76	12749.1	17025.6	15935.9	16204.8	16038.5	16005.4	15931.1	16166.9	16564.8	15185.9	15967.8	15986.4	16022.8	15932.5	9374.6	11633.5	9442.42	13794.5	11595.5	8323.68	20923.8	10340.5	9424.32	8403.18	14122.5	11631.7	16257.9	15730.2	20768.1	10138	8390.22	14177.8	16555.2	8758.6	12944.4	9905.09	12286.1	10739.4	10603.1	7750.03	12746.2	7454.48	11708
N.alpha.-Acetyl-L-lysine	0.9812	NA	NA	MS2 forward	189.125	379.496	58883	68246.5	79391	75361.7	74312.6	75387.3	74631.9	43845.9	75417.2	75412.6	69734.8	73282.4	75459.3	75500.4	49408.4	80807.1	57969.4	43095.8	19726.2	41155.6	44284.8	41947.5	40628.4	37437.1	38504.4	64658.7	42370.3	44277.6	24777.9	38145.9	32692.8	51464.3	35018.5	58493.4	24743.6	51261.3	35608.6	50846.3	35725.1	41869.1	66728	16179.1	37775.7
NA	NA	N-Methylcalystegine B2;Castanospermine;(2S)-2-{[1-(R)-Carboxyethyl]amino}pentanoate;Alexine;Australine;2 -(Butylamido)-4-hydroxybutanoic acid	-11.3590627880835;-11.3167576325827;-11.3167576325827;-11.3167576325827;-11.3167576325827;-11.3167576325827	MS1 mz matched	190.098	231.925	124155	115682	116060	118573	115133	116818	104125	116010	115093	115071	115085	116852	121867	116863	86042.4	111086	76029.5	142021	347191	95076	21793.5	170527	64656.8	52038.8	395976	125344	128099	30080.7	35277.2	210887	216643	171679	129321	3069.93	168971	146759	162306	177433	172547	60334.1	181242	89881.1	46999.7
NA	NA	Diethyl L-malate;3-Hydroxysuberic acid;(R)-3-((R)-3-Hydroxybutanoyloxy)butanoate	-10.2775548162999;-10.2775548162999;-10.1534005212206	MS1 mz matched	191.082	43.933	180131	200699	200672	218440	208920	207870	200955	230738	200537	207119	208670	199826	200671	208083	159542	138948	118886	119967	184904	248038	167296	117888	118784	205616	211688	224538	384659	201191	242254	177636	78061.7	137839	183044	194604	220000	202390	232287	239114	110438	192607	161782	169756	214185
NA	NA	NA	NA	Unmapped	192.124	334.748	448825	448871	452821	452793	452769	452760	419294	453227	449018	448044	453705	452749	444240	452780	425932	309095	29398	93680.6	83987.8	563071	556782	265317	664503	529676	52236.2	647169	610173	438585	55663.7	373632	116218	351479	149230	705333	66256.4	289496	344916	32795.4	495135	334197	649609	612033	62493.9
NA	NA	Levetiracetam;(3xi,6xi)-Cyclo(alanylvalyl);Levetiracetam	2.77651177107642;2.77651177107642;2.93935234303521	MS1 mz matched	193.095	258.435	77082	79424.4	76626.3	77080.8	75645.9	76804.2	71550.1	77087	79383.4	77385.4	76325.5	75870.3	76547.7	75446.2	72390	72802.2	81557.4	130857	41547.7	88887.4	108563	67529.9	55527	55998.7	87133.5	88401.3	81535.9	64616.8	51643.1	75760.7	72418.8	98546.2	44843	62285	41264.1	55327.9	67840.5	87045.6	69919.1	56880.8	92503.4	58945.5	53713.6
NA	NA	1,9-Nonanedithiol;D-Mycinose;6-Deoxy-2,3-di-O-methyl-D-allo-hexose	-15.6272252332236;-11.2441553816041	MS1 mz matched	193.098	239.477	106673	116678	117846	121994	116683	117827	116651	118545	116679	118989	116672	116905	117846	116150	88125.7	117960	82995.7	50499.8	83280.4	92259	83530.6	55770.3	73838.9	118881	123243	150203	136231	87706.1	45746.5	79746	96825.8	75781.4	128517	81658.4	68453.3	183607	102891	106818	122732	133359	136010	120700	70976.9
NA	NA	4-(4-Methyl-3-pentenyl)-3-cyclohexene-1-carboxaldehyde;4-(2,6,6-Trimethylcyclohex-1-enyl)but-2-en-4-one;2,5-Diisopropyl-4-methylphenol;4-(2,6,6-Trimethyl-1,3-cyclohexadien-1-yl)-2-butanone;delta-Damascone;Phenethyl isoamyl ether;2,5-Diisopropyl-3-methylphenol;(E)-5,8-Megastigmadien-4-one;gamma-Ionone;(2E,4Z,7Z)-2,4,7-Tridecatrienal;2,6-Diisopropyl-3-methylphenol;Pseudoionone;Cycloionone;2,4-Diiso…	15.3248936283035;15.3248936283035;15.3248936283035;15.3248936283035;15.3248936283035;15.3248936283035;15.3248936283035;15.3248936283035;15.3248936283035;15.3248936283035;15.3248936283035;15.3248936283035;15.3248936283035;15.3248936283035;15.3248936283035;15.3248936283035;15.3248936283035;15.3248936283035;15.3248936283035;15.3248936283035;15.3248936283035;15.3248936283035;15.3248936283035;15.32489…	MS1 mz matched	193.154	322.499	76226	72639.4	74183.3	71857.9	74183.6	74841.8	67503	73943	74192.1	73338.6	74204	74202.7	73429.1	73287.7	28640.4	42453.1	34235.3	22269.2	20446.4	8937.41	44515.7	82035.5	32002	22986.7	19968.5	52270.5	47461.1	128670	23061.3	27534.8	20895.3	62846.2	28594.9	177623	32474.3	41829.9	33414	33296.6	30636.3	48573.2	133282	56557	36023.2
Caffeine	0.9738	NA	NA	MS2 forward	195.088	40.632	44050.3	42507.5	43433.2	44043.4	45438.1	44043	40826.8	42651	43637.6	43640.9	44046.4	41591.8	45199.4	43693.8	5610.28	7552.63	12922	9949.95	6586.63	7605.5	104381	5652.81	7325.93	13208.5	7844.39	61724.9	9715.13	88362.3	9634.88	7386.93	83663.4	6807.46	52626.7	33593.4	8532.09	485411	8677.83	9495.45	9024.54	49714.7	8722.85	28110.7	8079.45
NA	NA	NA	NA	Unmapped	195.123	63.5675	5.15948e+06	5.15995e+06	5.15871e+06	5.15447e+06	5.14411e+06	5.09089e+06	5.08755e+06	5.16146e+06	5.09031e+06	5.16241e+06	5.14516e+06	5.08635e+06	5.16553e+06	4.89709e+06	1.98199e+06	1.93825e+06	1.67735e+06	2.20485e+06	1.61151e+06	873579	1.28243e+06	2.37694e+06	2.02299e+06	2.42752e+06	1.73709e+06	3.25119e+06	2.23359e+06	2.41436e+06	3.3621e+06	1.75344e+06	1.05834e+06	2.16432e+06	1.45705e+06	4.4905e+06	1.75738e+07	1.56599e+06	2.02575e+06	2.54958e+06	1.72612e+06	2.48789e+06	1.97044e+06	1.5284e+06	1.37054e+06
L-Histidine	0.8267	NA	NA	MS2 forward	197.102	274.707	6791.27	6793.27	7139.13	6058.59	7199.66	7335.6	6903.41	6790.18	7236.3	6791.55	6927.09	5825.25	6789.44	6791.1	244.106	282.302	0	780.289	0	1578.24	0	0	0	1077.62	0	2798.63	10758.8	3474.18	0	0	4566.66	0	2530.76	0	0	530.262	835.979	544.608	3513.95	3569.85	2611.8	1384.65	0
NA	NA	NA	NA	Unmapped	198.044	200.063	2.237e+06	2.21879e+06	2.21478e+06	2.23702e+06	2.23687e+06	2.30514e+06	2.41916e+06	2.21877e+06	2.23708e+06	2.21859e+06	2.21852e+06	2.21851e+06	2.29935e+06	2.22164e+06	566661	2.5519e+06	3.01372e+06	2.74155e+06	2.6271e+06	3.02125e+06	3.41516e+06	2.80361e+06	2.10268e+06	2.17762e+06	3.1619e+06	2.18253e+06	2.69198e+06	1.05031e+06	3.80863e+06	2.46e+06	2.25074e+06	3.06242e+06	3.22685e+06	1.01495e+06	3.12517e+06	1.89382e+06	2.89625e+06	1.20953e+06	2.06424e+06	2.37076e+06	2.64662e+06	2.02823e+06	2.15469e+06
2'-Deoxy-D-ribose	0.7541	NA	NA	MS2 reverse	198.07	339.349	2494.89	3396.93	3752.73	2886.19	3761.88	4018.51	4003.46	3995.54	4030.48	3993.49	3997.2	3938.4	3963.41	3988.94	292.607	29980.7	294.757	2973.4	600.237	3899.47	4382.49	0	0	0	2564.87	13148.1	14285	33855.8	3625.42	1289.84	2371.64	7078.1	5241.52	3215.21	0	1027.7	3217.76	2093.9	4028.55	312.319	989.17	1548.31	1225.29
NA	NA	N-Acetylhistidine;N-Acetyl-L-histidine;Methyl5-(but-3-en-1-yl)amino-1,3,4-oxadiazole-2-carboxylate;HC Red No. 3;2-[(4-Amino-2-nitrophenyl)amino]-ethanol	-0.209052117847325;0;0;0	MS1 mz matched	198.087	306.837	533339	704880	708609	720482	724061	719565	725812	726090	754179	728986	764424	782512	768383	792245	1.05858e+06	1.03501e+06	834967	580160	1.04252e+06	783095	710587	839177	703855	623570	823003	883427	742256	559607	651861	812212	759834	981846	979907	665475	987774	818914	998316	376696	857425	679638	298578	889993	645475
D-Mannose	0.9367	NA	NA	MS2 forward	198.097	297.219	23469.1	71996.4	68495.8	67008.3	67823.6	74588.8	66694.6	69230.3	113739	66704.8	67547	65188.7	75229.4	66659.8	63032.6	153906	35958.9	114354	46738.7	48754.6	58072.2	44940	85031	65082.7	57225.9	88177.4	47512.5	107988	53787.1	48123.8	59515.1	103159	58021.9	62858.5	48770.2	84341	70280	60137	60747.8	60509.1	60655.1	87160.5	44718.3
N-.alpha.-Acetyl-L-arginine	0.6499	NA	NA	MS2 reverse	199.116	357.901	26164	24562.4	24532.6	24555.7	25065.7	23124.8	24955.3	24562.3	28885.6	26013.8	22847.7	25295	22921.6	24553.3	21031.8	94293.1	16199.4	28019.8	12421	20379	26089.7	15859.9	16299.1	15641.7	15273.7	40546.2	35860.2	90553.6	23629.6	17237.4	22436.3	29492	25673.1	23774.7	15777	15600.5	14780.4	21964.3	22768.8	16315.7	23127.2	17775.9	14091
IS	0.9761	NA	NA	MS2 forward	200.048	236.877	1.81039e+06	1.74829e+06	1.75142e+06	1.78274e+06	1.73079e+06	1.73344e+06	1.76082e+06	1.7325e+06	1.74162e+06	1.73507e+06	1.76262e+06	1.76259e+06	1.70778e+06	1.69913e+06	1.64053e+06	1.39706e+06	1.50209e+06	1.64161e+06	1.65546e+06	1.56147e+06	1.68019e+06	1.58018e+06	1.93769e+06	1.3889e+06	1.34952e+06	1.47416e+06	1.58334e+06	1.74529e+06	1.48246e+06	1.87305e+06	1.85277e+06	1.79067e+06	1.60056e+06	1.72656e+06	1.67057e+06	1.86199e+06	1.55349e+06	1.90694e+06	1.69913e+06	1.29395e+06	1.55742e+06	1.47444e+06	1.6151e+06
Ala-Lys	0.807	NA	NA	MS2 reverse	200.138	276.202	24237.5	24046.7	23901.7	24701.4	24239.7	23898.6	22901.7	24048	23715.4	23877.4	23739	24048.9	24048	24048.5	20698.8	35525	17018.3	17394.7	14320.8	11684.3	18393.7	20566.5	17657.5	16002	8387.7	22118.3	10321	24713.7	25900	14391	15385.1	18770.2	20038.3	9080.77	8078.62	10607.2	17360.3	14891.2	9802.15	15089.7	16587	7094.62	16833.7
NA	NA	2-Keto-3-deoxy-D-gluconic acid;D-Arabino-hexos-2-ulose;L-Gulonolactone;Galactonolactone;Gluconolactone;3-Keto-b-D-galactose;D-Glucono-1,5-lactone;Gluconic lactone;Gluconic acid lactone;1,5-Gluconolactone;delta-Gluconolactone;D-Gluconolactone;Gluconolactone;2-Dehydro-3-deoxy-D-glucote;2-Keto-3-deoxy-D-glucote;5-Dehydro-D-fructose;2,4,6/3,5-Pentahydroxycyclohexanone;scyllo-Inosose;2-Inosose;L-Gulon…	1.47095381717826;1.47095381717826;1.47095381717826;1.47095381717826;1.47095381717826;1.47095381717826;1.68494173196261;1.68494173196261;1.68494173196261;1.68494173196261;1.68494173196261;1.68494173196261;1.68494173196261;1.68494173196261;1.68494173196261;1.68494173196261;1.68494173196261;1.68494173196261;1.68494173196261;1.68494173196261;1.68494173196261;1.68494173196261;1.68494173196261;1.684941…	MS1 mz matched	201.037	390.307	36802.1	41125.6	41137.2	41688	41139.6	42549.8	38697.6	41687.6	42834.6	41691.2	41694	41363.9	41690.2	41696.4	23518.3	22350	13792.3	22242.4	22121.3	3343.25	6861.22	25839.6	35028.1	56796.2	24769.2	21704.8	12074.6	52829.3	28597.6	14625.2	6779.97	28077	59043.5	127703	0	22026.2	52489	22281.5	29916	58773.7	20496.4	19010.4	17806.2
Isovalerylglycine	0.9288	NA	NA	MS2 reverse	201.124	287.068	141423	136917	141640	141981	149719	149714	141769	150728	142342	142697	149257	145165	146310	213748	41342	104073	191182	79645.3	188367	150150	121698	39180.2	105832	130420	129818	185877	232924	104378	249716	130006	238993	161442	122991	62349	108730	178834	107294	164006	130318	85568.3	116133	78319.7	159229
3-Hydroxybenzoate	0.9444	NA	NA	MS2 reverse	202.045	236.912	501617	501564	511424	501805	494657	467777	433106	502519	502792	495200	495077	490455	502002	486218	443765	419598	427191	489950	474807	432591	470759	438210	520115	401351	401424	420203	469352	492636	438391	596241	522100	555526	439339	522070	637647	510053	474683	398373	437961	373151	459627	586520	347903
Leu-Ala	0.7251	NA	NA	MS2 reverse	202.13	514.317	35296.6	38091.9	38848.1	40039.3	38308.6	38085.4	38639.2	37666.8	38629.6	39953.4	38076.2	40457.6	36837.2	38032.4	40315.3	33858.3	29719.5	28143.6	23276.8	25577	33948.5	23948.2	26341.4	43584.7	25938.2	51543.9	29756	41644.7	20266.8	22319.7	27257	19309	41874.7	48698	17057.6	55849	42780.4	32544.6	58605.6	47797.4	41627.1	43213.2	31082.4
NA	NA	NA	NA	Unmapped	202.144	194.875	83530.3	90195.6	91451.7	90669.1	90960.1	90231.7	90160.1	91417.4	91416.5	90305	91421	90796.5	90238.1	92317.2	46828.2	48872.5	69528.8	68929.3	123230	57897.5	79072.2	357398	30457.6	114829	74347.9	36874.2	93989	263536	63969.2	48058.7	42840.9	174093	30150.3	71602.4	32788	12194.6	19129.2	42817	49910.7	78468.4	13990.3	35561.1	16562.8
NA	NA	3-{[(2E)-4-Amino-4-oxobut-2-enoyl]amino}-L-alanine	2.98241	MS1 mz matched	202.18	105.386	47944.3	45801.9	60216.7	46683.4	43707.4	55558.4	54041.8	49413.1	42734.5	47949.2	46722.3	47179.4	37935.6	47480.1	275070	177083	208114	229452	164827	175869	210465	211910	253894	227456	466675	204052	384753	397441	314953	189359	478197	309058	166633	198721	1141.61	136393	172860	240566	230325	180357	158108	165585	157242
NA	NA	Benzoyl phosphate;Tremetone	8.36214728065156;17.26873013972	MS1 mz matched	203.103	251.136	51594.7	51942.9	52140.3	52797.3	51183.2	52673.6	48179.7	52410.1	51277.9	51275.9	50554.9	52065.6	51265.5	51268.4	54036.8	74138.8	42044.7	61695	67717.2	37693	62249.8	45224.6	51845.7	48778.7	75229.7	46306.8	59284.7	57828.8	60277.3	47953.4	100394	43487.8	41196.7	47135.7	56660.3	41065.8	79303.8	43149.7	45237.4	32414.6	46192.5	75117.4	34607.2
NA	NA	N-Methyl-1H-indole-3-propanamide;Tetrahydroharmol;Dinotefuran	-17.8768444891501;-17.8768444891501;1.97915357545611	MS1 mz matched	203.115	364.243	1.32407e+06	1.34216e+06	1.34221e+06	1.3606e+06	1.34627e+06	1.33401e+06	1.26253e+06	1.3378e+06	1.33984e+06	1.31351e+06	1.34223e+06	1.34217e+06	1.29869e+06	1.33401e+06	4.39058e+06	4.18613e+06	2.13446e+06	1.77146e+06	81545.4	531678	895699	3.24381e+06	1.52953e+06	167416	385177	1.30781e+06	509556	219599	1.19352e+06	645027	522925	571938	1.79035e+06	1.57059e+06	198201	2.37316e+06	1.6561e+06	602369	1.29946e+06	204586	962334	363091	1.30465e+06
NA	NA	Symmetric dimethylarginine;Asymmetric dimethylarginine;Arg-OEt;NG,NG-Dimethyl-L-arginine;N,N-Dimethylarginine;Nomega,Nomega-Dimethyl-L-arginine;ADMA	-16.9968804821414;-16.9968804821414;-17.1165956772671;-17.1165956772671	MS1 mz matched	203.14	229.142	51097.6	53613.2	51961.6	52637.2	51102.1	52218.4	48688.6	51074.2	51168.9	52028.7	51041.8	50944.1	51037.3	51529.3	69914.3	12728.4	73350.3	46540.8	38717.7	265.568	78776.8	5682.8	30761.1	47260.9	9002.46	25802.5	2598.13	127163	80035.8	6342.32	14378.9	65414	4499.85	60750.9	35498.4	2872.63	63140.1	2797.71	5969.79	6492.82	48245	10357.4	6880.18
NG,NG-dimethyl-L-arginine(ADMA)	0.9845	NA	NA	MS2 forward	203.151	489.039	1.21946e+06	1.03612e+06	1.07253e+06	1.02101e+06	1.13755e+06	1.05574e+06	928451	1.11645e+06	1.04832e+06	1.0486e+06	1.09542e+06	1.16655e+06	999961	1.07244e+06	913022	992128	941815	812055	1.07687e+06	896641	793813	1.2594e+06	1.15318e+06	852763	1.09593e+06	1.24195e+06	1.46119e+06	961924	899964	953911	1.07914e+06	1.01974e+06	874742	984439	1.19421e+06	1.00731e+06	1.39019e+06	1.11045e+06	874051	1.12226e+06	1.51091e+06	997209	1.02562e+06
NA	NA	Sulfur mustard;Mustard gas;Iprit	-1.88588	MS1 mz matched	204.044	276.996	212258	214144	212875	212299	213104	214159	192101	211043	214150	212279	214152	214161	213075	214158	221468	317987	275942	155571	12519.4	76058.2	126786	213699	133858	5428.69	62541	106084	55838.7	60892	142043	64159.1	62955.8	298371	123731	231162	180728	79102.3	175773	67751.5	43828.2	25127.2	63575.5	54992.2	151137
NA	NA	L-Acetylcarnitine;N6-(delta2-Isopentenyl)-adenine;N6-(3-Methylbut-2-enyl)adenine;6-(gamma,gamma-Dimethylallylamino)purine;N6-Dimethylallyladenine;Triacanthine	1.19143882482169;-5.41559524028096;-5.41559524028096	MS1 mz matched	204.124	299.108	1.79731e+07	1.7989e+07	1.79899e+07	1.80034e+07	1.76518e+07	1.79902e+07	1.72741e+07	1.79709e+07	1.79025e+07	1.78847e+07	1.80332e+07	1.78562e+07	1.79303e+07	1.78835e+07	1.09671e+07	2.47594e+07	1.22805e+07	1.10448e+07	2.61155e+07	1.38563e+07	1.12576e+07	2.06142e+07	1.54389e+07	1.46714e+07	2.05426e+07	1.85292e+07	2.21944e+07	1.29508e+07	1.2825e+07	1.85338e+07	2.41719e+07	1.51429e+07	2.19424e+07	2.34463e+07	2.01999e+07	2.20899e+07	1.64526e+07	1.29741e+07	1.19732e+07	1.72152e+07	1.65767e+07	1.95246e+07	1.22661e+07
Acetylcarnitine	0.9996	NA	NA	MS2 forward	204.123	317.963	671269	672159	675230	672454	672613	612046	692052	691393	674109	691557	691161	717846	674770	674679	488904	1.02643e+06	368984	339379	1.29469e+06	468665	331155	846267	718404	548926	828349	913919	1.09115e+06	529272	485736	730958	1.00135e+06	733616	1.00425e+06	970413	849382	1.03243e+06	641161	363642	579599	616957	418962	939780	510378
NA	NA	2,4,6-Triethyl-1,3,5-oxadithiane;	5.30570892641321;	MS1 mz matched	207.089	83.726	266225	271207	275314	274680	282266	278815	266658	276218	274681	274680	276213	277131	273453	276218	190834	501483	539386	703589	1.4363e+06	413844	222290	6.20173e+06	94260.6	371162	1.30482e+06	403963	792249	470261	225124	432845	322367	1.16514e+06	493036	440055	5008.6	151875	617492	360557	294479	878881	128157	114918	333914
NA	NA	Threoninyl-Serine;Serinyl-Threonine;Benzyl 2-methyl-3-oxobutanoate;p-Methoxycinmic acid ethyl ester;Ethyl p-methoxycinmate;3-Dimethylallyl-4-hydroxybenzoate;Acetyleugenol	8.38661614932258;8.38661614932258;-11.1599398915501;-11.1599398915501;-11.1599398915501;-11.1599398915501	MS1 mz matched	207.098	409.485	808841	825585	839360	833589	849654	833608	806997	825605	826808	825409	833705	833717	798210	825383	747573	695374	675591	645208	605094	701642	650713	435623	491004	1.06085e+06	763109	1.11466e+06	759474	699454	483240	542218	624158	585770	557748	723517	325342	958809	637755	773184	846882	820389	848887	620446	621130
NA	NA	1,4-Dimethyl-7-ethylazulene;Chamazulene	-22.8132813356858;-22.810565854089	MS1 mz matched	207.11	80.067	47374.1	40291.6	38863.1	38887.9	38848.8	39849.2	38816.3	38849.2	40268.4	39394.5	39848.5	37960.5	38783.6	38796.7	88032.1	145769	168939	80945.2	86464.2	94353.6	77599.6	40363.7	126108	92504.5	44376.1	90529.1	97200.3	30257.2	74388.3	53309.2	54691.6	35515.5	76216.1	11101.5	6634.63	79265.9	158418	48559.1	33940.5	118771	112061	159880	73051.5
DL-Phenylalanine	0.9883	NA	NA	MS2 forward	207.114	224.072	718579	750683	759172	750592	754344	757299	732608	760145	775647	750756	758962	762074	737399	759101	573495	1.00489e+06	524664	367729	525292	592732	515874	462235	596338	608412	925878	701898	978788	485312	439534	692895	895908	596326	736942	402205	698460	980704	941425	744763	622049	776170	972699	819072	583365
N-Acetyl-L-phenylalanine	0.9621	NA	NA	MS2 forward	208.096	176.85	4883.38	4880.13	4882.64	4992.99	4747.36	4727.78	4710.8	4634.8	5065.7	4908.97	4833.65	3776.41	4724.94	4894.8	5064.29	6022.51	5226.54	3824.82	2472.76	3174.89	4579.16	5506.01	4363.58	4577.74	4431.14	4159.62	4874.7	3574.29	4338.06	4986.01	5827.46	3752.11	4669.65	3832.7	3642.58	7418.32	4854.76	6840.4	4870.21	4941.2	10474.8	4750.12	4481.27
NA	NA	O-Methylcorypalline;1-(2,3-Dihydro-6,7-dimethyl-1H-pyrrolizin-5-yl)-2-hydroxy-1-propanone;Isobutyl N-methylanthranilate;Synephrine acetonide;Ciclopirox;3-(Dimethylamino)propyl benzoate;Fenobucarb;2-sec-Butylphenyl N-methylcarbamate;BPMC;Promecarb	0.343752230444171;0.343752230444171;0.343752230444171;0.343752230444171;0.343752230444171;0.482798143560606;0.482798143560606;0.482798143560606	MS1 mz matched	208.134	190.343	414268	420253	418335	418396	414970	414239	372341	414869	417354	414196	418526	414236	414201	418519	123607	3418.56	19861.3	155936	4343.7	14455	274387	341351	231958	902524	354136	79260.2	16917.3	146986	1707.84	249248	66720.6	1.00544e+06	32538.8	205019	190302	59664	2.40325e+06	13138.4	3589.92	636626	80624.9	739350	6967.49
3-Mercapto-2-butanone	0.8642	NA	NA	MS2 reverse	209.069	258.376	11599.6	11776.9	12234.8	11449.8	11716.8	11782.4	10780	12378.5	11783.5	11787.8	11695.6	11598.4	10985.5	11278.8	10949.6	10595.4	10703.1	10171.5	5253.11	10765.3	12406.5	9942.4	8362.97	7218.36	11810.6	12600.3	10312.9	8929.59	5590.35	11575.6	11438.8	13122.4	5424.93	8821.38	4029.31	7679.3	9399.35	12360.5	10006.9	7514.5	13361.8	8111.2	7569.38
L-Kynurenine	0.9476	NA	NA	MS2 forward	209.09	296.716	109610	109751	109742	112330	112360	109836	96789.3	111877	108951	109853	121572	113776	112293	125102	95480.4	86250.6	71944.2	63056.5	69918.2	70962.8	90333	51447.8	67994.2	113244	87998.2	111960	100882	108792	70953.1	69723.3	91401.6	95280.9	51465.6	57764.3	53750.7	61286.7	94663.5	82314.4	76042.4	90788.5	83084.6	111862	62284
(R)-3-Hydroxybutyric acid	0.8224	NA	NA	MS2 forward	209.102	269.304	108916	110604	110369	110996	110955	113035	110099	111008	111012	111023	109737	110116	110120	112362	69035.5	94786.3	51972.3	97466.8	92252.8	29785.8	23990.1	104763	103793	161682	113648	89509	41342.2	135367	109474	62418.7	42301.8	112306	150646	283420	49987.3	89969.1	125492	106157	114633	156672	96536.2	79514.4	78597.1
NA	NA	NA	NA	Unmapped	209.139	52.074	122669	72651.5	73483.4	139825	73918.7	73209	73242	79021.3	79101.9	77384.1	76368.6	73229.4	77410.9	75140.1	59908.9	94961.4	56054.3	87862.5	56811.9	32562.2	43715.6	86211.4	92528.6	107869	88542.9	81761	85217.4	91932.7	95025.3	55183.2	23629.6	118412	32928.3	153953	297482	53968.1	112929	69871.2	78570.3	93577.4	72610.9	50962.2	50590.6
L-Glutamine	0.8443	NA	NA	MS2 forward	210.085	340.12	3103.58	12699.4	10747.4	15156.2	13881.5	14489.3	17014.7	14955.5	15595.2	17018	15983.4	16919.1	16794.7	17696.4	19303.5	16504.7	34015.5	21297.7	19098	19643.2	73759.7	27009.5	17362.1	32135.7	20376.9	18682.4	21499.8	23053.7	113872	18788.3	24350.7	19148.7	13298	38492.4	34314.6	12820.4	18319.6	42788.3	16750.1	25677.3	17733.9	13989.4	13980.6
NA	NA	Glycerol 3-phosphate;Beta-Glycerophosphoric acid;sn-Glycerol 3-phosphate;Glycerophosphoric acid;D-Glycerol 1-phosphate;sn-Glycerol 1-phosphate;sn-Gro-1-P;L-Glycerol 1-phosphate;Glycerol 2-phosphate;beta-Glycerophosphoric acid;DL-Glycerol 1-phosphate;Glycerol 1-phosphate;Glycerol-3-phosphate;rac-Glycerol 1-phosphate;DL-Glyceryl 1-phosphate;DL-Glycerol 3-phosphate	1.74343900322919;1.74343900322919;1.74343900322919;1.74343900322919;1.74343900322919;1.74343900322919	MS1 mz matched	211.039	226.657	111601	113832	113235	113227	113590	109417	99149.4	110802	113283	107735	113754	114425	111530	111526	58909	106676	59802.3	65548.4	59000.2	76380.5	46451.1	58189	67668.5	65144.1	82646.7	101845	113443	31750.8	47459.9	103209	144068	63233.5	82290.7	75858.8	133661	104042	109600	110010	72949.9	120041	132506	111137	113483
NA	NA	Naphazoline;	18.2827843298579;	MS1 mz matched	211.12	333.148	410609	410631	410656	413971	406897	406340	352452	403824	404588	408731	410697	409716	406321	406307	327490	431158	394222	191791	244248	213483	542164	298439	421880	271433	271208	409316	343306	501435	304815	222625	178924	294823	239840	279640	339894	376012	335843	357161	215093	313443	438417	376150	205392
NA	NA	Zalcitabine;Zalcitabine;2',3'-Dideoxycytidine	-3.27481814404863;-3.31603154396236	MS1 mz matched	212.104	291.52	121467	121213	123195	122692	121934	124424	126292	125816	123196	123196	122498	122689	124041	121870	109374	167159	154537	107415	103145	92800.3	218231	139360	119015	81045.9	102765	153083	124662	183246	125109	74410.9	57303.5	118542	139554	128065	141726	144298	112439	111666	80793.8	88934.9	153146	93486.8	71597.2
NA	NA	NA	NA	Unmapped	212.15	63.727	835921	797838	800291	830762	804482	797092	819234	818188	819410	808355	795394	794605	760218	765249	218974	218617	215873	316567	193386	111542	190397	319388	232016	314362	221488	508291	305082	310252	542736	232787	128347	257560	175543	658487	2.54178e+06	173899	235457	374935	196945	327774	244845	172499	156387
NA	NA	Selenomethionine se-oxide;Butabarbital	17.0194710290914;-11.7388543349352	MS1 mz matched	213.114	166.676	100296	62139.9	58918.1	55292.6	58830.7	52828	53083.7	62208.5	65018.9	57356.4	60297.4	57987.7	62262	46867.9	57565.4	44511.2	56532.5	102547	47950.8	47876.2	64163	64017.8	55587.1	63994.7	38023.8	61538.1	22851.9	52484	79319.8	57828.9	75147.4	47950.4	47828.2	66007.7	63738.3	48997.8	55924	88025.3	53059.4	73654.4	93966.2	41623.2	54135.3
NA	NA	3,3'-Dimethylbenzidine;3,3'-Dimethyl-4,4'-diaminobiphenyl;o-Tolidine	-20.2705	MS1 mz matched	213.134	307.136	364277	554126	182362	255527	247127	257123	258454	278184	259248	265405	263545	265374	275653	275256	482443	528146	242618	716844	6449.26	113429	97809.5	207049	1.0442e+06	3316.58	47330.1	119128	50740.3	25184.2	411665	171709	71685.1	195457	132473	95886.3	80291.2	108420	344413	49442.1	112398	3815.24	195624	102091	483569
NA	NA	Dowicide A;Trithiote;(O3S.S.SO3)2-	10.4064228442291;-2.08125857860891	MS1 mz matched	215.187	166.859	42147.1	38577.4	37480.8	38267.4	38340	36567.9	38042	35962	35789.3	35892.8	37780.3	35887.8	40743.9	36946.8	26544.7	29132.6	35201.4	35780.3	20061.3	36381.7	37068.1	38467.2	24435.2	36840.7	26671.4	35377.4	27342.6	33492.1	32949.1	38004.5	33011.6	30661.7	24362.5	37674.4	29939.7	26934.3	36167.1	45014.4	23249.2	32136.4	38784	33242.8	22948.5
NA	NA	N'-nitrosonornicotine;N'-Nitrosonornicotine;NNN	-1.19712996901694;-1.12936797183943	MS1 mz matched	216.055	266.993	113759	114865	113360	113512	114482	116363	107126	113348	114509	113324	114460	116144	113312	113211	106333	90408.2	92591	92845.6	104998	77347.9	100742	98821.5	120987	138686	79837.6	109208	108555	167043	101755	119416	126158	76922.1	63577.7	103053	65974.7	81547.4	121919	102124	54883.1	107882	91893.5	100204	101037
sn-Glycerol 3-phosphoethanolamine	0.6662	NA	NA	MS2 forward	216.063	382.97	9534.12	9753.47	9584.95	9065.26	9754.8	9551.02	9542.17	9576.6	9311.14	11694.8	8771.47	10735.6	9549.12	10423.1	6017.62	4748.19	11335.6	6717.99	6334.49	7092.54	5954.99	4592.32	7434.33	6505.44	4111.62	6258.89	9209.51	7097.93	4524.23	8619.46	11228.8	6623.91	4201.41	7178.77	6400.42	7287.33	11323.2	10442.9	5525.02	6792.28	8613.01	8549.3	9387.22
Lys-Ser	0.9299	NA	NA	MS2 forward	216.135	326.005	269468	269440	271773	269424	267053	266312	246810	266262	266223	266203	268951	268897	266208	267973	277428	199230	339888	289601	66616.7	185926	232189	166731	382425	98034.8	157442	235486	225551	145142	99384.9	172579	58846.4	242631	59095.3	141763	135936	88616.3	229332	186906	105814	119018	168915	151519	220456
Val-Val	0.7042	NA	NA	MS2 forward	216.147	506.139	127872	132717	126740	135615	129507	126711	126625	124174	126648	127302	128732	139872	126641	123299	133703	93752.2	112466	115209	72041.6	82242.8	139362	117275	120700	120269	83027.6	112823	86241.1	162690	134599	97119.3	108251	78717.2	91260.8	150035	73250.4	120233	165248	120483	157632	134290	196956	138700	106784
Phosphoglycolic acid	0.8116	NA	NA	MS2 reverse	217.065	289.301	12977.7	12540	13212.7	13154.6	13210.5	13211.5	13115.7	13211.4	13135	13209.7	13421.9	13115.4	13117	13550.4	21099.5	17038.2	26361.8	33996	2767.53	4453.84	11240.5	136492	15443.4	5119.25	5859.39	12017.4	5920.21	13006.1	9858.44	2835.38	18641.8	24534.7	7948.28	30624.9	14971.7	6704.29	3693.19	13615.7	2368.38	5857.27	10019.7	7887.67	7334.23
NA	NA	Sakacin P;Prolyl-Threonine;Threoninyl-Proline;gamma-Glutamyl-gamma-aminobutyraldehyde	-0.0323907611552076;-0.0323907611552076;-0.0323907611552076;0	MS1 mz matched	217.119	294.751	149185	162840	163729	163378	163953	164689	163570	162881	166618	162899	164651	162890	168199	167291	141751	110586	274183	421829	469339	135972	260213	1.2989e+06	68066.7	310007	182169	67775.1	156657	611859	242187	122084	111687	472373	58051.5	302387	70981.6	20235.3	62136.4	71914.2	83434.5	112389	13487.5	37470.4	50605.1
NA	NA	N-Guanylhistamine	3.91897	MS1 mz matched	217.119	328.188	117059	115443	113590	112371	113636	112171	104789	112335	112605	107326	112800	114420	113693	113014	68302.1	94900.9	109392	152424	25535.3	74055	94482.9	88606.9	71190.6	26725.2	81130.3	96395.8	88008.7	52808.6	83988.5	101794	85677.9	96466.7	71643.7	75161.2	31179.9	122839	50801.2	161363	121399	41148	77802.2	46133.9	114142
NA	NA	1,2-Dehydro-alpha-cyperone;Isogermafurene;1,10-Oxidocalamenene;(R)-ar-Turmerone;Furanodiene;5beta-1,3,7(11)-Eudesmatrien-8-one;2-Hexyl-3-phenyl-2-propenal;1,3,5,11-Bisabolatetraen-10-one;Atractylone;Atractylol;Atractyloxide;Furanodiene	15.5201389514886;15.5201389514886;15.5201389514886;15.5201389514886;15.5201389514886;15.5201389514886;15.5201389514886;15.5201389514886;15.5909237692566;15.5909237692566	MS1 mz matched	217.155	385.644	59174	59642	58456	58824.9	58698.6	58819.4	49480.3	58509.3	58265.8	59257.1	58825	58263.9	58260.4	57542.2	23780.5	45517.1	66225.2	30239.1	29816.4	55415	24999.7	156871	34410.7	47180.2	23374.9	78966.1	44704.1	59071.5	44247.3	39059.1	21387.2	16876.8	17235.6	18183.7	23595	24143.2	50798.9	136657	12476.1	29218.7	64586.2	30393.7	32495.1
NA	NA	N-Desmethylaminopyrine;	16.7551338640529;	MS1 mz matched	218.125	392.635	105464	112472	111494	113583	113475	112480	104758	112483	113464	113199	114895	114168	112729	113473	176000	182794	103608	104534	14671	56532.1	64629.7	151278	123673	34132.5	42334.9	98797.5	66065.9	41410.7	85877.8	69493.7	73429.5	60225.8	97819	77124.2	20378.8	186087	102112	74523.9	113454	43944.5	187908	44704.2	81597.8
Serotonin	0.9322	NA	NA	MS2 forward	218.129	203.286	11491.6	7574.56	7165.08	7303.01	7966.83	7090.02	3318.29	7429.03	7038.47	6959.49	7214.14	6969.49	6966.5	7137.46	5590.87	11304.3	4801.02	16177.5	7204.85	2944.13	15318.4	11954.8	16284.1	14965.5	19909.4	5258.91	4492.22	11438	16263.3	6310.06	18797.7	5418.17	2705.14	8177.68	8665.73	3615.77	7511.04	8200.72	4021.23	6546.77	13907.2	3655.67	15216.1
NA	NA	Alanyl-Lysine;Lysyl-Alanine;Gamma-glutamyl-L-putrescine;beta-Alanyl-L-lysine;beta-Alanyl-L-lysine;gamma-L-Glutamylputrescine	-15.0200807058332;-15.0200807058332;-15.0200807058332;-15.0200807058332;-14.8289649290323;-14.8289649290323	MS1 mz matched	218.139	273.18	1.59229e+06	1.60638e+06	1.60639e+06	1.62054e+06	1.59221e+06	1.5921e+06	1.49839e+06	1.60679e+06	1.60665e+06	1.59744e+06	1.60687e+06	1.58163e+06	1.59179e+06	1.59173e+06	943303	1.57196e+06	768955	735011	985676	776424	1.06843e+06	596388	1.28336e+06	1.03264e+06	1.5134e+06	2.3198e+06	1.15284e+06	1.49438e+06	1.06025e+06	690242	1.5307e+06	2.07549e+06	1.20924e+06	1.82741e+06	1.30203e+06	1.97485e+06	657583	1.47029e+06	1.856e+06	1.45022e+06	1.71822e+06	1.32794e+06	925821
NA	NA	Bentoquatam;D-Glucose;Grape sugar;Dextrose;Glucose;D-Glucopyranose;D-Fructose;Levulose;Fruit sugar;D-arabino-Hexulose;D-Galactose;D-Galactopyranose;myo-Inositol;D-myo-Inositol;1D-myo-Inositol;L-myo-Inositol;1L-myo-Inositol;meso-Inositol;Inositol;Dambose;Cyclohexitol;Meat sugar;Bios I;D-Mannose;Mannose;Seminose;Carubinose;beta-D-Glucose;L-Sorbose;L-xylo-Hexulose;alpha-D-Glucose;D-Aldose;D-Aldose1;…	11.6627207793832;-2.2214397818395;-2.2214397818395;-2.2214397818395;-2.2214397818395;-2.2214397818395;-2.2214397818395;-2.2214397818395;-2.2214397818395;-2.2214397818395;-2.2214397818395;-2.2214397818395;-2.2214397818395;-2.2214397818395;-2.2214397818395;-2.2214397818395;-2.2214397818395;-2.2214397818395;-2.2214397818395;-2.2214397818395;-2.2214397818395;-2.2214397818395;-2.2214397818395;-2.22143…	MS1 mz matched	219.027	297.216	433663	435391	432535	429867	423806	434058	391660	434296	413888	434837	390997	426602	435013	422766	321463	361617	318674	359255	236810	258960	360145	224678	264934	362876	315841	229864	188049	308588	277057	243248	295603	353926	202427	343351	225549	196800	349976	283561	345675	332501	302455	585573	220318
5-L-Glutamyl-L-alanine	0.9808	NA	NA	MS2 forward	219.097	397.317	39748.6	38709.7	49409.7	39229.3	38718.7	38693.4	37011	48993.7	38708.7	38698.1	39743.6	40762.7	39660.1	38688.8	34985.6	34195.6	43578.4	30764.3	24248.5	34561.7	39698.4	21089.7	49234.2	33317.8	29745.4	38726.6	29385.6	29512.9	30455.7	43802.1	46820.1	29375.2	22738.5	32706.1	34788.2	33406.8	19147.4	50061.3	39456.4	41045.8	45115.1	115162	28536.1
NA	NA	L-Histidine trimethylbetaine;Nitrilacarb	2.90843340447491;3.04388675925238	MS1 mz matched	220.105	366.113	91853.8	93361.4	92402.9	93305.5	94307.5	91529.7	85337.5	93966.4	93486	93036.1	93628.3	93276.4	93478.7	92416.8	36943.9	288685	22116.5	62015.4	27596.1	45254	65104.6	23993.9	28174.2	26497.4	44487	181267	151624	261014	46033.9	36933	79836.5	74333.7	49905.3	54849.1	22563.8	48986.4	48574.7	48937.9	63316	39860.8	44045.5	53477.1	37681.9
NA	NA	4-Carboxy-4-hydroxy-2-oxoadipate;4-Hydroxy-4-carboxymethyl-2-oxoglutarate;2-Hydroxy-4-oxobutane-1,2,4-tricarboxylate	-12.5442	MS1 mz matched	221.019	377.764	209515	215458	213649	213647	209247	218826	209942	213346	206085	217246	214771	212047	212904	212736	189127	162589	194258	172303	150205	205308	171522	135742	195431	196631	166031	184022	231354	175585	174544	211685	222292	168861	105391	170286	169630	175644	205364	201850	175074	172696	186941	204890	164566
NA	NA	Ascorbic acid-2-sulfate;Ascorbate 2-sulfate	23.4203921353223;22.2493464742018	MS1 mz matched	221.187	266.483	2.43008e+06	2.45028e+06	2.44073e+06	2.43047e+06	2.44794e+06	2.43938e+06	2.22394e+06	2.43028e+06	2.44271e+06	2.44986e+06	2.4502e+06	2.44467e+06	2.44997e+06	2.43102e+06	1.01177e+06	1.96746e+06	1.07784e+06	1.31564e+06	2.38584e+06	2.33463e+06	659446	2.09852e+06	1.49155e+06	2.62213e+06	2.03263e+06	2.31575e+06	2.90807e+06	3.00926e+06	1.22354e+06	3.41922e+06	4.07411e+06	1.37508e+06	1.50334e+06	1.85903e+06	1.28476e+06	2.01936e+06	3.12078e+06	2.89888e+06	1.29517e+06	2.69458e+06	2.16023e+06	3.51631e+06	2.54554e+06
L-Tyrosine	0.8556	NA	NA	MS2 forward	223.108	261.55	23281.2	23973.1	23017.9	22923.6	24060.8	14786.2	22790.7	24925.1	23981.9	14906.6	13220.2	29133.6	15626.7	26314.5	17298.6	18777.8	14830.7	21881.9	8847.31	12135.9	22563.6	20925.4	10458.2	20391.3	13815.1	11090.1	11326.5	10878.3	11107.8	7987.9	21030.4	22519.4	8096.68	12509.3	14441.2	8957.62	25253.7	12073.1	10214.1	12485.5	30223.6	44275	10208
D-Sorbitol	0.6444	NA	NA	MS2 reverse	224.105	256.752	3475.24	3418.82	3032.19	3338.77	3746.02	3336.07	3329.34	3422.47	2825.26	3339.07	3566.72	2845.54	3937.31	3332.1	1516.97	2283.76	1834.91	554.64	0	1947.45	2210.09	1047.16	530.368	1785.18	1233.65	529.973	926.102	270.899	0	0	827.508	1942.99	243.232	274.586	1112.15	290.983	3104.81	1130.08	0	1258.02	3864.39	3565.49	0
L-Iditol	0.7479	NA	NA	MS2 reverse	224.113	289.021	125254	119185	117674	118024	128823	117671	117751	117648	126389	112862	118119	119231	109923	117633	65802.4	103487	61339.6	49569.5	89103.2	95461.6	69781.4	55249.4	45826.2	100256	126891	140074	208953	70840	45782.6	79887.2	167011	58855.8	201781	74860.3	115473	219342	104765	108145	130095	135939	143546	110664	76201.1
Dihydrolipoate (dihydrolipoic acid)	1	NA	NA	MS2 reverse	226.085	378.253	1.37749e+06	1.47945e+06	1.48117e+06	1.52643e+06	1.52662e+06	1.50204e+06	1.54322e+06	1.54414e+06	1.54297e+06	1.54838e+06	1.54309e+06	1.54308e+06	1.52666e+06	1.54312e+06	1.65402e+06	1.22026e+06	1.75721e+06	1.26628e+06	1.28674e+06	2.03382e+06	1.45569e+06	1.17969e+06	1.65641e+06	1.68239e+06	1.27732e+06	1.34657e+06	1.90406e+06	1.549e+06	1.53569e+06	1.94156e+06	1.59634e+06	1.48774e+06	847854	1.23185e+06	1.22535e+06	1.20325e+06	1.628e+06	1.54974e+06	1.53658e+06	1.30238e+06	1.22413e+06	1.76943e+06	1.387e+06
NA	NA	L-Acetylcarnitine;N6-(delta2-Isopentenyl)-adenine;N6-(3-Methylbut-2-enyl)adenine;6-(gamma,gamma-Dimethylallylamino)purine;N6-Dimethylallyladenine;Triacanthine	1.19143882482169;-5.41559524028096;-5.41559524028096	MS1 mz matched	226.106	298.214	333636	339647	341381	337010	335421	339620	280182	339311	337667	333364	339845	333314	337508	333705	176401	469583	173741	150361	311375	147677	156302	195616	203074	276110	289417	222232	236014	216037	95010	193228	350285	254361	179010	335892	76999.1	234353	272260	184166	211791	317932	192895	689969	105123
Myristoleic acid	0.6531	NA	NA	MS2 forward	226.18	133.409	41862.6	25825.3	27763.6	31337.9	33487.7	38958.5	36507.2	40941.4	36760.3	39644.9	40459	40829.2	40064.3	41712.5	28906.7	7594.51	6724.46	7763.98	50987.7	46970.3	76319.9	21089.4	88402	55500.3	41828.2	38235.1	13789.4	65135.4	28057.1	80794.7	4160.12	43592.9	16700.7	8214.26	1140.72	53820.2	26942.6	15232.1	26918.3	21045.9	1222.3	21612.5	15155.3
Dimethyl sulfone	0.7683	NA	NA	MS2 forward	226.989	348.418	1.233e+06	986922	1.29489e+06	794638	1.23188e+06	1.23207e+06	1.38452e+06	1.2322e+06	1.01426e+06	1.03837e+06	1.18068e+06	1.01931e+06	1.36139e+06	1247582	911870	1.29694e+06	918948	1.36518e+06	1.34596e+06	1.33749e+06	858547	919281	1.30189e+06	1.33267e+06	774885	1.26082e+06	1.36268e+06	869615	870303	907533	1.42879e+06	917331	1.28899e+06	1.369e+06	1.32389e+06	935850	909904	869075	1.22432e+06	899286	1.34581e+06	1.42697e+06	847821
Altretamine	0.7874	NA	NA	MS2 reverse	228.196	35.317	56619	56390.7	54637.9	49293.6	59766	56582.1	54808.7	54863.2	54869	54838.1	55772.8	36369.1	61338.9	62445.2	4811.45	2743.85	3054.67	25002.7	68635.6	93053.8	188313	10508.4	128943	37589.8	50655.7	59392.1	18608.7	162847	21830.9	177417	25777.5	50003.1	9093.67	19160.2	91712.3	30304.1	44367.5	45031.2	30754.5	24994.7	42499.7	43724.1	31514.7
NA	NA	2,4,6-Triethyl-1,3,5-oxadithiane;	5.30570892641321;	MS1 mz matched	229.07	84.1835	30385.8	31219.2	31812.9	32206.7	30830.6	31619.7	29296.5	30866.9	30563	30868.9	30870	32459.1	31268.1	31226.8	39764.2	95342.1	101051	108280	197351	60708.8	32217	1.22264e+06	11484.6	60056.3	196259	57488.1	121394	64925.5	37548.9	78539.8	62128.7	174053	87545.5	83835.4	0	29235.3	109547	61203.4	48140.7	198855	22501.6	15877	65594.5
NA	NA	(S)-Menthone 8-thioacetate;Deoxyguanidinoproclavaminic acid;Deoxyguanidinoproclavamite;Deoxyamidinoproclavamite	3.67966809245466;-12.9755017267133	MS1 mz matched	229.119	414.973	882420	849295	858257	858210	858227	859013	811616	858470	858523	849097	837901	858562	848954	848944	553893	778292	1.01666e+06	453389	382534	444204	718272	628853	956407	975777	1.26689e+06	823806	518211	1.10504e+06	639133	424356	772665	715217	329677	250260	687303	615192	971329	1.23006e+06	438364	604945	1.09008e+06	463235	1.03243e+06
NA	NA	NA	NA	Unmapped	229.155	362.062	2.30432e+06	2.30433e+06	2.30433e+06	2.31801e+06	2.30435e+06	2.28046e+06	2.11414e+06	2.29721e+06	2.32799e+06	2.27974e+06	2.30503e+06	2.28003e+06	2.22518e+06	2.26904e+06	1.26099e+06	2.35606e+06	2.18427e+06	1.11152e+06	1.68248e+06	1.36915e+06	2.11718e+06	1.84209e+06	1.49936e+06	1.72522e+06	2.22412e+06	1.82742e+06	2.4428e+06	1.67234e+06	1.46101e+06	1.53758e+06	3.01029e+06	1.4773e+06	1.59799e+06	1.50247e+06	1.90653e+06	1.86391e+06	2.67622e+06	2.25772e+06	1.18639e+06	2.16264e+06	2.08643e+06	2.38715e+06	1.26981e+06
NA	NA	Isoleucyl-Proline;L-isoleucyl-L-proline ;Leucyl-Proline;L-leucyl-L-proline ;	-1.72037907469748;-1.72037907469748;-1.72037907469748;-1.72037907469748;	MS1 mz matched	229.155	294.736	2.04588e+06	2.01969e+06	2.02308e+06	2.05707e+06	2.04594e+06	2.057e+06	1.94681e+06	2.05702e+06	2.05246e+06	2.05696e+06	2.06046e+06	2.05702e+06	2.02623e+06	2.05699e+06	1.30028e+06	2.14248e+06	2.4147e+06	1.11602e+06	1.94513e+06	1.61193e+06	2.25904e+06	1.98414e+06	1.56234e+06	1.73151e+06	2.4066e+06	1.93851e+06	2.68204e+06	1.75054e+06	1.51023e+06	1.71277e+06	3.08532e+06	1.62331e+06	1.86296e+06	1.47793e+06	1.95182e+06	1.95806e+06	2.91089e+06	2.19162e+06	1.21983e+06	2.06053e+06	1.93274e+06	1.99828e+06	1.44575e+06
NA	NA	NA	NA	Unmapped	229.167	494.986	1.05489e+06	1.05613e+06	1.05614e+06	1.05622e+06	1.05634e+06	1.05644e+06	1.02418e+06	1.04867e+06	1.05738e+06	1.04383e+06	1.05014e+06	1.04395e+06	1.04353e+06	1.04336e+06	1.22275e+06	756924	1.09275e+06	772747	672170	797170	1.16734e+06	714644	893741	1.21014e+06	899667	887614	879354	1.48713e+06	1.44036e+06	652918	578147	929095	408142	913714	578138	513830	1.07829e+06	923281	671027	912031	905798	875048	585453
NA	NA	NA	NA	Unmapped	229.166	259.606	107495	111873	107541	106438	109250	111909	125284	109266	107379	107496	107528	107493	118822	107312	117662	118399	169694	138834	72961.9	187481	212884	134679	76197.3	89320.5	157718	133333	129882	101911	120590	133003	129803	159327	75519	78868	74651.5	72208.6	101041	140513	98364.9	78283.8	125413	82257.9	93299.6
7-Methylxanthine	0.9804	NA	NA	MS2 reverse	230.07	257.889	21528.8	23888.2	23886.2	24561.3	24656.2	23889.4	21381.2	24510.7	23883.8	23750.1	24691	25010.6	23882.9	23882.6	15985.7	17113.1	13527.6	8250.24	14497.4	16255.3	15661.4	11202.8	18221.1	16507.2	20326.4	20561.4	29914.2	16357.1	15701.4	19619.1	33543.6	14863.6	17441	9346.53	16613.4	27580	19002.6	14483.2	18950.9	23203.8	25063	24647.4	18521.5
Azelaic acid	0.7522	NA	NA	MS2 reverse	230.14	271.26	7104.31	7465.66	7602.09	9843.51	7088.99	7207.96	7573.02	7234.27	11725.9	4866.3	11872.2	6069.54	8080.32	7194.52	7462.3	9346.48	6838.62	3200.71	4759.3	6770.49	5535.28	7429.44	2733.79	8195.51	7628.4	2888.22	10825.2	6229.05	7744.48	3226.79	12214.7	14339.4	5432.43	11346.7	7704.86	8506.9	13699.6	10720.3	8107.86	18021.1	5281.33	7440.6	7879.31
NA	NA	2,4-Undecadiene-8,10-diynoic acid isobutylamide;Neopellitorine A;2,4,6,8-Decatetraenoic acid dehydropiperidide;Pronethalol;Pronetalol	14.208367428659;14.208367428659;14.208367428659;14.0521334149647	MS1 mz matched	230.15	317.297	163459	152798	152841	152909	152914	157554	148542	143761	148679	148555	153415	148526	148382	148392	223604	167051	251059	186900	41361.7	137865	185901	210976	112521	85709.5	88492.5	125757	88222.7	106706	137447	112032	60215.3	160129	60461.7	196327	54570.9	63236	90700	144303	113384	70201	100533	64842.6	72739
Leu-Val	0.9948	NA	NA	MS2 reverse	230.158	362.04	250038	248060	251066	248067	244676	247588	220755	248207	244536	249964	245844	241584	244530	241838	133386	247234	230195	120034	171985	140378	228647	191310	153796	176577	229911	192868	256980	172301	156667	163974	312194	155211	165008	163649	190804	194163	272526	241610	123241	223711	224925	244515	131278
NA	NA	TES;N-Tris(hydroxymethyl)methyl-2-aminoethanesulfonic acid	-14.2638	MS1 mz matched	230.248	61.8335	12943.3	20694.3	21849.6	23108.8	21869.2	21851.5	21762.5	23678.3	23340	23253.4	22193.6	22728	23169.1	23158	79055.3	68916.4	71988	54047.5	71285.8	97245.6	60045.5	74629.1	95328.8	89885.3	85754	45540.8	50581.6	81080.3	48960.7	78728.4	89595.2	71094.3	92469.3	62324.9	48611.6	81245.5	70979	46089.3	90141.5	82741.9	74623.1	87053.8	76055.1
NA	NA	TES;N-Tris(hydroxymethyl)methyl-2-aminoethanesulfonic acid	-12.9552	MS1 mz matched	230.248	143.188	933408	1.22464e+06	1.18579e+06	1.21559e+06	1.21617e+06	1.19759e+06	1.18314e+06	1.17117e+06	1.22535e+06	1.22442e+06	1.22335e+06	1.18903e+06	1.22858e+06	1.24403e+06	2.55051e+06	2.28833e+06	3.06326e+06	2.49943e+06	3.49363e+06	4.2378e+06	3.05775e+06	3.43971e+06	3.91543e+06	5.90616e+06	5.16349e+06	1.56954e+06	2.5263e+06	4.1515e+06	1.96597e+06	3.49527e+06	3.46089e+06	3.96586e+06	4.87588e+06	3.80615e+06	757949	4.00006e+06	5.20302e+06	3.65218e+06	3.70896e+06	4.97227e+06	4.1893e+06	3.75988e+06	3.42963e+06
NA	NA	Dambonitol;Ethyl beta-D-glucopyranoside;	1.49835636213772;1.49835636213772;	MS1 mz matched	231.085	270.68	600490	600025	595148	581977	601817	600346	596164	583242	596588	572955	569397	567225	580793	575951	292258	528223	251895	717263	524127	165532	114533	679577	450654	898427	695587	397717	154258	739874	744971	307293	187774	621412	799200	1.85816e+06	318683	413277	605333	694803	656757	864683	630144	361255	396348
Ile-Val	0.9022	NA	NA	MS2 forward	231.17	193.389	19906.6	22225.4	22170.6	22171.6	22173.6	22434.7	20574.6	21930.2	22225.9	22175.2	21332	21525.9	21949.9	22264.8	39952.8	263.238	31523.3	62421.9	10671.8	5091.64	36981	0	14522.6	18089.9	21497.3	14853.8	266.855	13677.9	15230.3	0	16933.1	28981.9	2578.35	17807.1	10238.6	2841.89	111249	1102.74	9631.51	0	62198.2	10289.1	2524.23
NA	NA	Asparaginyl-Valine;Valyl-Asparagine;Fenfluramine	-14.4772084044401;-14.4772084044401;-21.373854238123	MS1 mz matched	232.119	251.167	492922	492028	312354	473400	476863	491767	469538	488788	492228	492355	476649	277563	491968	462870	339921	289236	254561	182346	202361	355653	235706	129100	278488	460720	252919	386791	417430	483737	105989	258078	149892	295885	285518	267557	299434	484841	338881	317472	368224	408236	281306	420646	243994
N-(omega)-Hydroxyarginine	0.9853	NA	NA	MS2 forward	232.14	423.854	47594.8	43969.3	47495.4	53443.2	21871.3	65411.4	39869.8	47742.3	42005.4	29781.4	43333.2	41942.6	48205.3	44509.1	34638.3	34495.5	22369.5	20573.1	74151.5	17887	8897.61	26630.9	27924.8	27757.1	38872.1	28258.7	20343	19776.4	23877.8	23212.7	73101.7	29268.9	40932.3	42726.7	40979.5	22638	132954	17429.1	45496.6	23364.1	120336	71021.5	10801.7
Pro-Val	0.9703	NA	NA	MS2 reverse	232.155	251.322	1.61171e+06	1.61163e+06	1.61173e+06	1.62599e+06	1.61189e+06	1.57982e+06	1.44854e+06	1.61223e+06	1.60713e+06	1.59305e+06	1.60637e+06	1.61137e+06	1.59288e+06	1.5928e+06	950807	2.40469e+06	1.40255e+06	642751	843222	1.12242e+06	1.00675e+06	968315	2.04154e+06	1.06085e+06	1.36909e+06	1.73407e+06	1.32411e+06	1.20191e+06	893561	891385	1.2372e+06	1.72369e+06	1.11082e+06	1.69752e+06	1.98486e+06	2.6643e+06	828718	1.67874e+06	1.57678e+06	2.11129e+06	2.13214e+06	1.11204e+06	1.5337e+06
NA	NA	NA	NA	Unmapped	233.079	63.459	130554	114595	115652	113533	119996	115686	117687	111404	118202	109064	114768	112477	112230	112506	47319.3	52656.1	42434.5	60397.1	38076.8	17793	26812.6	56710.7	54678.5	65558.4	44386	64201.9	45988.8	58569	78248	40400.7	28834.8	52692.5	38298.6	102122	523359	42735.9	52583.6	64828.4	48075.8	64286.7	59871.2	39544.8	38405.8
Levulinic acid	0.8895	NA	NA	MS2 reverse	233.095	245.175	9356.33	9356.02	9360.82	11859.7	9599.15	9582.54	8933.7	10618.7	9079.85	9007.52	9068.87	9122.39	9125.87	8495.65	13431.8	15801.7	31085.7	59385.1	28783.7	5535.49	8165.46	113664	4248.35	3984.59	11001.4	7812.73	9515.18	23607.2	8294.88	7540.22	5417.66	9627.5	11194.2	67694.5	5563.07	5244.45	2697.24	5762.78	11843.4	6473.31	6537.25	4404.31	4988.23
NA	NA	Deoxyadenosine;5'-Deoxyadenosine;3-Oxohexobarbital	4.62242731176204;4.62242731176204;-0.796485269714673	MS1 mz matched	234.097	415.191	45255.6	42656.3	42564.1	42562.7	41967.7	42566.6	41936.7	42389.8	41955.7	42581.2	41894.9	42587.3	42836.5	40176.3	43951.6	67489.3	35850.1	32231.2	35975.6	75216.8	38690	28254	38432.4	39976.4	34172	81175.2	34065	40471.7	22044.2	32049	33551.5	29472.1	39027.7	44547.9	32977.1	46319.1	34098.7	39742.6	53457.7	49072.1	45140.2	46367.5	79125.9
D-gluconate	0.7169	NA	NA	MS2 reverse	238.093	383.731	146920	146934	153910	145088	144984	144967	147041	151456	143929	153247	140343	144401	147038	141734	105411	99544.2	164608	178343	102787	125233	159911	83768.6	95068	150664	149017	207203	176209	92995.7	159313	115940	103668	105715	97351.4	114418	59077.2	162731	161766	178903	117385	128983	170797	102664	164329
NA	NA	Sakacin P;Prolyl-Threonine;Threoninyl-Proline;gamma-Glutamyl-gamma-aminobutyraldehyde	-18.5413971070961;-18.5413971070961;-18.5413971070961;-18.5090069454617	MS1 mz matched	239.092	53.242	125994	128867	126592	126577	133120	98912.5	128758	127774	128786	120714	128763	126578	126678	131243	35309.4	14436	5584.35	23163.7	25534.7	257126	212499	401001	266551	72977.5	151064	116237	87202.1	76975.5	26726.5	47600.1	4522.98	248493	72314	331247	14312.5	84039.9	195909	41951.4	32601.1	65871	204957	122455	102213
Bupropion	0.7096	NA	NA	MS2 reverse	239.101	294.972	279187	290884	290877	290873	288281	294167	261737	290879	288294	290888	290874	293069	288286	290880	136283	122366	227719	331398	407141	100476	206556	1.10095e+06	74549.8	327238	174969	68257.8	132705	673364	218561	111516	114460	436902	47930.5	340179	2.58618e+06	21972	56063.4	87294.4	85891.5	134887	29997.1	51282.7	40933.5
NA	NA	Pirimicarb	-4.19916	MS1 mz matched	239.149	70.566	9.92078e+06	9.95265e+06	9.92118e+06	9.95863e+06	9.96865e+06	9.96854e+06	9.40469e+06	9.87118e+06	9.73074e+06	9.99724e+06	9.98376e+06	9.92058e+06	9.96918e+06	9.92417e+06	5.77681e+06	5.7369e+06	4.73471e+06	5.43396e+06	5.17284e+06	2.8238e+06	3.03938e+06	5.82932e+06	6.29289e+06	6.79282e+06	5.05634e+06	6.16726e+06	4.57029e+06	6.29185e+06	6.31324e+06	4.64069e+06	2.96624e+06	5.89199e+06	4.2731e+06	8.14513e+06	3.31242e+07	5.24881e+06	5.73001e+06	5.34906e+06	5.67434e+06	6.2066e+06	5.69218e+06	5.12681e+06	4.79948e+06
NA	NA	Hexadecenal;(卤)-2-Dodecylcyclobutanone;3-Methylcyclopentadecanone;Hexadecel;2-trans-Hexadecel;Bombykol	-18.1992447878848;-18.1992447878848;-18.1992447878848;-18.3436406123772;-18.3436406123772	MS1 mz matched	239.225	163.892	3.63916e+06	3.3517e+06	3.11712e+06	3.3728e+06	3.26637e+06	3.57814e+06	3.54368e+06	3.53337e+06	3.54997e+06	3.3766e+06	3.50548e+06	3.43507e+06	3.36449e+06	3.33883e+06	3.57182e+06	3.54899e+06	3.45691e+06	3.45507e+06	4.39023e+06	3.62695e+06	3.47584e+06	3.40615e+06	3.7707e+06	3.41046e+06	4.53908e+06	3.90081e+06	4.03133e+06	3.58203e+06	3.17222e+06	3.62749e+06	3.61899e+06	3.75807e+06	4.31186e+06	3.42238e+06	3.21656e+06	3.5504e+06	3.52588e+06	3.87208e+06	3.6853e+06	3.61009e+06	3.09125e+06	3.60183e+06	3.54062e+06
NA	NA	Ethyl glucuronide;6-Acetyl-D-glucose	9.21855073132512;9.00600700658847	MS1 mz matched	240.108	367.473	84780.5	84512.9	84945.9	85523.6	84684.1	84944.2	82815.3	84149.1	84948.8	82884.1	85143.9	86987.2	83758.6	84853.5	65359.2	54805.6	42738.5	66175.1	60626.4	15273.4	25652.9	73145.3	88645.7	137981	65661.6	57101.6	29975.9	128826	84802.9	45569.7	22468	72326.3	136733	302978	1626.55	60544.5	116774	71333.4	81263.8	150303	63870.8	51131.6	52191
Ile-Ala	0.9856	NA	NA	MS2 reverse	241.095	358.714	23561.7	23636.9	24589.7	23339.4	25538.5	23157.8	24428.5	23156.2	22477.9	23126	23329.2	23121.6	23132	23568.1	25748.6	14832.3	32823.7	27483.2	18209.8	41957.8	31727.9	18920.9	24313.2	28638.9	19337.9	15026.5	27428.1	28564.6	31694	39095.1	30709.4	21889.8	10192.6	19341.3	18117.6	14549.6	28105.4	36886	24788.4	17978.4	22690.5	24111.8	19797.2
NA	NA	L-Gizzerosine;Dehydrofalcarinone	-19.2618523805758;10.8265036139745	MS1 mz matched	241.155	367.741	204406	200839	200284	200847	198328	200895	181565	204168	200966	198557	198443	198642	194292	195350	116416	189146	172381	101319	134891	120928	159437	146105	151585	140324	186112	167710	217021	123197	130308	146204	221732	141087	136535	126549	160770	148209	233155	185220	109786	173048	187934	201554	120936
NA	NA	L-Gizzerosine;Dehydrofalcarinone	-14.390072340957;15.698430240269	MS1 mz matched	241.155	298.459	174558	174846	177358	174574	174050	176922	165737	176026	175660	174573	174293	174841	174573	175628	122244	173322	192992	104386	147043	140817	175759	163200	161008	137836	199041	167359	218270	122842	141038	158230	223363	152482	157596	119558	173021	150206	258213	180964	113348	167924	178319	164727	136623
NA	NA	Pirbuterol;Pirbuterol	-1.6344129158254;-1.6656436838928	MS1 mz matched	241.155	127.177	14638.2	14550.5	14374.8	14638.5	15165.7	14562.7	14996.2	14562.6	14859.6	14507.4	14562.6	14604.6	14495	14737.9	52751.8	81791.5	47039.3	52153.8	45918.7	67878.1	78079	60234.2	34488.8	58579	65311.1	49511.5	73616	0	53475.6	35772.7	72830.1	51255.4	0	0	0	0	0	0	0	254.029	0	0	0
NA	NA	2,4-Dihydroxy-6,7-dimethoxy-2H-1,4-benzoxazin-3(4H)-one;2,4-Dihydroxy-7,8-dimethoxy-2H-1,4-benzoxazin-3(4H)-one;N-(2,3-Dihydroxybenzoyl)-L-serine;2,3-Dihydroxy-N-benzoyl-L-serine;2,3-Dihydroxybenzoylserine	-3.14072961290743;-3.14072961290743;-2.98682561004322	MS1 mz matched	242.058	169.921	63702.3	56159.5	57063.2	57059.9	57091.8	55644.7	46041.5	55452.6	56835.2	55362	57222.4	57193	57065.2	56567.5	44926.3	69017.1	25840	50437.5	30832.9	23300.3	21360.7	32625.4	42354.3	44416.1	47121.5	52070.7	45357	38729.4	21167	36457.4	47654.7	42052	28085.3	41085.2	30548.1	36462.8	44730.2	28100.6	33130	26482.4	57201	42348	29545.8
NA	NA	Moxonidine;Moxonidine	-4.30450460111113;-4.14812110856369	MS1 mz matched	242.08	394.608	186812	188260	188253	188249	187024	186652	184919	188583	188293	188309	186639	186619	185856	186601	189577	114141	206988	148252	117692	253936	181329	111783	187429	208727	128521	136789	228253	192352	188259	243646	215185	149925	65862.5	139722	129563	111899	192334	202630	159932	128971	133830	195481	123334
NA	NA	3-Mercaptolactate-cysteine disulfide;Mefemic acid;N-Methylflindersine;5H-Pyrano(3,2-c)quinolin-5-one, 2,6-dihydro-2,2,6-trimethyl-;6-(1,2,3,4-Tetrahydro-6-hydroxy-2-phthyl)-2(1H)-pyridone	-2.56957539837887;-2.98402180657307;-2.98402180657307;-2.98402180657307	MS1 mz matched	242.284	125.452	13956	11981.5	11844.3	11684.8	11432.4	12002	11346.4	11654.4	11069.2	11661.5	12005.7	11684.2	12591.3	11705.7	52022.5	37931.8	41306.7	28174.4	29512.4	22732.8	18346.5	33081.8	1.17211e+06	45394.8	28325.1	11429.6	8599.59	41285.7	25334.2	33353.4	48594.5	21576.7	26101.5	30074.8	0	31922.1	16078.3	16888.7	43582.5	37671.5	35823.8	36087.5	34546.6
Ile-Glu	0.7154	NA	NA	MS2 reverse	243.134	212.927	6257.26	7416.49	7385.4	7245.84	7383.65	7600.04	6145.4	7243.83	6938.24	7390	7321	7387.83	7389.26	6869.65	2895.6	129543	7211.99	8814.82	29218.1	81254.8	99030.1	64222.7	82933.5	15983.4	122275	81250.6	83126.7	93608	4240.86	21947	5701.62	8700.39	82480.9	10582.4	8941.1	48025.9	27295.9	3277.04	71680	3301.93	74828.6	85062	58980
NA	NA	Lysyl-Proline;Prolyl-Lysine;	-13.4957355491151;-13.4957355491151;	MS1 mz matched	244.155	244.196	80642.3	80644.4	80792	80655.4	79688.2	79693.8	72872.5	79690.1	79661.5	79653.4	80336	80681.2	79695.8	79947	49050	83616.5	29932.1	21411.4	42306.4	35446.9	88854.9	61798.4	66662.5	44119.6	56295.6	89485.9	77392.7	103459	40328.6	42909.4	89503.3	62486.2	58975	63717.6	60449.1	135164	50358.9	83243.5	59453.8	54843	85020	53569.5	44909
Pseudouridine	0.8239	NA	NA	MS2 forward	245.075	283.055	358518	361433	358651	355906	356820	364686	335580	363071	358677	355851	355834	358701	355833	353978	326470	370932	203840	97878.9	324982	162558	286184	56539.3	294632	172351	313523	228892	166829	402440	405651	72376.9	261909	110327	532793	309018	288960	564912	415616	169294	226068	284081	443061	484196	184894
NA	NA	Ethyl glucuronide;6-Acetyl-D-glucose	9.21855073132512;9.00600700658847	MS1 mz matched	245.064	367.382	249911	249798	249902	249873	249903	250634	225671	251704	247653	246124	247658	249910	248989	247641	178069	137559	101201	170298	157426	37116.2	59386.9	181281	244359	394076	165645	162879	75820.9	340342	207973	115205	56249	189646	363841	850954	8077.69	166034	314550	179490	212950	415244	165434	140578	127303
Uridine	0.9925	NA	NA	MS2 forward	245.077	162.202	48638.6	44897.4	50743.5	50427.2	48929.1	49866.9	46649.2	46421.8	45083.8	48533.1	49001	48927.5	51480	51317.7	32577.2	42650.9	28379.1	37827.8	30627.4	39597.5	46676.1	45634.6	40717.9	44530.6	27399.3	58116.9	41028.6	35122.4	42102.7	40058.9	31542.2	40578.8	39389.4	30787.8	45128.3	39833.9	29744.6	46629.6	31900.6	31887.2	71235.4	41827.5	31492.2
NA	NA	Isopropyl beta-D-glucoside;IBMX;3-Isobutyl-1-methyxanthine	2.97914993538543;-3.15156743216696	MS1 mz matched	245.1	243.469	99682.4	100114	100069	99156.1	99830.8	100074	91562.1	100079	99799.2	99689.7	99532.8	100102	99101.2	99089.8	63610.7	100110	61778.1	83137.7	61312.9	27084.4	37627.8	77195.4	90938.2	140922	89585.4	74190.1	64573.1	108423	71563	54010.4	28911.4	100371	127216	272429	4088	70680.8	153801	74895	90991	129134	88805.1	62267.1	56278.1
NA	NA	threo-Syringoylglycerol;	21.7612273300873;	MS1 mz matched	245.107	326.207	449054	380268	376750	362779	386316	356170	354413	355747	364768	332877	355354	367882	354203	355288	129670	2.10569e+06	29724	351719	75474.3	201889	275955	98143.2	72886.7	73310.8	137454	760409	680751	1.55791e+06	193642	149329	295420	310675	284218	228810	116375	168965	128734	210643	266541	166156	223577	222541	106680
Gly-Lys	0.7747	NA	NA	MS2 forward	245.16	326.462	47029.6	42817.8	42819.8	41918.6	42821.9	43176.5	37950.7	42311.1	43342	40864.7	41142.1	42125.3	42842.4	42048.9	46379.4	15777.8	45241.5	35120.5	18296.2	25178	23526.5	48639.8	35430.6	21336.4	25820.8	44921.2	46903.2	515.227	26891.3	24044.3	18281	29499.7	21754.1	29673.7	18066.5	29118.5	42773.7	36928.6	20965.3	24896.4	28162.8	31881.5	24436.9
NA	NA	Selenomethyl selenocysteine;Se-Methylselenocysteine;Selenohomocysteine;Xanthan;Xanthene;Benzophenone;Diphenyl ketone;Fluoren-9-ol;9-Fluorenol;9-Hydroxyfluorene;Diphenylene carbinol;Carli oxide;2-Hydroxyfluorene;Fluoren-2-ol;Atractylodin	-21.9683655537077;-21.9683655537077;-21.9683655537077;15.3784302136683;15.3784302136683;15.3784302136683;15.3784302136683;15.3784302136683;15.3784302136683	MS1 mz matched	246.095	289.972	144704	144642	145681	145079	144659	144691	138725	142082	132770	144857	144858	142032	141372	142615	80174.3	133112	69143.4	50210.7	91035	94434.8	73290.9	53155.5	44183.7	127047	131890	161642	195702	85430.8	45553.6	76094.1	200173	61949.1	183656	87784	104324	248145	118268	109750	149840	154406	154575	172200	71345.9
Gly-Glu	0.773	NA	NA	MS2 forward	246.11	326.334	45052.2	40150	38607.2	38517.3	40711.9	40831.7	38383.6	38537.4	38496.8	35447.3	59148	37627.7	38491.1	40288.8	49068.2	190949	44430.1	40916.6	48468.1	20962.4	29515.6	62511.7	39510.5	62476.9	49025.3	72870.5	64891.8	147685	21635.2	37779.4	31403.4	44530.5	30998.2	24122	11467.5	13414.8	48494.4	41834.2	29593.6	62431.1	49843.9	25139.9	5280.31
L-Tryptophan	0.8123	NA	NA	MS2 reverse	246.127	228.293	349230	342954	338333	328125	327897	336570	292354	338695	332225	340219	340107	331822	326336	324580	229896	344813	222949	211834	151181	198359	268593	146031	184440	306146	275030	405097	321607	287220	179203	186706	273385	161098	156228	191836	288782	211980	249075	283798	172193	266750	427092	296662	205884
NA	NA	Valyl-Lysine;Lysyl-Valine;	-12.4874608615226;-12.4874608615226;	MS1 mz matched	246.171	232.239	941533	921550	926166	926181	917605	926423	862511	915075	928096	921028	914274	914268	913014	914043	365480	783458	732529	433061	450647	379375	500911	397463	666774	789180	553681	708043	631644	926745	474196	435122	970674	869365	1.00401e+06	757184	881854	938903	441612	834169	749422	1.28207e+06	1.70828e+06	3.69492e+06	613825
Myristic acid	0.6973	NA	NA	MS2 reverse	246.244	67.3305	154837	151468	157473	154655	156972	158418	142043	154872	159579	157221	157326	157327	157283	159933	405776	375764	427802	404177	364626	461122	439654	373732	561641	514081	419842	240396	303123	429484	310006	435649	535805	389607	448943	321231	164181	408822	380657	321994	415674	516769	596097	419122	420057
Epinephrine	0.627	NA	NA	MS2 reverse	247.104	326.339	18083.4	15148.3	15020.9	15668.2	15182.8	15424.8	13693.3	14682.1	14928.8	13004.3	14915.7	14675.5	13742	15097	6432.02	71660.8	5671.87	13598.8	5851.6	7667.29	9319.09	6911.99	5125.07	9069.77	6956.51	29190.6	27810.3	56370.6	8335.14	3515.77	11355.5	12670.5	11425.7	8562.31	5512.52	12337.8	6894.6	6932.1	9359	4843.87	7237.73	7162.33	5058.02
NA	NA	Lenticin;Hypaphorine;Lenticin	0.699610869075381;0.812556269548638	MS1 mz matched	247.145	192.272	2.21103e+06	2.24676e+06	2.21076e+06	2.20523e+06	2.20581e+06	2.17968e+06	1.98433e+06	2.21218e+06	2.18535e+06	2.17883e+06	2.22649e+06	2.19867e+06	2.16035e+06	2.1788e+06	2.8595e+06	797956	2.01325e+06	1.2072e+06	2.90158e+06	1.44784e+06	1.33282e+06	293563	2.39535e+06	740499	2.32703e+06	2.57057e+06	1.21911e+06	3.37554e+06	1.43532e+06	2.15438e+06	638451	761530	1.03901e+06	3.19095e+06	2.78816e+06	1.18526e+06	2.94062e+06	3.80787e+06	522296	851621	387649	1.33061e+06	4.69348e+06
NA	NA	Avocadynofuran;Avocadienofuran;Ginsenoyne J;Isoavocadienofuran;	16.0216335799236;16.0216335799236;16.0216335799236;16.0216335799236;	MS1 mz matched	247.202	266.256	1.66059e+06	1.67633e+06	1.66069e+06	1.69917e+06	1.66501e+06	1.66479e+06	1.50382e+06	1.66088e+06	1.67977e+06	1.65627e+06	1.67611e+06	1.67604e+06	1.66089e+06	1.67608e+06	4.0867e+06	1.14545e+06	4.35914e+06	378068	65876.7	367772	4.34418e+06	506688	2.82768e+06	714856	106236	1.48929e+06	4.29076e+06	626048	992821	1.33875e+06	1.73097e+06	1.13579e+06	1.29354e+06	301195	1.23125e+06	2.4238e+06	2.29762e+06	230576	1.09366e+06	554646	1.63291e+06	632835	829792
NA	NA	Methyl 3-carbazolecarboxylate;1-Hydroxy-10-methylacridone;6-Methoxy-9H-carbazole-3-carboxaldehyde;Murrayanine;Mukolidine;Murrayanine;9H-Carbazole-3-carboxaldehyde, 1-methoxy-;(E)-4-Nitrostilbene;trans-p-Nitrostilbene	-8.7906921042028;-8.7906921042028;-8.7906921042028;-8.7906921042028;-8.7906921042028;-8.88576899670582;-8.88576899670582	MS1 mz matched	248.067	378.999	710616	800167	800275	793571	800806	827759	812470	800690	814013	802390	834555	800962	812488	800458	870921	728656	882613	691058	767697	874799	785981	679238	835159	876736	734617	713543	810664	803350	722681	909704	688203	808084	570012	700969	725645	674564	743170	715024	845821	713861	658001	778234	719568
Thr-Glu	0.7672	NA	NA	MS2 forward	249.115	319.389	13377.6	12708.2	17506.3	16630.2	11531.7	13375.9	12763.9	13111.9	12583.9	17626.9	12394.1	12534.6	12581.1	12597.7	4147.84	8582.25	19908.8	7773.96	1992.07	5842.75	4897.96	4929.96	6965.38	32795.3	4038.12	26324.4	3740.99	26825.1	9061.32	17625.2	10010.8	5861.87	10747.3	12051.3	12962.3	14517.7	3946.13	14319.8	13602.7	17834.4	12928.2	16654.3	2566.32
NA	NA	Pindolol;Pindolol	-14.0151733701755;-14.1042302616435	MS1 mz matched	249.156	337.856	77320.5	90871.9	94770.4	93587.5	91380.4	95803.6	91483.3	94984.2	93513.7	91774.9	91819.2	95013.1	94976.8	94982.9	92673.5	68335.3	55257.1	70053	91574	83711.7	87152.7	94460.6	90846.7	74866.9	35228.5	104519	109051	68493.6	98504.6	72869.4	82688.2	155274	51517.4	73565.2	69563.7	102460	61060.2	89361.1	79016.9	94305.9	79247.7	74981.1	96082.4
NA	NA	Alendronic acid;Alendronic acid;Alendrote;(4-Amino-1-hydroxybutylidene)bisphosphonic acid	8.02903298330583;8.02903298330583	MS1 mz matched	250.105	167.677	2.47627e+06	2.39487e+06	2.372e+06	2.39455e+06	2.37981e+06	2.39465e+06	2.36285e+06	2.35661e+06	2.43842e+06	2.41266e+06	2.37723e+06	2.39489e+06	2.39232e+06	2.37689e+06	941982	2.38673e+06	1.03909e+06	1.24997e+06	2.05779e+06	1.49445e+06	678770	2.61584e+06	1.09693e+06	1.05076e+06	3.4202e+06	2.67769e+06	2.2624e+06	554066	724875	2.03142e+06	2.92102e+06	1.48194e+06	3.04699e+06	945394	1.49215e+06	2.72086e+06	3.62839e+06	2.58686e+06	1.92828e+06	2.97197e+06	3.02836e+06	1.11996e+06	3.35641e+06
NA	NA	Bis(methylsulfonylmethyl) disulfide;2-Iodo-6-methoxyphenol	13.6765436517867;2.04041542866037	MS1 mz matched	250.95	350.014	255589	270326	275846	271004	279504	270323	271500	269124	269269	271492	270318	272476	272251	269189	277503	265146	435675	264759	426977	421418	420556	274081	424410	278613	270193	271145	416281	277550	417389	425905	269179	425558	278621	268095	272801	416723	276772	260590	420748	424337	270979	423427	419907
NA	NA	NA	NA	Unmapped	251.186	38.293	64342.9	62688.5	62207.4	62555.9	64640.5	63039.3	63414.9	64291.7	62567.6	63465.9	63460.3	52679.1	60866.8	62560.3	40213.7	79794.7	67592.9	100806	27420	39629.4	44053	59662.8	29320.3	36165	50078.1	108293	102994	20497.7	44957.6	37364.3	17691.6	62603.1	23212.5	31811.2	23395.5	22576.1	32252	32690.8	32735.6	19952.3	30471.4	19814.6	20160.1
NA	NA	N-(1-Deoxy-1-fructosyl)alanine;Muramic acid;Muramic acid;3-O-alpha-Carboxyethyl-D-glucosamine;2-Amino-3-O-[(R)-1-carboxyethyl]-2-deoxy-D-glucopyranose	-9.96373954280262;-9.96373954280262;-9.95617292676727	MS1 mz matched	252.109	367.18	814561	803964	804168	794031	798624	804443	790054	791740	806175	805291	782899	790175	784930	789967	934266	631334	679620	464974	440582	615946	743078	264250	552894	835323	574039	1.18319e+06	637780	626931	293651	455656	407262	361440	608364	1.06825e+06	444367	896731	491911	682127	955129	964965	603010	723019	541656
Ala-Val	0.6528	NA	NA	MS2 reverse	252.122	332.649	4690.48	4102.53	4594.03	5046.11	4592.74	4596.23	4594.48	4602.77	4965.56	4595.21	3918.83	4942.85	4688.67	4689.63	3049.39	5287.02	3559.61	3243.92	4360.68	5197.69	3590.27	10810.9	3456.97	5024.74	3789.94	7223.71	3820.3	3656.46	2250.52	3054.31	1551.97	9355.7	4347.67	10597.8	3363.94	9344.54	2718.34	3041.45	4272.76	4764.84	11187.9	6128.58	2841.44
NA	NA	cis-2-Methylaconitate;(Z)-But-1-ene-1,2,4-tricarboxylate;N,N-Dimethyltryptamine;DMT	-20.1982833585943;-20.1982833585943;-1.59463098383926	MS1 mz matched	252.145	374.159	642265	667956	676566	680078	680039	713476	692771	674790	677287	674809	674764	674981	674791	711594	709599	751980	759579	711886	790589	695895	763120	809708	676060	777002	784361	701186	642886	751619	772872	688883	643718	746704	901339	752756	773792	760412	669609	693030	768460	775761	695640	669533	766635
NA	NA	Histidinyl-Proline;Prolyl-Histidine;Cimetidine	-0.953505726484844;-0.953505726484844;24.9885270929585	MS1 mz matched	253.129	260.79	213308	234163	236139	245882	241388	244638	237862	241604	236151	244358	241443	244269	238859	253798	231576	220095	176341	189391	235152	80970.9	88801	224399	249353	272598	220599	243864	211710	243698	206526	189086	96071.2	231038	269943	409025	104975	265538	284848	209961	251464	243024	185347	251204	237301
3-Hydroxyisovaleric acid	0.9258	NA	NA	MS2 reverse	254.16	270.414	10076	14220.7	13963.5	14228	14220.8	13973	14214.1	13654.5	14224.1	13470.5	14221.8	13803.4	14001.6	15034.3	6575.4	13701.5	3659.82	15665.1	16287	3053.09	537.215	19400.7	10888.1	24616	19217.9	11445.5	825.872	18004.2	18078.2	6378.61	1118.17	19101.6	24456.1	46546.2	6430.26	10002.4	15701.8	16109.3	17885.7	20293.1	11438.9	8079.63	11445.9
D-Glucuronate	0.7963	NA	NA	MS2 reverse	255.075	294.739	28774.9	29757.4	29740.3	29643.3	29150.5	29731.1	26596.7	29152.4	29093	28392.2	29157.7	28568.8	28782.1	28784.4	18641.1	16659.2	35774.7	47953.1	56982.9	14973.4	31220.5	162761	9286.18	47590.7	25821.1	9573.06	19362.3	94585.5	34857.8	17041.3	18700	57085.7	5012.61	48129.1	8439.38	2127.54	7331.34	11980.1	10605.1	19394	3766.97	6029.44	7410.25
NA	NA	Pirimicarb	-4.19916	MS1 mz matched	256.176	70.568	8.7306e+06	8.72627e+06	8.65068e+06	8.72615e+06	8.72788e+06	8.72704e+06	8.45911e+06	8.64884e+06	8.65094e+06	8.67792e+06	8.66338e+06	8.64805e+06	8.64696e+06	8.70254e+06	4.62778e+06	4.67131e+06	4.15524e+06	5.12606e+06	4.45487e+06	2.44251e+06	2.80329e+06	5.13653e+06	5.08185e+06	6.02352e+06	4.46427e+06	5.40263e+06	3.99668e+06	5.52657e+06	5.93444e+06	4.10247e+06	2.52542e+06	4.98814e+06	3.72587e+06	7.38066e+06	2.21174e+07	4.24189e+06	4.7877e+06	5.04169e+06	4.62105e+06	5.49593e+06	5.03639e+06	4.21973e+06	3.95321e+06
NA	NA	Phosfolan	21.6221	MS1 mz matched	256.3	132.06	48998.8	50468.3	50525.1	48989.7	47922.4	49059.5	48948.4	48979.7	49009.7	53973.4	49803.7	54367.4	50729	50421.4	9827.82	16020.8	7672.66	12680.6	33452.8	68901.8	32254	14095.8	26875.5	7805.78	19378.5	33211.8	23274	48728.3	16097	31442.7	490931	9.73333e+06	868102	6429.93	0	12445.8	16816.8	35633.7	5821.89	56415.5	8858.53	9089.31	13726.8
NA	NA	Cysteinyl-Leucine;Leucyl-Cysteine;Cysteinyl-Isoleucine;Isoleucyl-Cysteine;	17.8848005274445;17.8848005274445;17.8848005274445;17.8848005274445;	MS1 mz matched	257.1	204.781	174798	177081	178589	175377	174816	174816	163522	176736	175347	175079	168641	175933	174811	175928	116808	163042	150315	160862	73833.5	202250	139607	200446	185270	217597	146868	235257	223489	114097	145239	88726.1	128543	213512	80628.3	102572	82833.4	87210.7	116176	225591	119374	81125.4	234544	148340	112875
NA	NA	1-(beta-D-Ribofuranosyl)-1,4-dihydronicotinamide ;1-(beta-D-Ribofuranosyl)-1,4-dihydronicotimide;Reduced nicotimide riboside	-3.59851109342588;-3.51417128618066	MS1 mz matched	257.113	162.399	52162.6	47700.6	45601.3	44231.5	44605.6	44183.4	43946.2	45788.3	43994	44762.3	45069.5	43998.5	45094.9	44280.1	25674.6	38961.7	63224.1	37879.9	34637.3	27967.4	39502.4	43078.1	29623	56557.5	46210	30851.7	35905.1	43511.6	30139.3	47345.1	38374.1	32456.8	34059.1	40658.5	41824.8	39518.5	46223.7	47313.5	28721.5	55309.3	45734.6	47713.5	23200.1
NA	NA	2-(3-Carboxy-3-aminopropyl)-L-histidine ;Histidinyl-Threonine;Threoninyl-Histidine;N-Acetoxy-IQ	2.92673332847729;2.92673332847729;2.92673332847729;-3.31694372907987	MS1 mz matched	257.259	152.015	8065.67	9179.4	11235.6	9955.93	9958.73	10833.8	10056.7	11100	11045.7	10999.7	10162.1	10895.3	10933.9	10888.7	62302.4	63477.7	67023.1	49214.4	60922.5	77954.2	50122.6	63019.1	81148	109142	79195.5	23317.7	32966.1	74555.5	41220.1	61748.3	66728.7	66016.3	96903	47844.2	8051.57	67199.9	77072.3	37258.1	79853.4	73416.4	83169.9	68740.4	69725.4
NA	NA	Glycerophosphocholine;Tolmetin;Ismine	4.57443439231407;-4.66735017432489;-4.66735017432489	MS1 mz matched	258.112	377.769	2.78605e+07	2.78576e+07	2.79759e+07	2.79684e+07	2.78759e+07	2.80796e+07	2.65879e+07	2.77352e+07	2.7861e+07	2.79504e+07	2.79762e+07	2.81622e+07	2.79382e+07	2.79762e+07	2.56785e+07	2.14671e+07	2.69175e+07	2.28111e+07	2.04555e+07	2.88163e+07	2.36926e+07	1.93983e+07	2.63642e+07	2.67904e+07	2.12499e+07	2.49027e+07	3.13693e+07	2.44607e+07	2.5715e+07	2.9843e+07	3.01614e+07	2.31181e+07	1.44953e+07	2.30364e+07	2.24936e+07	2.22617e+07	2.76324e+07	2.874e+07	2.41982e+07	2.29018e+07	2.47273e+07	29341799	2.30673e+07
Pro-Thr	0.9521	NA	NA	MS2 reverse	258.151	267.409	44376.1	44365.7	44599	43731.1	43441.1	43040.8	42753.3	42965	42921.4	44625.8	44640.3	43523.2	43307.3	42494.4	23921.7	44461.7	20435.4	50862.6	52560.9	21397.2	16950.9	50292.3	41173.7	83715	32172.2	46385.5	19102.8	121674	42772.2	42887	42918.9	23408.4	10390.8	57827.3	23598.6	20900.6	41416.3	49965.4	10903.9	51638.3	31466.1	30406.7	41205.9
NA	NA	NA	NA	Unmapped	258.171	229.783	51142.2	50639.6	51154.6	51164	51174.6	48094.4	44912.6	53862.1	50251.4	50235.3	51220	51946.5	50231.6	48075	59362.1	12804.3	41106	15558.3	37685.2	37850.5	3988.7	37646.4	44299.5	116911	32346.9	6758.95	27221.7	16981.3	28985.1	58834.2	28423.3	46168	91415.4	108495	68302.6	30102.7	83632.6	27822.1	27680.9	57838.5	29172	29387.9	51305.6
Gln-Asn	0.8013	NA	NA	MS2 reverse	260.116	377.764	425643	442620	445809	445779	443225	446165	429698	441075	445782	443225	445779	449342	445783	446034	401102	312911	436118	335388	297288	471960	352180	275768	423477	428049	313471	395828	534061	381056	385943	496644	491576	351774	191412	333753	331280	327847	446276	451428	378599	345233	381638	484270	348947
Ala-Glu	0.8427	NA	NA	MS2 reverse	260.125	366.361	103309	103293	102031	103296	103796	105835	94656.1	102398	103314	103320	102234	102399	101503	103679	118260	82223.5	117999	116965	10841.9	74691.5	127933	86962.2	79002.9	12722.4	79578.4	84576.4	50483	45464.2	30328	92881.6	59209.4	106481	35921.5	149137	15607.4	71638.6	43625.3	121750	107845	39387	45840.7	31723.7	78231.5
NA	NA	Lysyl-Leucine;Isoleucyl-Lysine;Lysyl-Isoleucine;Leucyl-Lysine;	-11.7740067415467;-11.7740067415467;-11.7740067415467;-11.7740067415467;	MS1 mz matched	260.187	215.686	378716	381756	375667	378728	376190	375267	357823	374822	379034	373396	379039	375479	373366	373309	204784	588198	775950	168866	346897	356329	215020	259024	264999	317806	539632	223345	304120	267714	214776	512259	513301	303081	469543	877112	328624	311962	496142	174716	140185	925441	439954	346446	144741
alpha-D-Glucose 1-phosphate	0.9064	NA	NA	MS2 reverse	261.049	283.08	87859.8	87857.9	89392.5	86821.7	86805.9	87034.5	86965.4	89401.7	88657.3	86851.7	84498.6	86770.5	86754.5	85706.9	92911.4	92449.4	66497.5	30044.5	78082.6	47008.9	75197	14516.5	68115.9	49243.2	81897.3	53548.1	41953.8	115975	114443	21001.5	78625	27712.5	120785	74035.7	62165.2	134274	105366	43132.3	61186.7	71426	118757	106369	47470
NA	NA	3-Furanmethanol glucoside;	20.7509256035655;	MS1 mz matched	261.103	366.029	228377	225438	225459	223036	225282	225774	204999	222530	222786	223529	221599	226483	225472	225449	77308.5	1.22e+06	16962.8	194069	58131.7	134700	168396	50498.3	48693.6	41180.4	98110.6	508588	456939	990895	135410	94284.9	155144	219718	187123	158471	53245.1	112271	97665.1	125050	178107	95798.4	117661	126812	90043.9
NA	NA	Pirimicarb	-4.19916	MS1 mz matched	261.131	70.657	4.94073e+06	4.61061e+06	4.658e+06	4.67559e+06	4.69162e+06	4.69121e+06	4.69158e+06	4.68116e+06	4.65293e+06	4.72484e+06	4.69152e+06	4.54746e+06	4.62198e+06	4.69172e+06	2.52039e+06	2.74012e+06	2.2972e+06	3.11093e+06	2.64541e+06	1.49045e+06	1.68165e+06	3.06621e+06	2.68354e+06	3.12087e+06	2.50316e+06	3.68041e+06	2.52148e+06	2.97434e+06	3.6961e+06	2.28044e+06	1.31064e+06	2.78647e+06	2.14221e+06	3.76016e+06	1.18393e+07	2.42833e+06	2.77282e+06	3.12764e+06	2.58317e+06	2.70616e+06	2.90366e+06	2.45898e+06	2.37203e+06
Lys-Pro	0.842	NA	NA	MS2 reverse	261.189	215.691	46247.9	46760.4	46247.3	46028.3	46265.3	49156.5	42667	46958.6	46288.7	45565.7	45792.8	44484.5	44956.4	44319.5	24025.9	73504.4	97287.7	20725	43402	42551.1	25964.8	31730.9	32189.7	38618.7	68078.4	28618.4	37077.9	32672.4	26815	65393.6	62936.5	37685.9	58794.6	109042	39544.2	38202.3	62722.2	21159.5	16990.7	117158	55608.4	41969.3	17134.7
NA	NA	Carisoprodol;Carisoprodol	1.50937677360442;1.53743500476772	MS1 mz matched	261.182	267.461	459388	459312	459299	459495	458010	459601	440867	450567	449680	462374	448990	449374	452809	434240	1.52985e+06	311463	1.23607e+06	213174	23854.8	46681.1	1.99871e+06	168727	1.12268e+06	328908	25926.3	371006	472855	334654	519753	204018	239622	332720	171843	114354	302173	287255	382962	42763.6	116074	115029	259538	59684.8	153177
NA	NA	O-Phosphotyrosine;Phosphotyrosine;Phosphonotyrosine	-11.4485519688107;-11.4485519688107	MS1 mz matched	262.165	298.955	119462	119299	119811	119433	119813	120666	115106	121813	119299	119817	119295	119564	118724	119295	124998	59277.7	41741.7	114034	49759.2	80030.5	319994	98936.8	84562.6	42558.7	114155	165962	123819	87676.1	79793.4	80072.2	87640.6	156095	81280.8	165563	129937	149000	192459	105440	78726.1	81416.1	104606	184006	69733
NA	NA	5,6-Dihydro-4-methoxy-6-[2-(4-methoxyphenyl)ethyl]-2H-pyran-2-one;Dihydrowyerol;Dihydrosuberenol;Enokipodin D;Armexifolin;Sudan Brown RR;C.I. 11285;4-[2-(1-phthalenyl)diazenyl]-1,3-benzenediamine	15.4161916359821;15.4161916359821;15.4161916359821;15.4161916359821;15.4161916359821;10.4913059501034	MS1 mz matched	263.125	452.108	84792.5	86566.4	86577.6	87527.4	87509.7	87505.4	80432.9	87505.1	86379.7	86028.5	89219.9	88867.8	89337.8	86593.8	46724.5	64879.4	88592	41654.6	36736.7	43640.3	36667.9	41274.8	70202.8	142952	47320.9	216739	53019.8	123252	46993.4	79182	60301.3	49855.3	63936.3	70700.1	53508	103354	59173.5	71193.4	76878.5	88296.3	68118	87825.6	48871.8
NA	NA	L-Gizzerosine;Dehydrofalcarinone	-15.0979378167859;14.9905434655214	MS1 mz matched	263.147	337.854	458381	604708	647747	646802	623856	645444	610853	625610	643049	614402	646916	674216	636710	641002	568516	349264	246563	384230	492642	480374	567346	567565	519474	405766	112336	708564	761607	314311	667611	396411	552587	1.18252e+06	208835	435251	374058	765272	291492	680141	463804	648874	508945	400671	573528
L-Norleucine	0.9322	NA	NA	MS2 forward	263.187	267.453	5019.67	5018.75	4876.04	4862.72	5013.38	5174.01	4830.74	4847.35	4957.68	4826.25	5105.37	4473.47	4829.08	4839.46	17720.9	2324.64	14734.7	1612.79	0	0	24696.3	498.339	13549.4	3352.8	0	4077	4897.5	2345.66	5890.08	487.062	1302.53	2768.14	0	0	2154.94	1698.5	3038.81	0	0	0	1850.94	0	0
NA	NA	Methyl 3-carbazolecarboxylate;1-Hydroxy-10-methylacridone;6-Methoxy-9H-carbazole-3-carboxaldehyde;Murrayanine;Mukolidine;Murrayanine;9H-Carbazole-3-carboxaldehyde, 1-methoxy-;(E)-4-Nitrostilbene;trans-p-Nitrostilbene	-8.7906921042028;-8.7906921042028;-8.7906921042028;-8.7906921042028;-8.7906921042028;-8.88576899670582;-8.88576899670582	MS1 mz matched	264.04	379.005	127672	127786	127379	126597	127075	129851	140036	133698	127917	141918	136576	127940	133160	120766	138433	122580	140037	109653	124316	153888	115748	112246	132955	138528	133890	138236	133819	129357	117626	148257	112648	132439	95877.5	101600	110932	130079	140399	128537	140844	119342	127292	120892	142302
Alpha-N-Phenylacetyl-L-glutamine	0.98	NA	NA	MS2 forward	265.119	217.688	85173.3	85946.8	86221.8	85952.1	85952.8	85207.9	77444.8	86259.7	85961.3	85960.8	86908.5	85952.3	83800	84840.4	39426.2	103683	60341.1	23609.5	105130	11621.6	54612.5	161211	24273.1	67822.5	103928	61731.3	76694	48834.6	67754.5	102421	79629.4	82761.3	49642.4	122341	193483	165078	62343.2	154121	87855.7	61212.5	41455.8	49726.3	70876.4
NA	NA	Albendazole;Albendazole	-1.8763545187759;-1.88616254567126	MS1 mz matched	266.098	346.938	227419	219054	218164	219135	219155	217245	215627	219251	215613	215616	215493	216998	215478	209130	191225	227049	214948	139895	189979	169091	223401	162405	222247	215888	207087	237200	215672	217321	205141	183135	220506	189556	184789	226345	187846	213088	207911	187727	165998	250344	230340	219722	192672
NA	NA	Threoninyl-Phenylalanine;Phenylalanyl-Threonine;N5-(4-Methoxybenzyl)glutamine;gamma-Glutamyltyramine;gamma-L-Glutamyltyramine	-13.8171051336008;-13.8171051336008;-13.8171051336008;-13.9783043191228	MS1 mz matched	267.123	35.9005	91710.4	66897.2	61138.3	92786.9	98289.8	61181.7	66876.4	109784	67636.1	72989	58837.7	67288.3	97911	90996	133525	61783.8	144924	165602	79844.8	83785.6	75719.1	133698	80746.1	181197	68894.4	160725	195391	183612	129872	98454.8	75620.9	239418	350299	131565	149326	195321	294420	54158.1	235998	253069	389114	292669	178442
NA	NA	1-O-Galloylglycerol;Xylometazoline	-8.59957550862545;8.59972341645081	MS1 mz matched	267.186	31.572	45843.1	43545.6	36934.7	41063.5	44030.7	44212.9	49749.6	44190.7	45503.9	45755.4	49603.2	44045.6	45095.1	51290.1	38544.7	34771	39475.3	42091.1	42730.3	45499.5	43689.1	38598.5	40169.7	40817.3	43546.9	63260.7	60713	56338.5	51011.4	50161.7	30910.1	43947.2	59600.6	53115	58866	50644.7	67316.4	58923.7	59442.3	56500.8	32624.6	55008	57284.6
NA	NA	NA	NA	Unmapped	267.647	186.936	6116.44	18109.2	22902.8	16755.3	18520.1	18937.4	22520.8	20897.9	21086.4	20518.9	19611.3	20100.5	19489.3	20927.8	35233.1	19966.3	27753.6	17149.1	32473.7	42802.9	23246.7	25033.8	32585.1	21213.4	27948.9	19246.1	40145	23728	23824.1	40264.3	20377.4	34423.4	37036	16101.2	19302.3	39150.3	30907.4	30414.6	48748.4	31172.3	18253	40326.2	44806.3
Ser-Val	0.7489	NA	NA	MS2 reverse	268.137	391.021	6525.5	8116.14	6998.83	7247.41	7573.77	7245.46	6611.27	7387.23	8087.99	7246.12	7386.89	7288.22	7251.41	6949.05	2954.71	41989.5	20552.4	5670.22	18777.6	18848.5	3895.36	17965.8	15673.3	30509.7	21528	13687	9934.65	20580.8	19744.1	18825.9	2537.84	3639.49	4719.84	4553.85	14905	4822.39	21775.8	21850.5	3279.54	20206.3	30073.8	20439.5	19155.2
NA	NA	Fenson	11.1196	MS1 mz matched	268.999	345.014	1.08474e+07	1.00559e+07	9.82573e+06	1.28462e+07	741621	1.08839e+07	1.03128e+07	1.05377e+07	1.07146e+07	1.067e+07	1.08795e+07	1.08332e+07	1.04559e+07	1.03172e+07	1.0301e+07	1.04309e+07	1.08756e+07	1.08369e+07	1.00277e+07	9.69299e+06	1.017e+07	1.00491e+07	1.06871e+07	1.02231e+07	1.01437e+07	1.02376e+07	1.01008e+07	1.00995e+07	1.00946e+07	1.00382e+07	1.15407e+07	1.01216e+07	9.7713e+06	1.04603e+07	1.02367e+07	1.02869e+07	1.0397e+07	1.01384e+07	1.02267e+07	9.80904e+06	7.66232e+06	1.03423e+07	9.68696e+06
Inosine	0.9999	NA	NA	MS2 forward	269.089	212.726	193754	196439	194722	196437	196444	197281	180237	194694	196454	194669	196371	194690	195267	194668	105960	418685	112324	194926	408072	30223.2	37487	304016	95035.4	123469	610458	127973	4495.27	55707.3	43735.1	55043.7	14633.5	62703.7	149281	16093.9	27340.8	28798.8	477662	118838	186502	190486	62833.7	20787.3	140635
NA	NA	Histidinyl-Hydroxyproline;Acetylcarnosine;Hydroxyprolyl-Histidine;Pentostatin;Dexrazoxane;Deoxycoformycin;Pentostatin	-0.578105492752101;-0.578105492752101;-0.578105492752101;-0.578105492752101;-0.578105492752101;-0.745942446089394	MS1 mz matched	269.124	320.267	55948.8	56506.8	55513.1	55939.5	55707.9	56427.3	54426.4	54950	55306.2	56117.2	55302.1	55970.4	54831	55302.6	37778.3	59597.5	43214.2	32190	53106.2	49149.7	64198.4	45691.5	47614.7	59618.6	60857.8	63203.1	41438.8	50460.5	30914.6	32051.9	47089.7	45114.3	83068.6	31428.8	108857	54428.7	49229.7	78196.2	67917.4	76376.6	42727	44023.8	29474.8
NA	NA	Lenticin;Hypaphorine;Lenticin	0.699610869075381;0.812556269548638	MS1 mz matched	269.126	192.313	26287.7	24332.2	23947.1	24340.9	25326	23935.5	23912.5	23971.1	24354.2	22553.6	23945.3	23787.6	24360.2	24289.6	54327.5	9391.51	37966.7	17728.7	46371.7	21248.4	20659.7	4014.27	39940.5	9724.15	31323.2	30084.9	14146.1	61240.7	26621.1	41199.3	9491.33	9529.36	14394.8	61353.1	39102.4	18531.2	50865.8	74773.6	8545.51	16159.8	5074.05	17994.8	103051
NA	NA	Nigellicine;Methylphenobarbital;N-acetyltryptophan;cyclic 6-Hydroxymelatonin;D-Octopine;N2-(D-1-Carboxyethyl)-L-arginine;N2-(1-Carboxyethyl)-L-arginine;Arginine, N2-(1-carboxyethyl)-, L-;D-(+)-Octopine;L-Arginine, N2-(1-carboxyethyl)-, (R)-;L-Arginine, N2-[(1R)-1-carboxyethyl]-;Octopine;L-N2-(2-Carboxyethyl)arginine;N2-(2-Carboxyethyl)-L-arginine	8.52750669109947;8.52750669109947;8.52750669109947;8.52750669109947;1.62427577609228;1.62427577609228	MS1 mz matched	269.259	31.086	39242.6	46565.9	42790.8	42814.2	36679.5	39118.7	30346.1	39046.7	38768.6	39942.2	39128.4	40590.5	42020.8	40749.9	189951	173622	125111	98816.5	1154.39	58993.1	50512.9	138766	179927	0	36266.9	21843.4	13735.8	9773.07	70636.5	51119.4	34822.6	60237.6	300902	105092	54094.7	162244	151231	29484.8	154473	2019.28	69136.5	37461.1	224529
NA	NA	Histidinyl-Proline;Prolyl-Histidine;Cimetidine	-0.953505726484844;-0.953505726484844;24.9885270929585	MS1 mz matched	270.156	260.812	372370	420281	407860	418292	410957	408768	422585	416555	412826	411386	409801	409897	434420	431863	392209	394726	318601	340945	411438	160805	181903	401392	402059	506866	422495	407362	381251	436690	366182	342992	186722	432022	522299	675754	195756	403086	529091	364536	393903	416667	328744	410847	398436
NA	NA	3,5-Dinitro-L-tyrosine	8.66571	MS1 mz matched	272.186	215.252	61929	64088	62343.6	62355.9	62382.1	61405.2	59434.3	61376.7	61807.1	62308.7	62414.9	62408.6	61361.5	60788.9	147519	12532.1	90232	48247.7	23947.4	20114.9	12023.9	38001.5	49000.1	113369	20790.3	1881.95	27721.4	31737.5	54883.3	53176.4	7241.28	81446.2	22723.5	101442	128655	60156	202797	59944.7	17190.9	115734	43509.9	40885.6	60665
NA	NA	NA	NA	Unmapped	272.259	34.803	64678.9	78493.6	82283.4	82405.3	78183.8	77242.2	78330.9	82639.9	82535.3	82167.4	81978.1	76698.7	90039.6	81958.3	104216	94329.3	119728	218244	129216	315629	186590	243606	207720	442569	237994	144973	162817	383718	208336	221682	161978	256658	516563	264933	402129	472567	493024	305390	488048	487303	365070	407364	490579
NA	NA	Isocurcumenol;7,9-Illudadiene-3,14-diol;alpha-Rotunol;2-Methyl-4-phenyl-2-butyl 2-methylpropanoate;1,10-Epoxygermacrone;Curcumenol;Zerumbone oxide;beta-Santalic acid;Dehydrocurdione;Oxysolavetivone;3-Phenylpropyl hexanoate;Rishitinol;3,7-Bisaboladiene-2,8-dione;Cyclodehydroisolubimin;Marasmene;4,6-Decadiyn-1-ol isovalerate;(Z)-alpha-Bergamotenoic acid;Curcumenone;Epiacoronene;Procurcumenol;7-Hydr…	-12.7258063041938;-12.7258063041938;-12.7258063041938;-12.7258063041938;-12.7258063041938;-12.7258063041938;-12.7258063041938;-12.7258063041938;-12.7258063041938;-12.7258063041938;-12.7258063041938;-12.7258063041938;-12.7258063041938;-12.7258063041938;-12	MS1 mz matched	273.122	267.216	57306.9	57287.7	59135.5	57323	55766.6	56339.5	54817.8	57016.7	55665.4	57541.3	55963.5	55541.3	55727.9	55396.6	33151.5	56223.2	26846.6	62171.6	70670.6	27795	22681.4	66886.1	55245.1	114008	40277.1	58368.8	27176.3	161484	55032	60393.5	61680.3	29069.2	13636	74339.7	28197.8	28409.7	55393.5	66038.1	13103.6	64924.8	40052.2	41054.3	55938.2
NA	NA	N-(1-Deoxy-1-fructosyl)alanine;Muramic acid;Muramic acid;3-O-alpha-Carboxyethyl-D-glucosamine;2-Amino-3-O-[(R)-1-carboxyethyl]-2-deoxy-D-glucopyranose	-9.96373954280262;-9.96373954280262;-9.95617292676727	MS1 mz matched	274.09	367.235	150862	153966	153069	151918	150705	151951	149484	153390	149583	153474	152419	154263	149458	146178	172780	102772	123416	82824.7	72940.7	113340	140846	45644.2	92786	154568	98096.8	188105	114273	115723	50743.6	78451.8	71314.5	60144.5	106237	202783	81002.6	170051	82545	134841	181271	162572	136785	127213	89345.7
Val-Arg	0.9158	NA	NA	MS2 forward	274.177	287.557	22853.9	22855	23219.6	22543.8	21935.2	22859.6	20625.7	24329.9	22861	22868.5	21860.8	22506.3	23322.5	22244.9	11340.6	14558.7	18623.9	19865.1	15876.9	21286.4	11878.1	20785.9	39907.6	14910.4	16921.4	19092.4	19172.4	17660.2	10644.5	31242.2	23696.1	25595.7	4570.76	7465.13	13205.1	13497.8	29053.9	23761.4	7958.7	20413.6	25943.7	14883.6	25338.1
Palmitic acid	0.7798	NA	NA	MS2 reverse	274.275	140.362	24721.6	23433.2	23661.1	24905.1	24369.6	26443.4	25025.6	28877.3	28110.2	28533.4	28330.2	26214.3	33241.3	28142.7	129035	63658.7	108005	59275.1	86275.4	145058	120324	162150	131094	338894	243746	43581.7	56363	168492	72619.3	124978	99369.8	111981	131957	151865	20624.7	141934	186059	141503	130096	187712	135594	126012	118785
NA	NA	Histidinyl-Proline;Prolyl-Histidine;Cimetidine	-0.953505726484844;-0.953505726484844;24.9885270929585	MS1 mz matched	275.111	260.746	1.5887e+06	1.80812e+06	1.83501e+06	1.87527e+06	1.86267e+06	1.81675e+06	1.89104e+06	1.82942e+06	1.88577e+06	1.83106e+06	1.85352e+06	1.86122e+06	1.87483e+06	1.9564e+06	2.15146e+06	2.12986e+06	1.50805e+06	1.69547e+06	2.29634e+06	767346	989599	1.83925e+06	2.21161e+06	2.41178e+06	2.21932e+06	1.89472e+06	1.43516e+06	2.12972e+06	1.61459e+06	1.57597e+06	781517	2.43906e+06	2.74094e+06	3.04319e+06	1.01395e+06	1.7067e+06	2.73002e+06	1.70672e+06	1.81491e+06	2.27899e+06	1.46772e+06	1.97002e+06	1.95612e+06
NA	NA	4-Phenyl-1H,3H-naphtho[1,8-cd]pyran-1,3-dione;Phloretin;alpha-Pyrufuran;1,3,4-Trimethoxy-2-dibenzofuranol;beta-Pyrufuran;1,2,4-Trimethoxy-3-dibenzofuranol;Ptaerochromenol;Afzelechin;3,5,7,4'-Tetrahydroxyflavan;Fisetinidol;3,7,3',4'-Tetrahydroxyflavan;Methysticin;Luteoliflavan;Apiforol;(-)-Epiafzelechin;epi-Afzelechin;H37;5,8-Diethoxypsoralen;5-Deoxyleucopelargonidin	-0.729207912513424;4.7398773536969;4.7398773536969;4.7398773536969;4.7398773536969;4.7398773536969;4.7398773536969;4.7398773536969;4.7398773536969;4.7398773536969;4.7398773536969;4.7398773536969;4.7398773536969	MS1 mz matched	275.278	60.828	3.83913e+06	4.08617e+06	4.16899e+06	4.08516e+06	4.17933e+06	4.09931e+06	4.07213e+06	4.09686e+06	4.15463e+06	4.31747e+06	4.22953e+06	4.22567e+06	4.22491e+06	4.27785e+06	1.07084e+07	1.07678e+07	1.0339e+07	9.90834e+06	1.00034e+07	1.1697e+07	9.30583e+06	1.0347e+07	1.24572e+07	1.33903e+07	1.19197e+07	6.98802e+06	8.00846e+06	1.12304e+07	7.92785e+06	1.07365e+07	1.25497e+07	1.00067e+07	1.20564e+07	9.29697e+06	7.63713e+06	1.11224e+07	1.02716e+07	8.29615e+06	1.2011e+07	1.1865e+07	1.32443e+07	1.21059e+07	1.07835e+07
NA	NA	Epsilon-(gamma-Glutamyl)-lysine;L-a-glutamyl-L-Lysine;D-Glucosamite-6-phosphate;2-Amino-2-deoxy-D-glucote 6-phosphate	-12.0327916119585;-12.0327916119585;-20.3161616337239	MS1 mz matched	276.145	389.146	212650	212242	212249	218841	212903	216402	195801	214071	214072	214083	213174	212254	211716	214098	96659.1	198478	143865	98943	171030	73915	201225	120070	130005	123188	113271	190960	124369	189133	91301.6	136970	183967	183949	212451	117524	121137	332062	201178	87583.6	122707	354235	291821	231028	116181
NA	NA	Pirimicarb	-4.19916	MS1 mz matched	277.105	70.579	544647	498539	498261	493424	491695	496271	491454	498745	498907	498777	494033	491414	498079	491437	231981	249762	201446	308428	230527	125354	141150	279936	257139	299920	223542	321805	209858	281877	375523	208419	129618	246765	187709	409908	2.10818e+06	221148	242319	296829	241712	265468	302846	218913	205674
L-Saccharopine	0.6927	NA	NA	MS2 forward	277.147	389.189	27115.6	26836.3	25039	27162.2	26838.2	27110.1	25066.5	27928.6	27112.2	26836.3	26835.7	27115.6	27836.1	26707.2	12234.9	25743	18137	12190.3	20685.5	10981.9	24299.1	14287.9	18633.7	16122.8	14028.1	27350.1	16849.5	25920.5	11639.6	16964.5	23132.8	25933.1	25816.1	13832.6	14349.1	41186.5	25178.8	12522	16352.2	43922.3	34404.5	30018.1	17180.3
NA	NA	Sumatriptan;Sumatriptan	22.2013318063238;22.3626172935938	MS1 mz matched	278.134	469.201	84007.3	82609.4	84381.7	85248	84252.7	85415	81366.9	83715.3	85223.1	87535.8	85214	85221.8	85418	84090.3	89887.8	84540.1	79775.2	61557.5	75924	62019.4	81031.8	46939.2	63726.5	100236	86415.4	95352.2	71987	90466.1	42847.3	50049.7	66004.4	63712.1	59059.1	78175.6	42103.4	71534	88181.3	59807.8	79774.9	87050.4	60407.7	83183.7	60592
NA	NA	(卤)-2-(1-Methylpropyl)-4,6-dinitrophenol;Dinoseb;2,4-Dinitro-6-(1-methylpropyl)phenol;Dinoterb	-2.58877842277076;-2.49922315809959;-2.49922315809959	MS1 mz matched	279.039	294.659	282710	286761	282713	282724	282806	289858	189854	285365	289713	287478	285610	289624	286047	289652	317185	294783	279240	164980	165530	259180	157528	152294	285245	301190	281063	161934	169753	170708	169702	254623	156839	325464	150591	287007	100069	259622	299700	264259	308056	289279	271308	331885	159970
NA	NA	Dibutyl phthalate;Monoethylhexyl phthalic acid;Diisobutyl phthalate;Alpha-CEHC;2-Ethylhexyl phthalate;Dibutyl phthalate;Di-n-butyl phthalate;Dibutyl 1,2-benzenedicarboxylate;Diisobutyl phthalate;DIBP	0.685956350717824;0.685956350717824;0.685956350717824;0.685956350717824;0.719031838034625;0.719031838034625;0.719031838034625	MS1 mz matched	279.16	30.102	198589	134124	127635	133551	134600	132290	125058	127012	131601	129686	130804	126431	126070	131836	311838	320070	437891	252064	255304	423187	300673	203342	252358	479661	412287	101209	126506	299221	185439	308429	387269	321365	344559	233185	327010	370318	450175	196236	415038	419987	514374	481483	299338
Phe-Ile	0.9914	NA	NA	MS2 reverse	279.17	168.834	27535.8	26620.9	27021.2	26392.5	25332.5	26141	24595.4	26476.3	25846.2	25840.3	26435.2	25845.4	25845.4	25333.1	17527.9	9709.37	19527	19955	22864.7	8329.89	13928.2	9163.7	26285.5	28939.7	10177.9	45195	5175	5740.05	14557.4	12024.3	19069.2	37696.9	10460.7	11637.6	46879.9	23851.1	25763.3	29168.7	10105.6	5734.83	46945	20781	12578.3
alpha-Linolenic acid	0.8107	NA	NA	MS2 forward	279.232	95.549	121511	117583	100549	122822	146815	136808	129938	116511	116231	116129	116507	116228	116246	116216	377496	152659	661267	301302	370650	331971	374584	165407	119284	313749	336504	100473	312060	311423	301363	700663	292860	401114	321702	420541	0	306426	360949	323238	466778	986232	212995	137776	124779
NA	NA	Glycerophosphocholine;Tolmetin;Ismine	4.57443439231407;-4.66735017432489;-4.66735017432489	MS1 mz matched	280.093	377.777	1.98813e+07	2.0099e+07	2.0097e+07	2.03828e+07	1.8239e+07	1.99077e+07	1.8981e+07	2.00707e+07	1.98903e+07	2.00977e+07	2.00872e+07	2.00973e+07	1.98904e+07	2.00995e+07	1.66513e+07	1.52941e+07	1.77184e+07	1.60672e+07	1.43613e+07	1.93434e+07	1.62645e+07	1.37511e+07	1.66719e+07	1.81458e+07	1.52828e+07	1.68071e+07	2.07589e+07	1.62249e+07	1.65797e+07	2.02662e+07	2.12765e+07	1.55535e+07	1.06947e+07	1.64283e+07	1.59377e+07	1.56664e+07	1.9337e+07	1.97424e+07	1.60291e+07	1.57597e+07	1.72595e+07	1.99275e+07	1.53221e+07
NA	NA	N-(1-Deoxy-1-fructosyl)valine;	0.709342319982905;	MS1 mz matched	280.14	327.741	472147	474486	436253	436187	439412	446915	435179	429501	435150	447922	435214	435458	469831	422824	396274	317666	376576	220188	205098	337005	322809	143249	289489	451033	232739	550670	400732	356541	185540	237345	181459	192106	307254	362473	215792	493895	210017	428590	384251	511220	383705	440134	211078
L-Aspartyl-L-phenylalanine	0.9331	NA	NA	MS2 forward	281.111	334.741	8779.59	5782.58	5790.96	6104.92	5797.95	7953.97	5754.37	5819.21	5783.52	6095.35	6121.76	5253.35	6085.59	6085.84	6790.89	102506	6788.28	4026.11	4241.91	5261.79	6060.51	3163.17	5272.86	9620.27	6492.2	11402.4	7023.66	7575.99	4760.99	5454.93	5655.67	4248.37	5748.21	7700.29	7659.25	6823.93	4883.28	6298.94	7026.28	9237.13	10016.4	3990.76	4746.59
NA	NA	Bromazepam;Autumnolide;Hymenoflorin;Phaseic acid;8'-Hydroxyabscisate;8'-Hydroxyabscisic acid	-12.6521019886545;10.3522957644153;10.3522957644153;10.3522957644153;10.3522957644153	MS1 mz matched	281.138	34.706	31000.5	30098.3	30075.5	29999.4	31034.5	30337.1	28682.2	30781.4	29780.9	31038.6	30889.6	30385	30886	31362.7	78086.8	25767.8	33013.1	65999.5	32774	46725.9	29950.3	81710.1	43230.9	54059.9	30878.7	45885.3	62946.5	79423.9	64114.9	35663.9	25071.8	108686	155060	78812	53618.9	114545	119380	31711.2	105150	113352	155403	137213	82152
NA	NA	NA	NA	Unmapped	282.014	197.641	141322	160675	159337	155789	164821	155791	160641	76225.9	160901	155698	155668	156319	160779	158898	153141	141811	174002	220000	170142	169778	213423	173556	152755	175392	171055	161400	171079	396891	235804	167761	159941	165331	167194	183662	159753	144561	171784	218187	157377	164217	118784	143536	167080
Glutaric acid	0.9694	NA	NA	MS2 reverse	282.109	331.409	195343	197390	196058	196318	197424	199946	176757	197474	194138	194818	197485	197470	195556	195277	185826	96076	353195	248660	99821.5	276831	114491	202037	76527.5	364448	216155	458702	294458	307161	45498.5	296739	82415.3	384869	27857.1	187170	24526.2	60224.8	26833.9	331546	358205	436560	264210	86238.3	86408.2
N6-methyladenosine	0.9892	NA	NA	MS2 forward	282.12	132.197	51927.8	45595	49059.6	41088.2	58879.8	52863.8	57356.6	56923.8	55534.3	55085.3	56443.6	53262.6	55196.3	57063.5	69345.6	48561.6	59856.2	27189.3	34259.5	56509.9	52699.5	66810.8	64164.5	105539	84235.5	72376.2	49473.6	61291.3	41161.1	50947.9	30960.3	53331.2	46795.3	55237	950.351	63333.4	105383	101106	57484.3	75255.3	27319.3	58749.1	36554.2
Ethylmalonic acid	0.875	NA	NA	MS2 reverse	282.119	368.843	135078	134362	135055	136129	133898	135080	128722	129738	134479	133675	133262	135153	133245	133796	141808	108589	87888.9	113746	97513.9	108884	114679	70482.2	82309.6	175579	105025	226059	95279.3	139593	66644.8	77918.8	124245	83643.8	79411.5	195863	55317.9	170558	88642.1	144896	161240	148511	205373	103915	68989
1-Methyladenosine	0.9982	NA	NA	MS2 forward	282.119	302.672	27367.9	24079	25033.3	25767.6	24034.2	29312.8	22278	22868.2	22879.3	25420	22927.7	24993.1	24035.7	23681	25896.1	112931	34257.6	17164.8	14059.4	12224.2	20321.1	25208.4	16186.8	25958.4	18030.1	26764	37687.4	34264.4	18763.9	35644.7	30317.2	18319.8	20849.1	9395.94	9357.37	22272.4	25311.8	26286	20506.9	25379	19906.5	21688.6	38449.4
NA	NA	Niflumic Acid;Niflumic acid;NFA	3.46661848934482;3.50987160252087	MS1 mz matched	283.063	324.983	87911.3	87948.4	87168.9	89918.2	85974.6	86128	62821	87769.1	86574.7	86096.2	87027.5	87938.4	87941.1	86835.6	17660.2	455899	16394.3	41791.5	11492.7	28816.9	35282.5	10933	10441.6	6787.93	34235.5	227208	165705	220363	19388.1	20238.8	47340.4	52026.2	48485.8	23923.2	15257.7	38990.2	34133.5	30492.3	42253.8	32440.1	45733.9	39340.1	26716.9
NA	NA	3-Furanmethanol glucoside;	20.7509256035655;	MS1 mz matched	283.085	366.209	886187	889712	887610	903711	898513	887157	780146	887852	898535	878402	898429	898794	877414	898420	283155	3.1793e+06	52302.9	564735	186857	373996	574450	138916	152706	151140	369161	1.83067e+06	1.55352e+06	2.79219e+06	402936	299178	731553	692243	449225	541856	148623	398113	393232	428308	558048	315864	344864	462515	274204
3'-O-Methylinosine	0.7188	NA	NA	MS2 reverse	283.104	147.83	35406.2	34082.3	33508.4	34470.5	34313.3	34312.6	34079.3	34476	34316	33227.3	34082.1	33420	34260.1	34316	17767.3	39194.8	32601.4	29115.7	53122.9	37992.3	27679.9	39488.9	30043.2	27026.2	31736.4	33287.3	36392.4	30573.1	23086.2	31377.9	37716.7	32132.4	44486.2	36190.5	11952.8	26843.2	51346.5	46983.2	21864.8	26216.1	38996.4	43573.7	22862.9
NA	NA	Carisoprodol;Carisoprodol	1.50937677360442;1.53743500476772	MS1 mz matched	283.164	267.231	222982	225527	220017	212447	220586	212188	202339	220905	219765	220036	210979	211586	213404	204004	768716	188671	617276	114347	11173.6	19591.7	974657	93925.2	575792	181736	10658.7	166177	169101	194408	280329	107246	118560	141418	60230.1	77167.6	158573	149767	191150	24615.6	52625.2	64715.4	150753	30601.1	77546.9
NA	NA	2-hydroxydesipramine;Malonoben;Malonoben	-18.4755311782101;-18.4755311782101;-18.428397877623	MS1 mz matched	283.176	77.448	7.75866e+06	7.87043e+06	7.7582e+06	7.75849e+06	7.75053e+06	7.71909e+06	7.42462e+06	7.6819e+06	7.71592e+06	7.75879e+06	7.75854e+06	7.79095e+06	7.75386e+06	7.69506e+06	3.55293e+06	3.42123e+06	2.7412e+06	3.10323e+06	2.98177e+06	1.52006e+06	1.57791e+06	3.27353e+06	3.96133e+06	4.01281e+06	2.85549e+06	3.29862e+06	2.34123e+06	4.22023e+06	3.3161e+06	2.69592e+06	2.17789e+06	3.13379e+06	3.0835e+06	5.39512e+06	3.59744e+07	3.26747e+06	3.09287e+06	3.13435e+06	3.60234e+06	4.17034e+06	4.06709e+06	3.05964e+06	3.03738e+06
NA	NA	Hexylcaine;Acrifoline;Inundatine;Bufuralol;Hexylcaine;Piperocaine;Metycaine	15.7788205872549;15.6984128138639;15.6984128138639;15.6984128138639;15.6984128138639;15.6984128138639	MS1 mz matched	284.171	42.03	29922.2	28343.2	29049	28268.9	27964.8	28490.2	26694.4	27950	27935.7	28222.9	29558.4	26231.1	28513.7	28041.4	22703.6	34966.9	5270.78	30919.5	71027.8	5258.97	10745.5	20945.7	59299	16191.4	23401.8	16593.5	11643.3	45148.3	54686.5	14142.5	37929.2	16392.7	216780	99033.2	13178.5	67333.7	40502.3	14851.5	26871.7	24379.9	13590.7	51178.3	28349.7
NA	NA	N-Acetylglucosamine 6-phosphate;N-acetyl-alpha-D-galactosamine 1-phosphate;N-Acetyl-D-galactosamine 1-phosphate;N-Acetyl-D-mannosamine 6-phosphate;N-Acetyl-glucosamine 1-phosphate;N-Acetyl-D-Glucosamine 6-Phosphate;1-Guanidino-1-deoxy-scyllo-inositol 4-phosphate;N-Amidino-scyllo-inosamine 4-phosphate	10.9566227305014;10.9566227305014;10.9566227305014;10.9566227305014;10.9566227305014;10.9566227305014;0	MS1 mz matched	284.186	212.531	50070.7	51375.7	50482.1	49309.7	51938.6	50466.1	47009.9	50107.6	49254.9	49255.5	50118.9	48517.6	49830.2	49059.6	75129.3	14548.1	34164.8	38911.1	48971.4	27782.5	13016.3	34599.3	50953.2	81190.1	32484.4	3705.98	21919.8	28918.4	47797.5	61695.6	21350.8	69924.1	38932.7	77108	114803	51175.1	169111	38862.1	21438.2	97403.1	47707.6	39067.5	36942.2
NA	NA	NA	NA	Unmapped	284.207	70.734	112101	113711	121047	119328	119348	121596	120933	120944	116291	120939	119611	119341	119376	121868	69390.4	78530	66648	84387.3	81877.7	50828.2	57508.4	93470.2	78599.6	92450.8	78992.7	114937	81423.7	88858.1	108418	69165.2	25425.3	80326.8	66772.6	84817	132234	68959.6	82417.9	88938.7	73612.2	64488.7	71287.8	77413.1	70702.9
NA	NA	2'-Hydroxy-4',6'-dimethoxychalcone;(S)-5,7-Dihydroxy-6,8-dimethylflavanone;Stercurensin;DL-Propylene glycol dibenzoate;Batatasin I;Batatasin I;2,5,7-Trimethoxyphenthren-3-ol;Isobatatasin I;Phenethyl caffeate;Caffeic acid phenethyl ester	5.67044156054136;5.67044156054136;5.67044156054136;5.67044156054136;5.67044156054136;5.52612784930908;5.52612784930908;5.52612784930908	MS1 mz matched	285.106	387.394	248835	241001	238613	238067	235365	241137	230809	243423	237987	240695	239965	238936	237954	233724	247613	230791	224590	183053	178663	148368	239358	114879	160711	268584	222891	235861	148930	234762	143740	108223	149074	134880	138937	272950	100966	156402	192522	141795	213722	188729	146735	175272	117574
Adenosine	0.9685	NA	NA	MS2 forward	285.128	337.862	35461.1	52012.2	52958.4	52789.9	54416.5	55100.4	52340.6	52694.8	54347.7	54001	54454.1	55693.7	54238.2	54923	48761.2	19534.7	13485.2	20961.5	47906	32934.4	42897.5	51933.5	35498	24051.2	4909.49	58340.8	63493.4	16782.3	48947.7	22740.1	32103.6	123246	10294.5	26280.6	25193.6	80697.3	16179.9	51505.6	30175.1	53210.4	43027.3	21769.6	47336.9
Glu-Pro	0.9839	NA	NA	MS2 forward	286.141	369.719	20160.2	20415.8	19059	20411.2	20691.3	20170.8	18786.5	20153.9	20482.8	20360.4	20168.5	20413.5	19780.9	21810.9	27435.6	23900.6	39481.3	14407.9	8355.19	14988.1	33779.1	18803.2	15231.3	0	7822.85	18689.4	19204.5	13553.9	3768.09	13207.2	9000.85	23002.3	5023.63	23264.1	7206.94	15587.4	7415.53	26652.8	17466.8	6244.42	6118.31	3741.25	10296.3
NA	NA	2-Octenoylcarnitine;	-0.0294536340478557;	MS1 mz matched	286.202	204.78	3.72138e+06	3.72167e+06	3.72161e+06	3.7152e+06	3.65571e+06	3.65442e+06	3.46893e+06	3.65985e+06	3.65105e+06	3.69662e+06	3.72863e+06	3.652e+06	3.65266e+06	3.66489e+06	4.42736e+06	1.1917e+06	3.46258e+06	3.06203e+06	3.71186e+06	2.35968e+06	1.08555e+06	2.46953e+06	3.90069e+06	5.63796e+06	2.37943e+06	515782	1.8939e+06	2.62854e+06	4.30668e+06	4.33769e+06	1.91461e+06	4.1348e+06	1.58733e+06	5.73548e+06	6.1343e+06	4.86329e+06	7.27749e+06	2.89492e+06	1.33746e+06	4.91545e+06	3.78139e+06	3.14999e+06	3.83007e+06
NA	NA	1-O-Galloylglycerol;Xylometazoline	-8.59957550862545;8.59972341645081	MS1 mz matched	286.229	31.547	24413.2	25088	24976.1	25613.5	29595.3	26165.8	29275.4	27113.7	26945.5	28924.7	29514.9	19760	31364.5	32253.8	19548.4	8684.03	11359.4	7313.73	9283.26	12036.2	22963.7	16232.8	9807.53	16550.5	18602.6	14595.5	11702.9	27444.9	22633.6	10916.2	4781.05	30539.1	11974.6	22257.1	24738.6	17947.4	28123.5	45403.8	12307.7	13328.5	4767.66	15989	19325
NA	NA	Acetyl-N-formyl-5-methoxykynurenamine;di-Hydroxymelatonin;Alpha-N-Phenylacetyl-L-glutamine;Phenylacetylglutamine;alpha-N-Phenylacetyl-L-glutamine;N2-(2-Phenylacetyl)-L-glutamine;Formyl-N-acetyl-5-methoxykynuremine	-0.0265040070152271;-0.0265040070152271;-0.0265040070152271;0;0	MS1 mz matched	287.101	217.849	54240.9	55806	54177.2	54202.8	52741.9	54222.6	49607.4	54084.8	53157.1	54096.2	54282	53337.7	54046.2	51824.2	24270.7	70265.9	39000.1	13509.3	47492.3	5400.16	35532.7	63812.5	13537.8	44997.4	71193	34967.1	45537	28735.3	46062.3	52871.3	47992	48875.1	31306.8	88239.4	140701	107857	18595.6	112451	59300.4	40880	28155.3	29737.4	42487.5
Lys-Val	0.9925	NA	NA	MS2 reverse	287.206	204.781	561416	560783	558490	560933	556278	551503	526464	553503	550993	563811	561676	551158	551028	551031	673140	174750	528810	449728	574835	359151	160142	373153	588948	876157	364668	76531.3	283837	400952	648736	656304	282110	628754	233332	899900	951209	739647	1.21686e+06	431834	197490	770975	563344	487731	563697
Ile-Asp	0.7742	NA	NA	MS2 reverse	288.147	383.887	42213.4	47034.6	46931.4	48706.9	49481.7	46936.8	45170.4	44353.5	27818.7	50153.6	45723	41792.9	47177.6	47184.4	40386.2	27821.2	44443.8	49932.8	42429.9	30988.2	31424.2	41137.3	28745.6	42818	29653	3190.73	29206.1	41504.5	41345.6	17368.5	33250.6	71084.5	29558.3	57208.4	13637.4	32181.6	48656.1	25382.2	26902.5	17089.3	35396.1	30810.6	27595
Etodolac	0.9887	NA	NA	MS2 reverse	288.156	338.1	3751.97	8733.04	10045.8	12678.9	12405	10383.4	11254	12034.5	11990.3	11726.6	10940.5	11830.8	12473.1	12869.3	16596.2	13900.8	20356.9	3068.21	0	12141.5	9488.63	9281.78	13324.4	0	14824.5	17981	13460.5	7513.47	1339.69	13053.5	5772.95	14961.3	9272.17	7054.91	854.698	12487.1	9498.55	6626.32	22907.2	5838.74	998.313	7872.7	12228
NA	NA	Arginyl-Hydroxyproline;Hydroxyprolyl-Arginine;Zolmitriptan;311C90	5.38307381397083;5.38307381397083;-8.70584482562097	MS1 mz matched	288.161	186.94	7688.7	15274.5	16278	16723.5	16286	17412.2	18697.9	16605.2	16088.9	16028.4	16923.3	18151.8	17069.2	17199	23289.4	19812.8	26237.8	18320.1	24836.4	33572.4	20861.5	23133.3	23286.3	17562.3	21383.2	17776.8	28279.2	18220.4	20120.6	31957.3	19122.2	26025.8	26011.3	14337	16579.1	26293.4	21840.7	26543.9	33846.1	25098.2	15948.4	25299.2	30052
NA	NA	Tenofovir;L-Octanoylcarnitine	-1.04452351113925;8.00808607784168	MS1 mz matched	288.217	195.355	1.35261e+06	1.35545e+06	1.3527e+06	1.33355e+06	1.36459e+06	1.33306e+06	1.22622e+06	1.35404e+06	1.3449e+06	1.34946e+06	1.34516e+06	1.33264e+06	1.32006e+06	1.34569e+06	873141	2.09949e+06	3.63046e+06	515280	1.01485e+06	1.57423e+06	927434	637727	885419	1.13508e+06	1.78263e+06	814808	1.26675e+06	933811	709666	2.70215e+06	2.80977e+06	789943	1.57726e+06	2.12259e+06	880217	1.33152e+06	1.64008e+06	669105	556882	2.89137e+06	1.96662e+06	1.27673e+06	535223
NA	NA	Dodine;Dodecylguanidine acetate	-12.9153	MS1 mz matched	288.254	38.7245	18166.7	22630.5	22358.6	22444.9	16396.5	17679	22420	22480.8	22934.5	24260.5	24351.1	23999.9	27691.8	25693	17154	21592.4	22701.6	25345.4	22633.3	32002.8	25980.6	26639.6	143611	60319.8	66018.2	29895.9	27418.2	26539.1	25876	35186.1	28744.8	26521.8	58255.1	50677.5	92420.1	72268	88518.9	57245.9	57765.2	60876.6	109794	72009.9	96225
NA	NA	Glucosylisomaltol;Phlorin;Iprobenfos;IBP;Kitazin P;S-Benzyl O,O-diisopropyl phosphorothioate	17.9200883295753;17.9200883295753;-18.1190295281466	MS1 mz matched	289.09	354.216	91415.7	68412.5	64611.5	64408.8	64399.9	67059.1	68731.2	66323.1	68980.3	65086.5	63682	63578	63450.6	63342.9	53451.4	43682.4	40820.3	131615	50615	14714.3	26525.7	76639.7	68584.4	121044	62077.4	29302.4	17325.9	110823	115987	46139.9	23624.4	55929.9	104129	341863	1285.86	45320.6	78768.5	111078	71170.9	130230	90574.7	36501.6	42022.3
NA	NA	3-Phenylpropyl cinnamate;Dienestrol;Borreline	23.7484832818011;23.7484832818011;-18.4112310012837	MS1 mz matched	289.126	240.271	96785.5	96794.7	96224.3	96270.8	96798.7	96807.6	89083.6	95647.1	96831.1	96382.8	96843.3	95618	96670.8	94487.8	72019.4	93903.5	63939.8	85365.1	63894.4	26105.4	38215.8	80544.6	97079.2	149568	84065.2	77035.4	62786.6	134150	75377.1	56308.6	28218.6	98621.7	122691	293892	278.082	64992.1	132727	74628.9	93774.8	129906	80609	58858.8	59111.7
NA	NA	Difenpiramide	-13.3969	MS1 mz matched	289.122	41.695	15276.9	15270.1	15274.5	15275.9	15289.9	14894.8	14863.4	14879.5	15702.7	14858.8	15000.5	13405.3	14695.8	14860.1	13478.1	22012.2	7006.14	23505.8	230957	67849	31864.7	11485.8	47522.7	20760.2	57828.4	20277.9	46030.9	53246.8	34545.4	75515.3	54914.6	26036.7	129471	50026.9	9709.35	35220.7	36683.7	15030.8	13755.8	16195	16820.4	40360.9	17023
Dapsone	0.6168	NA	NA	MS2 reverse	290.093	354.229	5592.16	4455.06	3740.33	4089.24	4141.4	3679.78	4152.07	4263.83	4318.14	4128.02	4117.53	3410.73	1971.43	2418.36	2461.09	1169.75	445.4	10065.3	2491.23	0	0	5368.13	3627.02	9963.62	3174.24	0	0	8552.37	13849.9	2000.16	0	3112.49	8482.98	27809	0	1367.52	4922.06	9340.2	4801.59	10486.7	5650.9	0	1172.81
NA	NA	NA	NA	Unmapped	290.16	384.439	122300	122208	122248	83760.2	79222.8	127690	89699.8	122218	122212	120504	122200	122257	75110.4	122243	29079.3	49554	119530	54336.9	71890.4	34846.8	33694.6	105434	74365.9	78996.4	40172	287859	43241.6	29043.3	54492.1	89381.3	141683	50792.4	74037.9	64362.8	32820.3	67905.3	213377	110741	39128.1	114510	66927.4	123226	47266.8
NA	NA	NA	NA	Unmapped	290.27	98.959	1.31451e+06	1.31456e+06	1.33184e+06	1.3166e+06	1.31543e+06	1.3194e+06	1.31501e+06	1.31561e+06	1.35103e+06	1.31754e+06	1.34007e+06	1.47532e+06	1.34921e+06	1.38565e+06	2.82321e+07	2.61079e+07	1.80536e+07	1.54774e+07	1.00024e+07	1.38171e+07	1.05241e+07	1.88044e+07	1.61066e+07	1.23641e+07	1.28079e+07	8.93759e+06	8.47156e+06	1.04266e+07	9.85396e+06	8.51159e+06	1.09361e+07	1.17784e+07	2.08955e+07	9.52995e+06	313406	1.79391e+07	1.72912e+07	8.72759e+06	11233821	1.07922e+07	8.52294e+06	1.2329e+07	1.47999e+07
NA	NA	Allopurinol riboside;Arabinosylhypoxanthine;Inosine;Inosine	4.59003457172513;4.59003457172513;4.59003457172513;4.47626238053226	MS1 mz matched	291.071	212.711	728157	732852	728031	725544	728182	717272	641980	730775	710552	727801	728650	716815	712292	714973	379485	1.55474e+06	400846	739759	1.43883e+06	105544	123402	1.30039e+06	393049	413364	2.12413e+06	446467	20754.3	172122	146242	179901	47071.7	207961	496906	59431.6	80470.7	92262	1.71659e+06	429687	729787	712779	238478	66001.8	524467
Pro-Met	0.959	NA	NA	MS2 reverse	291.085	260.746	191457	216432	217187	221506	222483	223857	216802	223850	221943	217644	220956	222828	220461	236064	223909	229581	177250	206482	218063	74989.1	99800.9	206149	225384	285063	221627	218069	169212	247899	216172	165383	88311	219187	263820	364318	106741	214398	282310	187283	220246	228021	167954	215855	212847
NA	NA	(S)-5-Diphosphomevalonic acid;(R)-Mevalonic acid-5-pyrophosphate;5-O-Methylvisamminol	23.0432021094485;23.0432021094485;-4.82566592482328	MS1 mz matched	291.119	415.19	38767.8	36983.8	36523.9	36834.8	37317.9	36525.3	36166.5	34685.4	39112.9	38864.2	35644.9	36027.2	37349.6	36500.3	35820.5	32647.5	41251.5	27774.2	27241.3	24025.2	34691.9	25378.8	28874.8	42061.1	36966.7	35799.8	29113.2	39386.3	17228.3	22654	29341.3	29457.7	24854.6	34506.3	19770.3	28674.2	38753.7	33586.1	41425.7	41443.6	36043.9	29409.6	19656.5
NA	NA	N2-(3-Hydroxysuccinoyl)arginine;N2-(3-Carboxy-2-hydroxy-1-oxopropyl)arginine;Argininosuccinic acid;N-(L-Arginino)succite;2-(Nomega-L-Arginino)succite;L-Argininosuccite;L-Argininosuccinic acid;L-Arginosuccinic acid	-2.18631683643695;-2.18631683643695;-2.18631683643695;-2.06809121372508	MS1 mz matched	291.134	331.829	51017.6	51505.3	50911.7	51811.6	51024.4	51868.8	45851.7	51498.9	51025.1	51502.7	50545.5	51500.9	51502.7	51161.2	23524.3	12295.9	18365.5	15207.5	72482.4	23931.7	21749.5	14635.5	23416	17822.2	34997.7	23275.9	31929.7	24939.1	16661.8	24352.4	16664.2	27354.5	49369.2	21110.2	22702.6	12545.4	27968.5	5381.97	3350.65	38503.4	57012.6	55461.9	15091.4
NA	NA	Chlorbromuron	-1.98656	MS1 mz matched	292.961	347.787	1.09667e+06	831658	829393	818287	839930	827806	820187	841419	818340	843765	823068	818500	818547	818124	815357	775263	821182	771972	824557	1.28188e+06	805404	853691	802060	800627	795375	779607	785650	809504	861440	810877	775129	837389	763761	793681	754615	795092	810157	824759	739328	750567	843882	801509	751691
Ile-Tyr	0.7778	NA	NA	MS2 forward	294.155	372.611	38731.6	31522.8	31544.9	30914.5	29806.7	31532.1	30638.9	30564.6	31559	30452	31675.4	30560.1	30816.5	30561.3	27551.1	26024.8	27451.9	37285	26290.9	26108.1	24916.3	23998.8	26453.2	34097.9	26373.2	34026.4	27937.7	33848.7	18737.9	25052.1	24288.5	22208.3	34652.6	37505.6	20719.2	38114	26626	54910	40540	47681.6	42464.2	34286.4	24558.8
O-Acetyl-L-serine	0.7198	NA	NA	MS2 reverse	295.114	391.176	63914.6	64690.3	64998.6	64684.1	64683.9	64160.6	58998	64548.7	64000.4	64728	64357.1	63872.3	64725.2	64539.1	59486.9	48977.1	45124.4	40232.7	39059.1	49894.3	46885.4	34886.7	37021.4	52547.7	51933	89099.3	56708.8	53623.4	35395.3	43500.8	59159	42614.1	36293.4	53222.8	31938.8	80556.7	48227.5	88797.9	70753.2	62036.6	76171.9	40947	38446
NA	NA	Glycerophosphocholine;Tolmetin;Ismine	4.57443439231407;-4.66735017432489;-4.66735017432489	MS1 mz matched	296.067	378.509	1.8061e+06	1.81725e+06	1.81478e+06	1.80904e+06	1.81467e+06	1.81464e+06	1.75423e+06	1.80089e+06	1.80701e+06	1.81475e+06	1.80699e+06	1.82927e+06	1.80696e+06	1.81404e+06	1.46399e+06	1.26666e+06	1.59109e+06	1.27395e+06	1.21903e+06	1.5999e+06	1.43634e+06	1.15218e+06	1.49523e+06	1.634e+06	1.45453e+06	1.7262e+06	1.84806e+06	1.47484e+06	1.43285e+06	1.69123e+06	1.89377e+06	1.2845e+06	907829	1.31986e+06	1.24734e+06	1.57558e+06	1.85643e+06	1.84783e+06	1.49667e+06	1.39613e+06	1.78752e+06	1.69371e+06	1.44788e+06
NA	NA	Hexadecasphinganine	4.39131	MS1 mz matched	296.256	61.012	8953.43	11433.5	11323.9	5648.53	11800.6	12493.4	10321.5	11781.5	11227.5	11119.5	10887.4	11247.6	11511.5	11880.7	88465.7	84131.3	65764	63823.8	57162.5	67657.6	51742.5	66064.6	78033.7	100740	81833.2	23400.1	33913.8	73980.5	33952.8	75607.5	75532.4	62068.8	74512.7	57825	43515.6	67401	68092	51093.5	71219.7	85136.6	124679	88988.9	74772.3
Phe-Ser	0.9914	NA	NA	MS2 reverse	297.092	260.823	6036.88	4873	5745.23	5244.83	5207.54	5323.83	5232.91	5502.85	5321.5	5847.53	5281.92	5081.4	4977.1	5325.29	4911.01	4083.18	2434.53	4080.01	4015.04	0	0	5033.39	7437.59	10400	4575.15	4474.82	1373.67	8823.72	6428.38	2416.45	250.045	4654.04	6604.27	15555.4	549.993	5060.79	6629.15	4537.48	6361.67	8813.54	3895.72	3926.47	3435.82
2-Amino-1-phenylethanol	0.7101	NA	NA	MS2 forward	297.155	256.185	304669	328877	332966	332378	336192	334784	328827	335887	328453	337354	335786	335750	323157	338177	305473	278748	194737	208649	285099	103756	116641	282073	412527	413749	275311	329680	213214	391132	289528	243060	163793	303054	344374	530539	161485	349017	375035	288176	351445	451626	268379	341853	313668
NA	NA	NA	NA	Unmapped	297.992	198.182	513892	513738	502471	498198	509137	507743	513777	494524	494315	508601	513544	494542	536573	160007	518226	470395	528882	542960	550582	560460	557223	551802	436679	588391	559873	524704	537663	614551	649693	554851	502106	532169	555919	554834	528545	484725	487636	629037	542025	505483	601275	480877	529547
S-Methyl-5'-thioadenosine	0.995	NA	NA	MS2 forward	298.097	101.638	29054.2	28615	28924.8	29512.6	28891.5	29146.3	28887.3	29055.6	29054.3	28888.4	28889.7	29140.8	27847	28926.5	53652.5	73003.6	54974.5	56115.4	73299.4	47465.9	73084.5	45795.9	77125.3	90995	79499.7	89447.8	33776.8	72643.2	63889.3	28192.1	48203	66470	75481.9	66529.7	0	42730.9	54937.8	66476.4	63663.9	50098.4	37345.7	65754	35634.2
Ile-Cys	0.799	NA	NA	MS2 forward	298.115	192.373	12026.9	12763.3	12019.6	11796.4	11819.1	12029.3	9904.45	12035.1	12430.5	12036.5	12005.6	12026.9	11002.5	11737	4699.45	13047	5959.36	6283.29	4551.09	7350.43	7374.92	10800.2	7947.82	8776.48	10882.3	9307.11	13167	5581.31	4679.15	8702.93	17130.6	9044.94	12079.4	6979.59	10414.4	12172.2	8713.31	9051.61	9048.25	8938.43	11998.8	12313.9	4620.56
NA	NA	Enilconazole;Enilcozole;Imazalil	21.1319738878923;21.8049813614871	MS1 mz matched	298.186	260.603	41830.3	57597	58426.6	60022.8	58083.4	58284.4	61722.5	58815.2	60888.3	59776.6	58717	59745.5	61426.1	65148.6	62887.3	68451.4	60086.4	53922.5	78167	30020.1	35915.1	60473.6	63036.9	73476	78365.9	63941	65412.8	62881.3	48284.8	62292.7	26026.7	80804.8	111000	77780.8	36076.5	61954.2	93866.3	55912.1	58678.5	55833.5	42652.9	62559.3	68642.3
NA	NA	N-Methylaspidospermatidine;Imipramine;Imipramine;Ibogamine	-17.6620516651413;-17.6620516651413;-17.4878896362973;-17.4878896362973	MS1 mz matched	298.223	44.962	42766.2	43644.9	42074	42789.1	41958.4	44090.8	41686.9	43117.3	42045.1	42066.2	41430.9	39498.2	42788	44700.9	28465.7	49247.5	36584.3	55973.3	35946.4	17725.7	21595.5	58919.2	44075.2	72301	61487.1	52863.6	45788.6	51904.2	57192.7	26048.4	10745.5	71410.4	34186.4	99719.1	19777.9	26513.8	47722.1	36415.4	41799.8	53744.8	31570.1	23635.7	21555.2
NA	NA	3-Furanmethanol glucoside;	20.7509256035655;	MS1 mz matched	299.058	366.146	71934.8	70941.7	68549.2	70838.4	71906.5	71903.1	64012.5	71199.3	71712.6	73509.9	71742	72076.6	70983.3	72603.1	20871.8	319686	2412.12	45661.8	16755.2	31099.5	45124.7	12532.4	12237.4	10500.1	37951.1	164224	145086	248820	30042.3	24189.7	55869.2	61315.5	42204.5	38743.3	10151.1	36643.1	38156.1	33322.4	44386.7	27787.7	33278	36831.1	29593.2
NA	NA	Thymidine glycol;Gamma Glutamylglutamic acid;Ranunculin	-24.4512998768715;-24.4512998768715;16.299357624232	MS1 mz matched	299.079	297.592	50071.8	53034.1	50703.4	50704.6	50376.6	50378.4	49305.7	50374.1	50377	49500.1	50697.9	50381.7	50699.4	50806.6	19367.5	293594	3073.13	54853.1	13355.1	34854.1	47100.3	13019	10724.3	8227.08	24022.1	121045	105729	277933	47535.8	21474.3	32623.7	57358	51825.2	35781.4	13004.6	22901.3	24370.8	35494.3	38896.7	17930.1	27238.6	23707.1	20835.9
NA	NA	2-hydroxydesipramine;Malonoben;Malonoben	-18.4755311782101;-18.4755311782101;-18.428397877623	MS1 mz matched	300.202	77.4605	2.58768e+07	2.58758e+07	2.57749e+07	2.58766e+07	2.57372e+07	2.57374e+07	2.48624e+07	2.58174e+07	2.57981e+07	2.5798e+07	2.58795e+07	2.58796e+07	2.5734e+07	2.56932e+07	1.32722e+07	1.30019e+07	1.07112e+07	1.20704e+07	1.14054e+07	6.06403e+06	6.51505e+06	1.26963e+07	1.46201e+07	1.53879e+07	1.10747e+07	1.27563e+07	9.15297e+06	1.60015e+07	1.30561e+07	1.0608e+07	8.6662e+06	1.19574e+07	1.18775e+07	1.95776e+07	4.82191e+07	1.22702e+07	1.17636e+07	1.21231e+07	1.34968e+07	1.5765e+07	1.50482e+07	1.16695e+07	1.15463e+07
NA	NA	D-4'-Phosphopantothenate;D-4'-Phosphopantothete;(R)-4'-Phosphopantothete	7.78704536429231;7.78704536429231	MS1 mz matched	300.217	193.949	111154	109943	106970	106992	101877	105371	98191.3	107375	105335	105218	105327	107073	105319	105328	72398.7	113489	147013	39814.9	50130.9	113174	102152	70775.2	87790.8	118464	80849.9	59809.2	60291.4	55851.6	55185.3	100331	61886.9	173583	78968.6	206467	106540	96690.1	131620	94157.4	153316	145391	110635	187116	41924.7
NA	NA	NA	NA	Unmapped	302.233	188.145	76314.3	77546.8	77523.6	76367.3	78826.4	81292.3	74896.4	81766.7	77584.5	78703.2	73355.8	76900.7	76399.8	75999.6	19703.5	86502.7	90431.9	32351	39294.7	114508	111317	129305	86162	64518.9	62030.8	92480.9	58219.2	41446.4	42787.8	74369.8	43278.4	175084	67401.5	278019	44645.8	68430.5	103459	48864	38554.1	112695	160659	67789	29120.7
Stearic acid	0.7071	NA	NA	MS2 reverse	302.306	56.3665	40948.9	73860.8	71652.3	69483.7	70626.3	71268.9	66486.6	66570.4	66470.8	66759.8	66590.8	66720.9	70085.4	69089.4	118231	125817	163982	133242	173640	211322	116660	171165	229915	217964	188822	80957.5	90698.7	173546	89439.4	161785	151398	157360	280798	115876	107849	191287	165623	100717	244653	186669	196222	149536	202220
Phe-Asp	0.9933	NA	NA	MS2 reverse	303.089	300.445	23758.8	24028.1	23952.6	23560.2	24028.3	24029.9	19825	23759.6	23850.2	24029.9	24030.1	24029.4	24533.7	23582.1	20271.7	511354	0	30639.4	0	5435.6	14036.5	11644.2	3475.74	0	892.671	38345.9	13622.5	12469.5	17254.1	2921	3711.05	17433.1	35241	24498.1	0	10248.5	10630.1	2945.61	12636.9	0	5632	2081.86	10571.1
NA	NA	Garcinia lactone dibutyl ester;	-20.5638805906698;	MS1 mz matched	303.13	414.943	49782.2	55459.3	56203.5	55086.6	56168.4	58499.8	55006.4	55110.9	56148.1	55119.8	55281.6	55791	56130.8	56886.1	58701	63260.4	86537.6	31266.1	46647.6	48655.1	50077	40156.2	43384.9	72992	54618.1	73443.5	39227	49258.1	29730	43658	42415.9	54829	19437.8	65577.7	35481	40877.9	51527.3	42596.4	55772.7	37793.6	36588.2	59388.6	27133.3
NA	NA	Histidinyl-Phenylalanine;Phenylalanyl-Histidine;Nicofetamide;N-(1,2-Diphenylethyl)nicotimide	12.8732612567076;12.8732612567076;-0.397164378850102	MS1 mz matched	303.142	221.278	122433	122924	122752	122873	122913	122295	117500	122915	120761	121877	122936	121868	121906	121867	89209.1	136374	84624.9	113798	86726.4	35295.9	53846.4	108390	117833	208594	125136	95152.9	90435.9	179849	89851.8	71259.8	35925.9	145286	166948	381041	7532.1	75007.3	181953	94142.7	109177	165812	105965	71707.7	68290.8
NA	NA	N-Methylaspidospermatidine;Imipramine;Imipramine;Ibogamine	-17.6620516651413;-17.6620516651413;-17.4878896362973;-17.4878896362973	MS1 mz matched	303.178	45.0055	47308.4	44890.8	42572.3	42506.4	42578.2	42570.8	42562.1	43139.5	42272.1	43139.3	45953.7	41403.8	43132.1	42984.1	37456	66291.4	44060.1	62047	45001.4	21495.3	21224.7	62002.5	43850.2	87823.7	75999.9	47726.4	53237.6	57240.3	60891.4	35223.3	25531.4	79857.7	36115.4	102528	23524.6	36024.9	60047.1	32650.2	50447.4	58202.7	41888.4	31181.2	26375
His-Met	0.9898	NA	NA	MS2 reverse	304.15	304.132	12298.9	17162.5	17822.3	17253.8	17784.3	17482.1	17780.5	17637.5	17694.4	17772.9	17760.2	17654	17757.3	17763.7	20121.3	19136	25163.3	11530.7	13163.1	15548.3	22858.9	15815.4	14331.2	18116.1	15390.7	15810.7	15980.6	16877.2	13577.1	15370.3	16668.9	17593.7	9236.23	12956.2	10834.9	10257.4	18736.9	13387.2	14266.7	11105.3	7874.77	11803.1	10886.1
Pro-Phe	0.9999	NA	NA	MS2 reverse	304.159	439.315	8505.1	9123.7	10376.2	5426.6	9476.6	8556.38	9064.11	3634.39	11016.1	8537.13	7587.84	9115.47	6775.44	10306.2	10421.1	12230.8	8645.96	8050.75	10120.5	7165.83	10649.7	4759.84	8196.47	12387.3	9576.45	15427.2	9064.93	12667.4	6858.9	4724.45	12805.7	9544.85	7972.06	9842.52	30833.5	7375.89	13553	8807.68	8981.25	9705.5	12161.1	3570.7	5037.36
NA	NA	L-Gizzerosine;Dehydrofalcarinone	-19.2618523805758;10.8265036139745	MS1 mz matched	304.176	371.014	41047.9	41046.4	41047.5	41048.7	40727	41047	36606.4	40277.7	41050.3	40609	41048.5	41802.1	41236.3	40723.9	7877.51	16137.2	16662.2	21590.3	18787.6	45883.8	23782.6	108119	38661.6	27502	36097.3	66953.3	8517.18	23348.2	16583.4	20612.3	51635.8	45694.2	23121.2	132489	265.124	28639.2	48056	18098.7	8691.32	19009.8	59720.1	62373.6	11494
NA	NA	NA	NA	Unmapped	304.3	127.486	21449.3	26463.2	24783.4	21175.6	21145.2	21479.5	21085.5	21089.4	19425.4	22039.3	21109.7	21973.8	21529.6	21580.3	25977.4	186730	206153	107221	20327.2	285759	41082.1	58135	1.23726e+06	322485	168986	9285.55	13697	49422.3	92682.9	32188.4	282190	100249	61360	24169.2	9214.97	32643.1	72178.8	95327.5	78910.3	64838.6	215531	164066	98927.6
NA	NA	Isoeugenol phenylacetate;Randainol	19.1602609166199;19.140411220931	MS1 mz matched	305.121	286.486	55320.3	55321.5	55726.5	55727.2	56776.9	55729.8	52383.8	55728.2	56553.4	55421.7	53825.9	55594.9	54390.1	55222.1	35018.3	52681.4	25126.1	35587.8	28384.5	9468.06	15614.6	36593.9	46307.4	75225	40896.2	29351.2	24499.6	80456	38547	31454.9	18739.9	61472.9	80544.5	171597	809.297	36603	95634.8	42780.6	50266.9	83171.1	59769.4	32682.7	36261.5
NA	NA	2-hydroxydesipramine;Malonoben;Malonoben	-18.4755311782101;-18.4755311782101;-18.428397877623	MS1 mz matched	305.157	77.4545	8.05332e+06	7.24683e+06	7.19808e+06	7.28156e+06	7.24671e+06	7.29329e+06	7.2468e+06	7.32642e+06	7.23373e+06	7.40569e+06	7.2927e+06	7.09615e+06	7.29288e+06	7.24727e+06	3.2969e+06	3.5557e+06	2.66819e+06	3.48654e+06	3.18525e+06	1.70771e+06	1.81408e+06	3.80555e+06	4.13491e+06	3.96709e+06	3.0344e+06	4.34225e+06	2.66127e+06	4.34851e+06	4.07473e+06	2.72901e+06	2.19587e+06	3.08293e+06	3.33343e+06	5.30574e+06	1.80448e+07	3.31921e+06	3.06948e+06	3.58377e+06	3.84807e+06	3.65706e+06	4.59778e+06	3.43356e+06	3.20204e+06
NA	NA	Thymidine 3',5'-cyclic monophosphate;CP 339818	13.2481593934388;10.9469650772267	MS1 mz matched	305.197	192.196	11326.1	13365.4	13062.2	13365.1	13042	11621.1	13349.2	13081	13890	12441.7	13089.8	13988.8	13880.1	14071.4	33434.1	5346.77	24645.4	8302.32	34444.2	17616.7	13926.5	945.896	26632.9	6332.51	23562.2	19006.5	10181	38438.8	14037.6	26942.5	5461.15	7467.7	10492.3	28810.1	25422.9	11552.5	34631.5	43050.1	5380.33	8853.33	2151.37	12894.5	72364.3
Allopurinol riboside	0.9997	NA	NA	MS2 reverse	307.045	212.714	329393	332581	324290	329385	329467	329526	284109	324909	324576	323915	329647	329691	320767	323909	162837	719190	172859	339531	675669	48210.8	56931.3	625958	171906	175804	985814	195343	6095.78	71723.8	68794.3	78088.3	22616.4	91353.9	223320	31034.7	35807.6	41698.1	801339	191138	320638	324571	112572	29210	237581
NA	NA	(S)-5-Diphosphomevalonic acid;(R)-Mevalonic acid-5-pyrophosphate;14-Dihydroxycornestin;Cornexistin;Monocerin	16.5521592617192;16.5521592617192;-12.9817022904989;-12.9817022904989	MS1 mz matched	309.13	386.954	2.91795e+06	2.91789e+06	2.91805e+06	2.91808e+06	2.91839e+06	2.86262e+06	2.77942e+06	2.88288e+06	2.9185e+06	2.90893e+06	2.92418e+06	2.92002e+06	2.85746e+06	2.88196e+06	2.80386e+06	2.71638e+06	2.82083e+06	2.10279e+06	2.09841e+06	1.88631e+06	2.91325e+06	1.47711e+06	1.76524e+06	3.04314e+06	2.78058e+06	2.86543e+06	2.0591e+06	2.8856e+06	1.69698e+06	1.44738e+06	2.38104e+06	1.66165e+06	1.66573e+06	2.97938e+06	1.36743e+06	2.20509e+06	2.73109e+06	2.13225e+06	2.55836e+06	2.50385e+06	2.08821e+06	2.33089e+06	1.50557e+06
NA	NA	(S)-5-Diphosphomevalonic acid;(R)-Mevalonic acid-5-pyrophosphate;14-Dihydroxycornestin;Cornexistin;Monocerin	23.0432021094485;23.0432021094485;-6.4908511451572;-6.4908511451572	MS1 mz matched	309.13	415.188	863599	824952	825188	811566	825088	837095	809138	797893	845089	825347	804191	801504	815174	815081	730340	837182	895163	656628	776852	564563	845324	638080	648126	906319	833963	806444	660524	902070	541002	585305	699796	684706	638832	863466	549036	640684	816877	724172	869770	826410	774187	797546	494034
Deoxyguanosine	0.9946	NA	NA	MS2 reverse	309.13	434.19	350376	322284	311264	337095	314161	322301	308033	174895	296852	252862	325720	326094	366057	326178	387412	367413	215279	379324	332629	280756	405814	305738	317011	388170	432732	269102	298641	408321	260741	281740	362815	318404	70054.2	369301	234047	327820	494896	406764	540974	445303	394441	383730	9993.99
NA	NA	Citronellyl cinnamate;Androstenedione;N-Acetyl-leucyl-leucine	-11.461135631268;-11.461135631268;2.44593351321945	MS1 mz matched	309.179	267.22	27538.7	27128.5	27126.3	26325.9	26798.5	26151.5	25894.9	27185.3	26882.7	27238	26774.8	25970.7	26387	25440.6	640834	19401.4	496284	5824.37	0	0	1.38692e+06	3596.47	220500	9580.09	0	18830.5	39467.1	7397.01	40296.4	6490.54	8266.57	21128.8	8076.16	775.071	24737.9	28246.3	23145.4	0	5845.53	250.696	18465.7	0	4233.81
Lavandulol	0.646	NA	NA	MS2 reverse	309.279	31.605	13708.8	16877	16366	15688	16494	15608.6	13596.5	15647.9	15828.3	15478.8	15826.8	15626.6	15858.8	16823.5	43135	19802.7	35769.1	26070	27880.4	6092.79	16780.8	20514	43828.5	21099.8	13283	3745.13	0	38589	14973.7	6793.28	4137.96	16736	9259.68	15739	0	18021.1	1221.32	4990.19	22159.4	21209.8	11310	5184.8	18903
NA	NA	Bupranolol;	-14.4087474988458;	MS1 mz matched	310.096	407.502	70086.6	76290	78925.6	78195.5	78863	77662.7	77038.5	72493.8	79568.5	77204.7	80114.9	78854.4	78839.3	83268.4	55511.1	49641.8	44272.5	25945.4	67999.1	49545.9	60430.9	21994.1	51512.4	94446.8	73621.3	118331	99001.2	58534.1	26898.5	59309.8	97246.6	46063.5	77481.5	64718.2	32283	106278	53552.2	53844.1	85587.6	86422.1	66217.1	56522.7	56495.4
NA	NA	Glutamyl-Tyrosine;Tyrosyl-Glutamate;Evadol hydrochloride;2-Amino-1,2-bis(p-methoxyphenyl)ethanol hydrochloride;beta-Amino-4-methoxy-alpha-(4-methoxyphenyl)benzeneethanol hydrochloride	4.33083949957679;4.33083949957679;-10.35219460053	MS1 mz matched	310.117	429.605	59566.7	56478.3	56493.8	56487.8	64355.4	58233.9	49542	55164.3	51590.1	55162.4	55114.3	55102.3	55084.9	54575.9	25625.5	33906.4	27096.7	43580.8	24577.1	39466.8	26758.5	24235	58548.4	29241.9	58710.4	75392.7	58035.6	24611.2	19855.8	33722.9	47739.8	30915.4	28839	22132.4	38462.1	91973.7	37953.4	93515.4	39740	55730.7	86638.1	42427.2	40394.7
NA	NA	Tenofovir;L-Octanoylcarnitine	-1.04452351113925;8.00808607784168	MS1 mz matched	310.202	194.748	1.96595e+06	1.96494e+06	1.9651e+06	1.96551e+06	1.96626e+06	1.93866e+06	1.79885e+06	1.95426e+06	1.96135e+06	1.9379e+06	1.93792e+06	1.98991e+06	1.92976e+06	1.93781e+06	2.62559e+06	813863	3.04033e+06	2.14744e+06	2.5764e+06	1.39513e+06	826968	1.71134e+06	1.51165e+06	3.42359e+06	1.40803e+06	202673	1.06367e+06	1.4767e+06	2.33186e+06	3.18121e+06	1.2805e+06	2.64615e+06	836126	3.16492e+06	2.55701e+06	3.2767e+06	5.33173e+06	1.84521e+06	1.3007e+06	2.81487e+06	1.2817e+06	2.60979e+06	2.46087e+06
NA	NA	Valdiate;3-Hydroxy-6,8-dimethoxy-7(11)-eremophilen-12,8-olide;Botrydial	12.9477257912995;12.9477257912995;13.0247793201805	MS1 mz matched	311.182	260.797	161598	166899	162398	162863	169345	165274	248507	166135	164343	163744	166417	164745	171729	170233	165268	175170	179893	180451	163031	73201.3	90864.2	237376	160969	229798	181822	150360	168053	194445	296356	190961	94678.3	171202	233796	201453	97209.2	166634	241483	187936	155412	169141	153825	166325	166814
NA	NA	Menaquinol;Mestranol;Gestodene;Ibogaine;Tabernthine;Astrocasine	18.4397934029615;18.4397934029615;18.4397934029615;-17.7302392453482;-17.7302392453482;-17.7302392453482	MS1 mz matched	311.207	52.8605	42618.1	43169.2	42115	42402	42625.2	42623.5	37614.3	42074.2	42222.9	41287.7	42693.8	42096.4	42274.5	42593.4	31659.2	51861	27143.8	38319	30467.8	13269.4	16884.9	38720.1	42948.7	57935.5	42886.5	38729.9	31029.1	61438.9	29492.6	25310.8	13297.2	50470.2	54699.7	119643	9505.98	29719.2	56228.1	29295.5	46576.6	58267.4	40276.6	30037	27064.9
NA	NA	Biperiden;Biperiden	-23.4062237894861;-23.3593134739715	MS1 mz matched	312.218	189.659	244021	244583	246634	239003	238840	241984	221614	244618	242802	239768	244086	243531	239626	238478	291877	209145	446360	185977	247357	265102	232252	208721	235605	322755	252844	81878.2	164038	193537	218369	569858	312785	347697	206978	417454	231225	351815	422761	177616	199421	440661	357839	270018	197420
Phe-Phe	0.9924	NA	NA	MS2 forward	313.155	155.268	5.17877e+06	5.22213e+06	5.06629e+06	5.05471e+06	4.98452e+06	5.02931e+06	4.95049e+06	5.07778e+06	4.94912e+06	5.03632e+06	5.07863e+06	5.07864e+06	4.9515e+06	4.91119e+06	2.7502e+06	2.98472e+06	2.28614e+06	1.97004e+06	2.96211e+06	4.60818e+06	2.81249e+06	2.45873e+06	4.76523e+06	5.04836e+06	5.00392e+06	5.36123e+06	3.48257e+06	1.03465e+06	1.35e+06	5.11672e+06	7.46767e+06	4.57098e+06	4.56454e+06	1.89364e+06	4.58232e+06	5.7557e+06	3.78185e+06	5.13373e+06	3.76943e+06	3.60053e+06	1.16178e+07	9.27668e+06	4.32137e+06
NA	NA	NA	NA	Unmapped	314.146	212.722	121143	129834	127013	126453	123863	128338	126034	126058	128733	124697	126266	125125	128078	127031	67224.4	270971	80616.2	153486	299850	25331.8	30342.3	196612	59156.7	91133.9	446040	85658.6	3884.84	39258	33547.7	37900.5	7402.5	48948.7	130488	10543.9	25363.9	17775.2	348481	89262.5	122845	126773	45323.9	11047.6	96637.6
NA	NA	Diclofenac;Meclofenamic acid;Diclofec;Meclofemate;Meclofemic acid	0;0;1.35067327690652;1.35067327690652	MS1 mz matched	314.182	256.084	1.97112e+06	2.12467e+06	2.15053e+06	2.18761e+06	2.18742e+06	2.15209e+06	2.1881e+06	2.16049e+06	2.15252e+06	2.15284e+06	2.18747e+06	2.17646e+06	2.16188e+06	2.19411e+06	2.04275e+06	2.00715e+06	1.35111e+06	1.46517e+06	2.02561e+06	745418	840314	2.04519e+06	2.47184e+06	2.63155e+06	2.02378e+06	2.0577e+06	1.42015e+06	2.35813e+06	1.97138e+06	1.73506e+06	1.14298e+06	2.13659e+06	2.27654e+06	3.20856e+06	1.09761e+06	2.10502e+06	2.41807e+06	2.01117e+06	2.12235e+06	2.7611e+06	1.88745e+06	2.14964e+06	2.02468e+06
NA	NA	Hydrocinchonine;Palonosetron;2-hydroxyimipramine;Antirhine;Eburmine;(-)-Eburmine;(14alpha)-14,15-Dihydroeburmenin-14-ol;Adenocarpine;Cinchomine	-16.4199286365759;-16.4199286365759;-16.4199286365759;-16.5434963969403;-16.5434963969403;-16.5434963969403;-16.5434963969403	MS1 mz matched	314.218	48.04	297612	297955	302391	301689	297656	289968	297617	297645	283102	301179	301697	296310	298179	301016	90015.3	96637.8	62530.3	95071.8	85081.6	33388	41751.9	103943	127292	158746	106989	83633.4	67919.2	221867	116129	78518.3	51092.8	138874	131550	365315	948074	92414.5	150236	107575	119449	190477	112939	87988.7	86409.4
NA	NA	NA	NA	Unmapped	314.233	187.171	767637	759261	762648	733874	762983	767696	774103	766768	772930	767642	757638	767677	749923	767645	683302	1.1596e+06	1.44612e+06	548859	850133	568045	581748	639361	621407	940822	1.00447e+06	586015	581799	612087	760564	1.1736e+06	796127	532171	625594	1.61113e+06	624355	749813	914545	528318	589080	1.35335e+06	918468	581413	327316
5-Hydroxymethylcytidine	0.9892	NA	NA	MS2 reverse	315.134	33.639	92913.6	84197.9	83380.7	93571.8	96685	91621.9	81422.5	91418.9	91447.1	91316.7	94087.6	81722	92935.4	95192	30264.3	27807.3	36944.4	57865	277718	112171	81657.9	24159.7	75143.6	76035.7	154279	111519	124641	151412	75947.6	117833	71213.4	144157	157323	105257	129777	31488.5	165837	53364.2	19936.3	216382	190472	275162	65365.8
NA	NA	Alizapride;	16.4517809951669;	MS1 mz matched	316.175	369.925	43756.1	44892	46810.8	43753.3	43752.5	49442.4	41510.7	45958	44317.4	44938.8	43755.4	43752.7	43510.4	43574	51714	9904.47	40467.7	73419.6	59433.4	23696	10210.9	54332.4	30284	73653.9	15978.1	24560	12633.5	33067.7	65992.2	43754.5	36028	50394.7	14407.8	95556.9	18265.6	40850.3	125931	47952.3	11374.6	44074.4	33062.8	35054	27377
NA	NA	NA	NA	Unmapped	316.212	42.695	96641.9	91903.5	104568	100819	85536.9	90486.3	119059	97989.3	90166.9	93085.2	92858.1	77261.4	89604.5	89952.6	63831.2	78400.4	93928.9	105508	78280.7	89174.7	119477	166188	70283.5	95930	95298.7	89218.1	80694.7	106323	134510	94632.9	121465	83203.9	90663.5	126851	132880	81766.4	98364	109154	71472.4	100224	115929	87387.8	74487
NA	NA	Decanoylcarnitine;O-Decanoyl-L-carnitine	23.3519782297001;23.2203298428596	MS1 mz matched	316.248	183.466	391778	347443	340671	349944	347801	339128	340090	348025	340025	340142	349547	343350	344983	341897	307269	667812	1.97241e+06	168518	613276	621574	333251	298846	374190	423204	616569	254471	374665	340902	293025	1.02214e+06	758175	286200	1.13151e+06	864401	202084	507745	475713	246892	286244	1.48127e+06	584426	320259	312572
NA	NA	Bromazepam;Timolol;Bupirimate	13.0949255582161;0.759116755064766;0.759116755064766	MS1 mz matched	317.157	204.026	79079.2	80838.5	77939.3	80082.5	77935.3	78333.7	71044.9	77923.5	78090.5	77476.8	77055.1	78807.1	78363.8	78804.8	52680.3	81506.4	50370	69315.3	48725.2	22857.3	29648.1	64899.5	74812.3	109145	71470.8	65200.6	57191.8	90488.6	55797.4	44157.1	24796	77955	85728.6	189535	7322.4	50512.1	88103.9	56617.6	70704.2	88475.7	69933.8	48143	44722.6
.gamma.-L-Glu-.epsilon.-L-Lys	0.9367	NA	NA	MS2 forward	317.182	465.242	142058	131628	208756	131621	131901	137023	130012	144725	138693	131190	144698	244071	131562	131635	95173.5	75290.6	106759	128754	81228.2	95447.6	100567	194678	93270	112727	106395	112786	136124	245946	109183	111381	413317	103251	54155.1	203026	76717.8	73396.4	120514	123795	171464	160913	124393	116609	75400.1
3-methylcytidine	0.9995	NA	NA	MS2 reverse	318.13	415.434	105541	213500	228158	231609	241866	222838	221077	227346	221867	285572	228820	221754	231077	231192	193246	628937	133799	81389.4	341738	153133	151280	151256	657836	94099.8	153924	265988	232590	108603	46863.4	143090	151035	161282	543023	140670	116801	359161	344093	188368	432497	139267	112622	150333	209524
NA	NA	Terodiline hydrochloride;N-Glycolyl-D-mannosamine 6-phosphate	0.354360591108159;12.7369618752837	MS1 mz matched	318.191	363.743	29524	29257.5	29523.7	29512.2	29524.9	29225.3	25490.9	29523.9	29343.8	29524.2	29522.3	29523.3	29221.6	29225.2	6589.16	11433.3	21940	9695.13	25134.2	9520.87	6084.58	135981	14002	26042.7	9824.31	29227.8	13614.7	5024.72	19315.3	15498.3	83341	17195.4	23029.8	28547.1	12803.3	33525.9	56426.3	17645.3	4910.87	28494.3	30448.4	43258.6	8648.21
NA	NA	Lettowianthine;Norsanguinarine;Phytosphingosine;4-D-Hydroxysphinganine	-5.988120199782;-5.988120199782;0	MS1 mz matched	318.301	64.306	5.36464e+06	5.48874e+06	5.4074e+06	5.49422e+06	5.39999e+06	5.36437e+06	4.69613e+06	5.44299e+06	5.36761e+06	5.48932e+06	5.39291e+06	5.48587e+06	5.38849e+06	5.48434e+06	1.43576e+07	1.42763e+07	1.25583e+07	1.24993e+07	1.12003e+07	1.36728e+07	1.1804e+07	1.27517e+07	1.34928e+07	1.57243e+07	1.36857e+07	7.08813e+06	8.41507e+06	1.34168e+07	9.29063e+06	1.28973e+07	1.50673e+07	1.1977e+07	1.46647e+07	1.09203e+07	8.62691e+06	1.42278e+07	1.27273e+07	9.38659e+06	1.36611e+07	1.4108e+07	1.83926e+07	1.58704e+07	1.25894e+07
NA	NA	Diclofenac;Meclofenamic acid;Diclofec;Meclofemate;Meclofemic acid	0;0;1.35067327690652;1.35067327690652	MS1 mz matched	319.137	256.207	3.80102e+06	3.83197e+06	3.80084e+06	3.77585e+06	3.76065e+06	3.78834e+06	3.59151e+06	3.83035e+06	3.80119e+06	3.80138e+06	3.78534e+06	3.80145e+06	3.77456e+06	3.73605e+06	3.78116e+06	3.16433e+06	2.50264e+06	3.36704e+06	3.1572e+06	1.06959e+06	1.46131e+06	3.81324e+06	4.7653e+06	5.32844e+06	3.04352e+06	3.57286e+06	1.88595e+06	5.0865e+06	3.87758e+06	2.78937e+06	1.71653e+06	3.30358e+06	3.55744e+06	7.50633e+06	1.81501e+06	3.55478e+06	3.88209e+06	3.58802e+06	4.12027e+06	5.23087e+06	3.36633e+06	3.39095e+06	3.37799e+06
NA	NA	2-hydroxydesipramine;Malonoben;Malonoben	-18.4755311782101;-18.4755311782101;-18.428397877623	MS1 mz matched	321.132	77.3595	936062	851963	842583	841756	852237	847339	841314	852909	849547	852398	850551	840694	841355	841418	324846	344159	259553	370813	297245	146203	160337	363353	392983	403842	285389	376207	230937	433339	416343	264051	216950	291395	308738	575043	3.16347e+06	319494	292989	356827	361316	400548	485297	310507	297785
NA	NA	Butyl (S)-3-hydroxybutyrate glucoside;Akuammicine;Gelsemine;Gardneral;Quinidinone	0.720753678686455;-15.8302451421179;-15.8302451421179;-15.8302451421179;-15.8302451421179	MS1 mz matched	323.17	74.769	41623.7	35112.9	35113.8	33644.6	39119.5	35126.1	34296.3	34328.1	34303.3	34888.2	34308.6	34307.8	34300	34399.8	43338	44767.3	40595	46435.8	41899.4	22698	36864.4	42310.9	49422.6	64467.5	50394.4	39657.8	41471.1	81157.8	48302.4	44023.9	26725	56292.9	84627.2	125981	0	50255	85321.8	49867.3	58346.8	92026.4	46488.5	38606.9	49524.1
NA	NA	NA	NA	Unmapped	325.285	31.572	62930.7	78747	66401.1	66666.9	66919.3	62901.4	61887.9	67597.6	62315.4	63161.8	63418.2	62526.7	62516.3	65804.7	322911	463503	153885	235280	2751.72	57992.6	47767.7	228859	189587	2600.31	40388.3	25439.1	12870.5	12323	103423	66401.8	54679.9	50790.8	391497	125991	39956.9	323408	157781	26414.8	213195	11961.8	232032	69812	292678
NA	NA	NA	NA	Unmapped	326.254	38.212	72777.1	75336.4	74399.8	76037	72800.7	74463	70504.5	72828	71430.4	71416	71411.7	55303.9	67125.6	70745.6	48690.6	81815.7	82554.2	100032	30421.6	40204.1	45329.8	85330.3	46719.2	54587.2	64309	148275	108400	23525.6	61963.4	38636.5	21569.5	68332.1	10038.9	24949.4	6303.98	39819.7	31656.5	55804	77307.5	22136.4	59209.6	38715.9	47014
NA	NA	Sakacin A;	21.6694611093242;	MS1 mz matched	327.142	212.707	114706	121137	120129	119742	121912	122225	115360	120808	121136	119947	121109	122154	121145	121026	60751.6	277351	71233.8	135134	292303	20885.7	24164.4	224398	60922.4	81081	443153	75432.5	1186	31053.8	25447.2	30934.5	5945.37	42215.7	110107	8951.51	18174.5	13252.9	358001	74218.7	113678	117909	36728.3	8877.71	88829.6
NA	NA	2-Dodecylbenzenesulfonic acid;4-Dodecylbenzenesulfonic Acid;Ajmaline;Isoajmaline;Hydroquinidine;(-)-Tortuosamine;Tortuosamine	10.5290889257188;10.5290889257188;-13.4886820761546;-13.4886820761546;-13.4886820761546;-13.4886820761546	MS1 mz matched	327.202	86.504	5.8015e+06	6.01095e+06	5.84305e+06	5.79073e+06	5.83259e+06	5.73587e+06	5.68002e+06	5.83288e+06	5.79009e+06	5.85e+06	5.83276e+06	5.79095e+06	5.82891e+06	5.79026e+06	1.84882e+06	1.71096e+06	1.388e+06	1.45832e+06	1.42372e+06	732410	795074	1.60774e+06	2.09665e+06	1.97703e+06	1.31311e+06	1.66604e+06	1.08927e+06	2.14874e+06	1.58715e+06	1.35583e+06	1.15112e+06	1.41403e+06	1.47487e+06	2.6817e+06	2.65276e+07	1.7393e+06	1.32774e+06	1.54659e+06	1.94725e+06	2.15419e+06	2.48082e+06	1.57952e+06	1.62018e+06
Arg-Ser	0.6126	NA	NA	MS2 reverse	328.107	379.248	28132.9	27442.1	27614.9	25421.1	25526.2	25909.2	25506.9	25916.1	25921.2	25512.2	25317.6	26018.2	25515	25506.5	42085.7	39287.9	24191.8	20100.1	11072.2	7774.44	19127.9	17254.8	15388.1	15151.3	16021.8	21674.9	9954.39	23085.5	16529.2	7100.49	11061.6	11642.9	30539.7	22322	6146.91	44632.7	13417.4	14906.2	20456.6	21648.3	27608	11483.1	21004.3
Phe-Tyr	0.7811	NA	NA	MS2 forward	328.139	293.057	109768	110160	109744	111608	109805	108051	101577	107969	107456	109408	109880	109882	107930	107925	75446.9	98136.5	74694.7	52161.7	64933.9	84841.4	78980.5	45979.7	56791.3	100958	103585	154694	128727	73254	45442.4	69466.8	107943	56004	112718	74503.1	64561.7	181349	83822.1	114903	102505	126029	166379	98765.5	63908.3
NA	NA	Menaquinol;Mestranol;Gestodene;Ibogaine;Tabernthine;Astrocasine	18.4397934029615;18.4397934029615;18.4397934029615;-17.7302392453482;-17.7302392453482;-17.7302392453482	MS1 mz matched	328.233	52.9495	215360	219517	214114	212542	213752	212488	186237	208898	221232	226358	212431	207474	223685	212401	155197	247677	143656	208586	157202	63170.1	89962.3	208327	226078	300741	230751	176074	146239	335553	162233	132702	66543.9	260249	290897	673086	52163.5	145551	284419	153704	229158	314670	215984	141175	137152
NA	NA	Fluazifop	-23.5596	MS1 mz matched	328.248	182.495	40582.5	37076.5	36193.5	36196.1	37136.2	36198.9	34224.1	36100.3	36120.6	36085	36110.5	37152.3	36113.2	36300	31936.8	79751.3	27158	26338.6	22612.7	68765.7	61937.9	64837.1	41297	58372.4	49971	50633	40454.6	28296.6	32873.3	42871.5	24008.7	77521	58684.6	104055	12721.6	48500.1	85802.8	33520.7	30330.3	123391	135024	53549.7	51919.6
NA	NA	N-Undecylbenzenesulfonic acid;Jatrophone;Broussonin C;Centrolobine;Yakuchinone A;Yakuchinone-A	6.67732485603484;17.6184641503772;17.6184641503772;17.6184641503772;17.6184641503772	MS1 mz matched	330.212	64.36	100180	100860	100218	100215	98353.2	100274	92301	99873.6	100387	99200.7	98436.8	98183.8	100298	96779.1	16601.9	26187.4	14923.5	40003	30627.8	6137.24	18840.7	25601.5	21224.6	58072.3	41562	34767.5	36646.6	116366	33478.8	20076	7833.44	52236.7	116026	409510	55405	24489.5	133701	40656.3	21778.8	115572	44382.2	32102.6	25309.6
NA	NA	1-(1,2,3,4,5-Pentahydroxypent-1-yl)-1,2,3,4-tetrahydro-beta-carboline-3-carboxylate;2-S-Glutathionyl acetate;S-(Carboxymethyl)glutathione	-15.8748492574184;-20.8014241312529	MS1 mz matched	330.337	52.789	15700.5	35265.7	35299.4	33252.9	29662.3	39316.7	32138.9	34161.1	33641.4	31968.3	32880.4	36615	36561	36516.2	21683.7	25695.3	27455.5	28342.1	30020.4	33567.6	28481.4	32525.2	50210.5	36264.8	35614.3	48866.5	40270.8	34613	29839.3	32133	25789	45818.5	56566.3	35043.3	32783.8	36197.8	28297.5	33456.8	52419.8	31594.7	41752.7	26986.5	43760
NA	NA	(S)-5-Diphosphomevalonic acid;(R)-Mevalonic acid-5-pyrophosphate;14-Dihydroxycornestin;Cornexistin;Monocerin	16.5521592617192;16.5521592617192;-12.9817022904989;-12.9817022904989	MS1 mz matched	331.112	387.08	1.88837e+06	1.91284e+06	1.89503e+06	1.8623e+06	1.96103e+06	1.86173e+06	1.85975e+06	1.88966e+06	1.87106e+06	1.88997e+06	1.86076e+06	1.86058e+06	1.86014e+06	1.85998e+06	1.7782e+06	1.75004e+06	1.806e+06	1.33684e+06	1.30375e+06	1.172e+06	1.88187e+06	928898	1.1011e+06	1.90117e+06	1.74182e+06	1.75831e+06	1.2032e+06	1.7577e+06	1.09302e+06	901224	1.38346e+06	1.02092e+06	1.06034e+06	2.04437e+06	848266	1.44944e+06	1.56944e+06	1.39824e+06	1.68202e+06	1.57794e+06	1.38941e+06	1.42461e+06	936077
beta-Octylglucoside	0.8987	NA	NA	MS2 reverse	331.148	464.008	55638.5	55713.6	39020.6	58900.5	59936.3	55792.3	40928.9	40830.5	55909.9	55911.3	53344.1	43519	44819.6	62601.8	42559.1	41334.1	43947.1	45662.2	41873.4	47017.2	51135	32427.6	35061.5	66905.9	46471.2	52135.9	67267.4	49183.5	31471.5	36715.2	30749.6	34851.3	36787.8	52102.8	34211.3	44830.6	44414.7	44886.2	59226.7	55813.1	41881.9	55553.7	32402.4
NA	NA	1,2,3-Tris(1-ethoxyethoxy)propane;	0.360781390460805;	MS1 mz matched	331.209	38.545	80511.9	78648	78642.7	80108.8	80979.1	79014.3	80036.1	78881.3	80028.4	77874.8	79872.6	65833.2	78426.5	80068.6	61806.2	100545	123375	140388	39331.1	49674.6	60550.8	110008	41581.9	64354.4	81243.6	166087	145375	9874.89	64330.2	44786.1	36558.1	51112.3	6587.7	12781.1	12792.5	16940.6	12934.6	21092.4	19212.3	7427.06	24159.3	11822.2	14141.1
Lys-Trp	0.7953	NA	NA	MS2 forward	332.18	423.116	13090.7	13075.1	13070.1	12994.4	13091.6	14011.7	11973.5	13686.4	12431.5	12692.3	12695.6	14275	12725.9	12448.2	10551.1	8315.41	10941.2	5849.41	4222.9	8756.62	10199.2	1631.3	5803.2	15953.6	8229.81	21186.1	13026.3	9432	6661.87	3583.75	5361.7	4054.73	3764.87	12581.3	3936.61	5682.82	9210.02	7008.62	9763.55	11799.9	9270.66	10096.7	3107.62
NA	NA	NA	NA	Unmapped	332.244	213.275	37446.4	38904	37773.9	36985.4	37809.9	37812	36198.3	37853.4	36888.8	36390.5	37843.2	36194.2	37365.8	36898.5	25407.7	104172	43813.5	19557.9	55973.1	27729.4	22692.1	32486.7	20096.4	34576.7	80799.1	33301.5	55302.2	34147.5	17148.8	86303.8	95884.1	17297.8	63122.3	76431.2	36530.4	37231.6	70432.5	24215	21322.6	79469.1	28438.9	42198.8	15409.6
NA	NA	Gamma-glutamyl-Tryptophan;Tryptophyl-Gamma-glutamate;Glutaminyl-Tryptophan;Tryptophyl-Glutamine;1-Dehydro-9-fluoro-11-oxotestololactone	-9.31842359183657;-9.31842359183657;-9.31842359183657;-9.31842359183657;8.91184022266716	MS1 mz matched	333.145	161.939	835077	821579	821478	822243	809093	803787	793020	789102	794384	794519	799948	825731	811351	597788	648348	252705	529694	222117	740174	513228	564298	358916	291554	563082	434788	242116	434227	366900	474055	552432	320522	669356	449850	315408	280900	150534	751815	73989.2	36126.9	589602	1.07179e+06	694910	346546
NA	NA	Gamma-glutamyl-Tryptophan;Tryptophyl-Gamma-glutamate;Glutaminyl-Tryptophan;Tryptophyl-Glutamine;1-Dehydro-9-fluoro-11-oxotestololactone	-12.5398746735464;-12.5398746735464;-12.5398746735464;-12.5398746735464;5.69033041250697	MS1 mz matched	333.144	321.013	141844	151712	152058	152894	153553	154210	142891	151713	152900	151838	154138	152897	148481	151696	63141.3	38185.5	80552	44396.3	228765	105719	74409.2	35048.5	67495.6	102322	126242	59993.4	80265.9	58178.1	47781.5	89006.3	54775.3	92780.6	115944	24490.5	72047.5	17096.4	59932.2	18263.6	10540.2	131138	90766.2	133284	26602.1
NA	NA	Sinapine;Sipine;Sipoylcholine	-7.8922395017451;-7.73780698932242	MS1 mz matched	333.152	237.333	55340.3	51847.3	52789.4	52145.6	50996.1	52802	49964.8	52222	52801.8	51997	51678	51419.3	51810.3	52645.9	40607.2	49180.9	34838.2	49576.9	33201.2	13279.5	20613.4	47576.7	58070.5	79051.1	47589.2	40590.5	33371.8	76357	42907.4	32582.9	15993.9	51594.2	61703.5	149807	0	36358.7	63315.3	39834.9	51407.7	72657	48557.8	34470.6	31583.1
NA	NA	Lysyl-Tryptophan;Tryptophyl-Lysine;(2S,3S)-2-Hydroxytridecane-1,2,3-tricarboxylate	11.9791739792835;11.9791739792835;16.0152445863211	MS1 mz matched	333.189	53.662	98686	87504.8	88355	88367.1	87499.9	88960.9	83116.1	86945.2	86944.9	88121.5	88427.5	87453.9	86913.9	86929.4	60972.8	93534.3	52263.1	83662.2	61039.6	22012.3	34833.1	77970.5	84283.8	107269	80732	75892.6	56368.1	119326	64938.4	46939.4	23091.2	90753.4	105036	241110	21705.5	55135.7	104965	62693.3	93163	112261	83816	51200.6	52279.4
NA	NA	2,4,12-Octadecatrienoic acid isobutylamide;	-20.8065831061448;	MS1 mz matched	334.296	133.638	111218	46449.9	50446	64406.4	96575.2	113067	110946	110629	100876	102178	108355	101258	106727	108467	466820	224254	208287	125147	195319	243567	208770	290250	298407	412234	358342	185991	148681	181297	197153	196475	137491	201715	360564	251952	14507.2	463678	514097	252351	226748	338882	99703	202372	283109
NA	NA	Diclofenac;Meclofenamic acid;Diclofec;Meclofemate;Meclofemic acid	0;0;1.35067327690652;1.35067327690652	MS1 mz matched	335.111	256.347	533642	526452	525467	528148	528217	528159	486148	528214	531544	528373	518650	525883	520546	528382	492401	428718	315448	449849	385992	133618	177704	482202	616131	716577	398667	481325	255183	668670	521442	354271	240355	410225	443754	962108	229982	490336	514493	490732	510177	714343	503377	481434	442562
NA	NA	4'-Hydroxydiclofenac;3'-Hydroxydiclofenac;5-Hydroxydiclofenac;Olanzapine	-3.20360854477106;-3.20360854477106;-3.20360854477106;19.5424566277715	MS1 mz matched	335.137	155.306	35317.1	34621	38346.4	35736.3	38194.3	34857.6	32384.7	34854.9	34875.1	34853.9	34854.9	34987.8	34857.7	35330.5	19235.3	21658.8	12656.4	10602	20570.7	29159.5	17159.2	14940.5	37194	38116.1	32104.1	45447.2	27537.3	5412.8	7506.89	32671	47075.9	31820.5	28844.5	9032.82	32143.5	40608.3	25672.1	36324.3	25262.5	17813.1	89531.6	67415.5	31789.9
NA	NA	NA	NA	Unmapped	336.088	378.007	160760	173309	169546	161578	160777	160793	160806	159112	159140	155864	153742	159111	154365	157848	152835	127205	175777	155527	126384	192688	164419	123811	155830	174026	129949	137768	175483	160021	178000	201907	168816	139630	89106.5	161700	149447	127559	154502	203568	166061	154105	168845	178495	145019
Arg-Tyr	0.8061	NA	NA	MS2 reverse	337.173	451.116	1.27458e+07	1.29701e+07	1.25633e+07	1.27514e+07	1.2556e+07	1.27528e+07	1.15084e+07	1.25541e+07	1.26756e+07	1.27864e+07	1.26333e+07	1.27623e+07	1.2283e+07	1.22929e+07	1.24896e+07	8.86583e+06	9.64866e+06	9.8057e+06	7.58292e+06	8.81073e+06	1.20131e+07	7.87197e+06	9.82517e+06	1.25225e+07	8.73814e+06	1.7005e+07	1.13582e+07	1.15744e+07	6.85877e+06	7.41229e+06	1.05286e+07	5.707e+06	8.04157e+06	1.37931e+07	4.45195e+06	1.29659e+07	1.16923e+07	9.70428e+06	1.33915e+07	1.28796e+07	1.69793e+07	1.26076e+07	6.03435e+06
NA	NA	Linezolid;Linezolid	18.436347604301;18.3897790793675	MS1 mz matched	338.157	392.574	148653	144858	144874	143899	144964	144925	135979	145372	141886	144941	142160	145099	143426	140810	144959	93944.1	206015	115303	90415.3	96666.7	123632	73073.1	82742.1	128119	79124.6	182546	132954	147446	80045.8	70760.2	80968.1	75283	80922.1	134701	66268.5	119876	150556	134438	106016	155850	119466	118955	72415.9
NA	NA	Methionyl-Glutamate;Glutamyl-Methionine;	0;0;	MS1 mz matched	338.342	32.036	19774.4	28012.9	28073.5	27269.2	26119	30165.6	29758.9	28689.1	27554	24112.4	23758.9	31637.8	25227.8	25088.5	8882.91	24418.2	12446.5	22417.3	41701.8	66039.9	22467.3	36898.5	43124.3	24039.3	31240	97699	13515.7	32957	13427.6	56672.8	17785.2	130376	41350.2	11963.1	39067.9	25420.7	12076.1	22014.2	41843.6	43395.7	63208	53434.2	57194.6
NA	NA	NA	NA	Unmapped	338.968	219.41	210737	200900	203133	202840	212156	202310	238739	217587	202052	358752	199825	201357	349843	201142	157854	169806	204059	366266	273767	287414	424940	215946	360862	233877	598044	526075	547125	452629	409973	359845	349905	380425	601216	330686	194839	482165	191814	216094	175857	195480	378254	491025	319105
NA	NA	NA	NA	Unmapped	338.968	197.805	224198	221858	220946	206774	235192	240949	234342	221924	221843	224275	219264	220814	224295	221854	248693	208605	264732	265981	270834	268836	167454	308823	199826	278738	266094	242571	246230	134112	294947	266550	233562	251057	263622	255813	261023	216564	238789	269351	262281	257169	203150	216985	245960
NA	NA	5-amino-1-(5-phospho-D-ribosyl)imidazole-4-carboxylate;N5-Carboxyaminoimidazole ribonucleotide;1-(5-Phospho-D-ribosyl)-5-amino-4-imidazolecarboxylate;1-(5'-Phosphoribosyl)-5-amino-4-imidazolecarboxylate;1-(5'-Phosphoribosyl)-5-amino-4-carboxyimidazole;5'-Phosphoribosyl-5-amino-4-imidazolecarboxylate;1-(5'-Phosphoribosyl)-4-carboxy-5-aminoimidazole;5'-Phosphoribosyl-4-carboxy-5-aminoimidazole;5-Am…	2.32903758563993;2.32903758563993;2.32903758563993;2.32903758563993	MS1 mz matched	340.197	67.695	37127.8	37275.6	36505.1	36244	37152.8	37157.6	37218.2	36325.7	37056.2	39734.7	37270	36087.5	34492.7	35475.6	21044.2	21249.5	19989.9	27386.5	19693.9	7027.82	16660.3	26768.9	23234.8	30903.5	21465.2	31996.7	22715.7	44473.6	30398.5	27040.9	7888.34	28041.9	33048.9	77662.9	0	22396	31528.4	31417.2	23731.2	42824.4	27115.5	18506.3	22346.3
NA	NA	Disopyramide;Disopyramide	9.51386932339938;9.40361894873715	MS1 mz matched	340.234	41.484	34845.4	34657.3	32910.6	35849.8	35633.9	34860.5	33242.6	33099.2	34364.2	35435.2	34530.7	34356.7	34360.6	34592.4	14492.4	23299	13124.1	17009.1	12758.8	6529.44	9500.6	17704	19616.2	16013.7	13438.7	13333.5	11579.9	8213.71	12522.4	8245.8	6026.38	16332.5	6479.56	12327.2	3549.32	10569.5	10321.5	12047.4	19968	8047.77	16878	10108.1	10022.9
NA	NA	Lettowianthine;Norsanguinarine;Phytosphingosine;4-D-Hydroxysphinganine	-5.988120199782;-5.988120199782;0	MS1 mz matched	340.282	63.5665	10996	11637.1	11073.1	11868.8	11801.1	11853.5	10914.1	10193.5	12083.2	11109.8	11387.5	11693.7	11521.1	13553.7	73723.4	79845.8	71693.1	64002.4	61081	68186.1	37804.1	66595.5	101587	122635	81639.5	17210.6	24980.7	76727.1	30578	60350.7	85855.9	65817.2	101190	44064.7	53120.7	84521.8	78062.8	39636.5	107929	84915.3	122199	97444.8	97754.5
NA	NA	11-Hydroxytubotaiwine;3-Hydroxyquinine;3-Hydroxyquinine	-13.794514771436;-13.794514771436;-13.8162677440237	MS1 mz matched	341.182	257.934	135700	148078	148947	150240	151606	148883	148116	151435	148374	150217	148562	151395	150560	155137	149803	129510	97061.1	97508.7	137239	50186.7	57855.4	147030	200654	185579	124971	154320	97555.9	184873	138066	117933	74148.9	138137	152462	230289	74142.7	161353	147098	139588	174208	208331	116827	150191	149355
NA	NA	NA	NA	Unmapped	342.212	256.328	71580.9	84048	82257.6	82732.7	84602.1	84264.9	84268.1	84238.5	84238.4	82809.9	82805.6	83316.8	84236	85428.8	85291.1	75489.9	58521.7	67317.8	79718.1	29509.5	36235.5	85538.3	108119	118000	77339.8	82522.6	49633.3	110320	84287	68442.9	36248.3	83695.4	88929.5	138806	43785.8	78516.5	97833.3	72448.5	93071.1	107534	61901.2	75984.9	80792.8
NA	NA	Etonogestrel;	18.7221863325225;	MS1 mz matched	342.249	46.799	155317	178393	155308	155313	155314	162337	156738	155033	157538	160927	154509	155325	155333	156732	122205	206847	129743	184606	150328	60507.1	78964.1	180817	201651	262516	221661	158002	154043	323509	156223	121797	53915.2	260747	276279	618240	52899.5	143131	254967	135062	178842	321145	155819	121796	116232
NA	NA	trans-2-Dodecenoylcarnitine;Aristolochic acid;Aristolochic acid I	19.9890634441336;-24.2328912710365	MS1 mz matched	342.263	176.862	82648.2	79174	77952.3	79241.5	79327.3	78533.5	70131.9	78061.3	76904.6	79070.1	76982	79348.1	76994.9	79407.9	86361.8	207146	428773	50532.3	119042	165068	72508.7	169458	125732	160698	170022	59113.4	118618	101684	65458	424573	466313	58999	105907	252669	67278.1	133752	167259	75074.8	54111.2	444970	159774	142677	52775.4
NA	NA	Maltulose;Isomaltose;Inulobiose;Galactinol;Sucrose;D-Maltose;Epimelibiose;Kojibiose;Glucinol;Trehalose;Sakebiose;Mannobiose;3-b-Galactopyranosyl glucose;Trehalulose;Allolactose;Turanose;beta-Lactose;Galabiose;Cellobiose;Lactulose;DEAE-cellulose;Melibiose;Neotrehalose;Glucose-1,3-mannose oligosaccharide;Fagopyritol A1;Alpha-Lactose;Sucrose;Cane sugar;Saccharose;1-alpha-D-Glucopyranosyl-2-beta-D-fr…	-2.54165613718957;-2.54165613718957;-2.54165613718957;-2.54165613718957;-2.54165613718957;-2.54165613718957;-2.54165613718957;-2.54165613718957;-2.54165613718957;-2.54165613718957;-2.54165613718957;-2.54165613718957;-2.54165613718957;-2.54165613718957;-2.	MS1 mz matched	343.296	163.895	27985.8	26324.7	28927.1	27648.8	26574	26945	25960.4	26293.6	26278.7	26271.4	26299.7	24608.4	27322.1	28252.6	31330.6	26973.4	18161.8	18113.5	15770.6	28149.2	29124.8	19776.2	14780.8	37112	25914.9	34522.1	28193.3	21560.6	15586.6	52611.4	30981.7	22924.7	29763.3	18617	85224.9	25524.9	26122.6	17749.8	19810.3	41355.5	31142.6	20296.9	20097.9
NA	NA	2-Dodecylbenzenesulfonic acid;4-Dodecylbenzenesulfonic Acid;Ajmaline;Isoajmaline;Hydroquinidine;(-)-Tortuosamine;Tortuosamine	10.5290889257188;10.5290889257188;-13.4886820761546;-13.4886820761546;-13.4886820761546;-13.4886820761546	MS1 mz matched	344.229	86.5155	3.78286e+07	3.7828e+07	3.76802e+07	3.79728e+07	3.76407e+07	3.78293e+07	3.61237e+07	3.76371e+07	3.79058e+07	3.7767e+07	3.75427e+07	3.79121e+07	3.77472e+07	3.73063e+07	1.74249e+07	1.64146e+07	1.36458e+07	1.44912e+07	1.39313e+07	7.34042e+06	8.26399e+06	1.58196e+07	1.94268e+07	1.89253e+07	1.30102e+07	1.61646e+07	1.08865e+07	2.00167e+07	1.56253e+07	1.3507e+07	1.18143e+07	1.39216e+07	1.45422e+07	2.3868e+07	5.42606e+07	1.63782e+07	1.30129e+07	1.5135e+07	1.83538e+07	2.0027e+07	2.21634e+07	1.5294e+07	1.55962e+07
NA	NA	Dodecanoylcarnitine;	2.15951036306564;	MS1 mz matched	344.279	175.608	82123.2	77489.8	78015.3	78074.8	77373.3	77098.9	66523.3	78116.9	77406.3	75737.2	78810.4	78126.5	78206.8	75665.3	96783.6	218794	503410	56258.8	141246	164965	88339.4	135207	129549	207883	153817	63785.2	131255	96298.1	67638.2	388680	485563	70453	148034	282045	59918.7	162963	178493	71398.1	64947.7	479397	214025	169262	46218.1
NA	NA	(S)-5-Diphosphomevalonic acid;(R)-Mevalonic acid-5-pyrophosphate;14-Dihydroxycornestin;Cornexistin;Monocerin	16.5521592617192;16.5521592617192;-12.9817022904989;-12.9817022904989	MS1 mz matched	347.086	387.092	113001	113155	113028	109224	113054	112824	110903	111423	112734	113804	112404	110884	110034	110979	98979.9	92147.1	99187.1	76501	74117.1	65402.5	106206	53006.3	57459.7	111756	120070	115093	70905	96362.1	61675.3	52020.9	84085.2	56960.1	63579.5	108999	30338.6	100059	101267	93268.4	101913	104238	102579	78221.9	64499.4
NA	NA	(1S,3R,4R)-8,10-Dihydroxyfenchone 10-O-b-D-glucoside;(1R,3S,4S,6R)-6,9-Dihydroxyfenchone 6-O-b-D-glucoside;Nepetaside;Glucosyl 6-hydroxy-2,6-dimethyl-2E,7-octadienoate;	-7.73566729020734;-7.73566729020734;-7.73566729020734;-7.73566729020734;	MS1 mz matched	347.16	166.637	47763.2	44432.5	44058.8	44464.5	42939.2	43974	38521.2	44509.3	45265.3	42545.7	44312.5	44542.5	41455.4	43321.3	62678.9	15713.8	49522.9	18382.7	41244.9	26950	27216.4	22219	32163.8	18859	59291.1	38713.3	65741.2	13949.7	38247.1	31320.9	36558.2	47922.3	35932.4	12408.8	33898.9	22057.6	92104.9	0	0	35649.6	105541	63817.9	30841
NA	NA	(1S,3R,4R)-8,10-Dihydroxyfenchone 10-O-b-D-glucoside;(1R,3S,4S,6R)-6,9-Dihydroxyfenchone 6-O-b-D-glucoside;Nepetaside;Glucosyl 6-hydroxy-2,6-dimethyl-2E,7-octadienoate;Spenolimycin	14.7681971476364;14.7681971476364;14.7681971476364;14.7681971476364;-17.6789706909041	MS1 mz matched	347.168	219.897	92594.7	91773.6	92295.1	92216.4	92576.7	92576.3	86228.1	94421.8	91658.9	91913.9	91659.7	92007.1	91655.3	91923.6	66877.3	100906	61390.9	83453	63088.9	25427.6	37638.2	80965.8	96243.2	149518	86597.8	73625.3	64267.5	134938	67205.1	55559.2	26829.9	97776.7	110101	279785	1769.11	59742.7	110373	70938.1	85188.5	134126	86081.6	54593.5	54065.1
NA	NA	Pyrogallol-2-O-glucuronide;Abietate;Abietic acid;(5Z,8Z,11Z,14Z,17Z)-Icosapentaenoic acid;(5Z,8Z,11Z,14Z,17Z)-Eicosapentaenoic acid;Eicosapentaenoic acid;5,8,11,14,17-Icosapentaenoic acid;(5Z,8Z,11Z,14Z,17Z)-Eicosapentaenoate;Methyltestosterone;Isopimaric acid;Oryzalexin A;(+)-Pimaric acid;Dextropimaric acid;Kaur-16-en-18-oic acid;(-)-Kaur-16-en-19-oic acid;Kaurenic acid;Kaurenoic acid;ent-Kaur-1…	-20.5138928684393;11.2499114896642;11.2499114896642;11.2499114896642;11.2499114896642;11.2499114896642;11.2499114896642;11.2499114896642;11.2499114896642;11.2499114896642;11.2499114896642;11.2499114896642;11.2499114896642;11.2499114896642;11.2499114896642	MS1 mz matched	347.205	46.834	64391	60152.5	61911.1	55518.5	60813.5	60046.7	60441.1	60279.6	60625.7	60154.5	60055.1	54288.3	61812.7	64870	40209.3	78226.7	45501.9	68246	51839.4	20321.9	30547.6	60722.7	67343	94352.6	81321.4	62757.3	55881.1	104505	55797.6	43693.2	20579.8	81906.2	87416	204266	16417.7	47915	88280.6	53448.9	59465.2	106069	60457.7	44579.2	37533
NA	NA	1,2-Dihydrodehydroguaiaretic acid;1-(4-Hydroxy-3-methoxyphenyl)-7-phenyl-3,5-heptanedione;Gingerenone C;(+)-Galeon;5,5-Diisopropyl-2,2'-dimethylbiphenyl-3,3',4,4'-tetrone;8-(3,3-Dimethylallyl)spatheliachromene;Pulverochromenol;Uncitone;Dehydrodieugenol;Licarin A;(+)(-)-trans-Dehydrodiisoeugenol	12.8492311917045;12.8492311917045;12.8492311917045;12.8492311917045;12.8492311917045;12.8774392783536;12.8774392783536;12.8774392783536;12.8774392783536;12.8774392783536	MS1 mz matched	349.147	281.558	61331.9	61339	63113.3	61950.1	60606.3	62559.2	57036.2	63611.4	61280.5	61336.6	58873.4	62543.4	61962.7	61968.3	39364.6	45211.8	30342.2	40004.3	30100.8	9714.22	15156.6	44543.3	57288.5	78253.9	41290.6	33180.1	26118.2	87272.9	43624.9	36495.3	19398.1	49101.9	70798.8	175965	283.199	41255.8	89825.3	46955.9	55396.4	91794.2	54281.7	38117	41354.2
NA	NA	2-Dodecylbenzenesulfonic acid;4-Dodecylbenzenesulfonic Acid;Ajmaline;Isoajmaline;Hydroquinidine;(-)-Tortuosamine;Tortuosamine	10.5290889257188;10.5290889257188;-13.4886820761546;-13.4886820761546;-13.4886820761546;-13.4886820761546	MS1 mz matched	349.184	86.493	7.18881e+06	6.83011e+06	6.7902e+06	6.79725e+06	6.78717e+06	6.79364e+06	6.76498e+06	6.83e+06	6.88243e+06	6.82973e+06	6.80137e+06	6.79028e+06	6.83027e+06	6.77384e+06	2.30453e+06	2.27461e+06	1.69943e+06	2.0803e+06	1.85105e+06	886776	1.00609e+06	2.27184e+06	2.91235e+06	2.52342e+06	1.69329e+06	2.51445e+06	1.42373e+06	2.78555e+06	2.26028e+06	1.753e+06	1.51713e+06	1.76147e+06	1.93929e+06	3.57215e+06	1.49947e+07	2.25021e+06	1.65139e+06	2.13993e+06	2.64644e+06	2.61855e+06	3.73303e+06	2.13781e+06	2.19809e+06
NA	NA	2-Dodecylbenzenesulfonic acid;4-Dodecylbenzenesulfonic Acid;Ajmaline;Isoajmaline;Hydroquinidine;(-)-Tortuosamine;Tortuosamine	7.46340573294979;7.46340573294979;-16.5542916388219;-16.5542916388219;-16.5542916388219;-16.5542916388219	MS1 mz matched	349.184	103.412	454753	430565	425865	446685	425719	421997	425710	448934	414683	430759	419635	425726	432601	416276	258457	262758	208829	257005	205311	127815	149261	284088	331402	315896	222614	353971	204257	377244	275350	223087	211025	217130	251954	459748	832783	259832	213954	302910	303759	315119	478401	280500	236950
NA	NA	N-(1-Deoxy-1-fructosyl)phenylalanine;	9.77587620783378;	MS1 mz matched	350.121	293.197	36266.5	36746	36265.1	35875.9	35870.3	36272.8	34906	35846.6	36265.3	35854.8	35854.6	36449.6	36285.7	35855	29719	37415.8	27763.6	24580.2	25288.5	30586.3	29617.1	20847.3	21828.6	35255.7	36717.4	49480.7	40081.7	25808.9	21732.4	27411.2	36210.7	22228.1	41307.8	28255.7	26414.8	60222.3	28792.8	34774.9	39597.7	42028	64859.8	33998.7	26810.6
NA	NA	Echitamine	-14.797	MS1 mz matched	350.193	440.94	1.17622e+07	1.14281e+07	1.14255e+07	1.17904e+07	1.13634e+07	1.1245e+07	1.01802e+07	1.12829e+07	1.1437e+07	1.12581e+07	1.13945e+07	1.12396e+07	1.12381e+07	1.12367e+07	1.1978e+07	8.20565e+06	9.4017e+06	7.6631e+06	7.61024e+06	8.81374e+06	1.18886e+07	5.42743e+06	8.03115e+06	1.25325e+07	9.1538e+06	1.52034e+07	1.1548e+07	1.26125e+07	7.5663e+06	6.29093e+06	6.77241e+06	7.52373e+06	5.91899e+06	1.19519e+07	5.59443e+06	7.82744e+06	9.1139e+06	7.70038e+06	9.02381e+06	1.13479e+07	1.02084e+07	9.68381e+06	5.66217e+06
NA	NA	Glycineamideribotide;Fructoselysine;Glucoselysine	2.09660894476245;1.94705060780403;1.94705060780403	MS1 mz matched	350.193	493.747	6.86719e+06	6.86849e+06	6.34359e+06	6.93895e+06	6.87702e+06	7.2189e+06	5.60503e+06	6.71934e+06	6.71994e+06	6.87259e+06	6.10012e+06	6.75521e+06	6.7183e+06	6.86222e+06	2.17173e+06	5.10794e+06	5.81195e+06	1.3924e+06	1.96641e+06	5.34687e+06	6.2239e+06	1.37081e+06	4.66122e+06	2.74934e+06	5.45884e+06	8.59355e+06	6.79548e+06	7.43968e+06	4.39999e+06	4.02271e+06	3.98251e+06	4.39468e+06	3.79312e+06	5.57455e+06	3.7928e+06	4.82756e+06	5.42171e+06	5.30034e+06	6.42255e+06	7.34684e+06	6.15372e+06	6.07759e+06	3.7006e+06
NA	NA	Apigenin 7-sulfate;	-20.1365883530256;	MS1 mz matched	351.003	344.337	2.63783e+06	2.62282e+06	2.66103e+06	2.62089e+06	2.61728e+06	2.6142e+06	2.61412e+06	2.60761e+06	2.63854e+06	2.62824e+06	2.63886e+06	2.65297e+06	2.61349e+06	2.58476e+06	2.56885e+06	2.62584e+06	2.59254e+06	2.69504e+06	2.35e+06	2.33254e+06	2.70846e+06	2.60093e+06	2.56219e+06	2.64881e+06	2.61105e+06	2.59042e+06	2.48123e+06	2.59538e+06	2.71248e+06	2.56931e+06	2.67309e+06	2.50059e+06	2.27634e+06	2.71368e+06	2.66678e+06	2.36985e+06	2.6242e+06	2.72035e+06	2.30608e+06	2.48193e+06	2.67378e+06	2.62122e+06	2.23634e+06
NA	NA	(9R,10S,12Z)-9,10-Dihydroxy-8-oxo-12-octadecenoic acid;Corchorifatty acid F;Auxin a;2,3-Dinor-8-iso prostaglandin F1alpha;2,3-Dinor-8-iso PGF1alpha	0.0789092910939413;0.0789092910939413;0.0789092910939413;0	MS1 mz matched	351.214	109.75	8861.96	8600.5	7836.67	7542.55	7875.05	7899.88	7900.04	7516.39	7520.14	7886.31	3763.19	6860.79	7490.14	8314.25	20734	38144.4	22021.1	26539.6	26960.8	12606.8	54755.6	21647.5	54442.2	19901.6	60379.7	63302.5	29274.6	33803.4	29786	27669.4	65035.8	63580.4	44363.9	44626.7	0	33124.6	28079.7	148561	37266.9	57418.7	51208.2	62445.3	21248.1
NA	NA	9-(beta-D-Ribofuranosyl)zeatin;Ochotensine;Zindoxifene	-10.6471722892176;9.76798612313837;9.76798612313837	MS1 mz matched	352.151	217	22769.7	21989.8	22371.3	21953.1	23329.5	21318.3	21268.5	23923	22115.8	21565.8	20452.9	20081.1	21253.1	20074.3	16762.4	19834.6	13209.2	19651.7	34264.2	10249.8	0	20209.9	5152.08	2647.5	57647.1	30208.1	15608.3	0	1260.23	13250.1	9277.62	11198.8	32844.8	0	23715.7	24098.8	34733.6	16955.2	24781.1	4647.65	17452.6	9341.36	3073.45
Phe-Trp	0.9704	NA	NA	MS2 forward	352.165	167.424	15565.8	12540.4	11384.5	11511.5	11931.2	11343.1	11184.2	11319.2	12277.5	11242.6	12024.7	12073.3	11052.8	11198.3	12454.1	5757.34	7916.37	8907.95	8190.02	22421.1	8535.95	4756.04	7351.31	10684.2	7184.94	8670.62	9479.11	7636.55	12203.1	25525.2	39513.4	5699.5	1613.39	22671.8	11105.9	3842.09	6477.29	5781.89	13112.7	5276.02	8114.95	28037	9335.77
NA	NA	(S)-5-Diphosphomevalonic acid;(R)-Mevalonic acid-5-pyrophosphate;14-Dihydroxycornestin;Cornexistin;Monocerin	16.5521592617192;16.5521592617192;-12.9817022904989;-12.9817022904989	MS1 mz matched	353.093	386.97	47622.6	47749	48585.7	48259	48152.8	48103.6	45776.1	50224.1	46975.8	47207.3	48343.3	47692.2	47610.1	47601.8	47555.8	46249.8	47951	35636.1	36066.7	32026.5	47316.3	25179.9	32189.5	52575.4	46443.8	47526.6	33213.1	48575.1	27069.7	25374.3	39306	28603.4	25870.4	48643.9	20471.6	34911.2	46927.5	33056	41948.3	40932.9	32845.5	38411.7	23497.7
NA	NA	5-Amino-6-(5'-phosphoribosylamino)uracil;5-Amino-6-(ribosylamino)-2,4-(1H,3H)-pyrimidinedione 5'-phosphate;5-Amino-6-(5-phosphoribosylamino)uracil	-7.87667	MS1 mz matched	355.208	259.941	88966.5	87624.9	87628.5	84953.9	88637.7	88769.4	88615	87715.7	86168.4	87575.2	87520.6	89436.3	88677.3	86874.7	76941.4	65588.9	55331.9	73721.5	62462.8	22832.1	31935.1	94016.7	91563	115343	65706.9	74479	43410.4	111888	143661	65212.7	49326.8	63998.3	72830.1	141333	41390.1	84845.7	78184.4	92289.5	83768.1	113842	84355.1	69026.4	66811.8
NA	NA	alpha-Santalyl phenylacetate;Santalyl phenylacetate;11beta,17beta-Dihydroxy-9alpha-fluoro-17alpha-methyl-5alpha-androstan-3-one;11beta,17beta-Dihydroxy-9alpha-fluoro-17alpha-methyl-5beta-androstan-3-one	18.9808794978979;18.9808794978979;15.670009700555;15.670009700555	MS1 mz matched	356.265	43.585	170477	170580	169054	168256	170521	168264	155099	168167	170615	167794	170537	163253	168134	173923	125399	184492	120924	171035	133089	58893.4	74537.8	184168	176250	226333	173028	166738	128993	255787	142322	104034	47366.8	204708	141904	427394	75761.7	138769	183514	144149	215028	227979	195312	133366	124563
NA	NA	NA	NA	Unmapped	356.279	170.871	33584.5	31841.8	32262.3	31708.4	31457.7	31996.5	28165.6	32352.4	31010.9	32200	32100	32306.9	32164.2	32182.5	15070.5	80433.3	15534.6	24254.7	17951.1	55891	67338.8	183918	55438.3	48818.6	33877.9	54912.5	38061.8	55283.8	14755.8	83847.8	32731.7	52033.9	39331.3	116140	12101.6	51226.3	103492	21412	22316.4	67056.8	277814	81893.3	13579.9
NA	NA	NA	NA	Unmapped	356.28	106.613	4492.1	7791.58	6993.18	9088.39	8175.87	8897.52	8736.59	9098.23	8740.72	9135.68	8354.79	9463.71	8854	9126	126983	122321	145614	49437.7	66607.9	174728	248343	68640.6	129402	211042	73781.8	29127.7	43489.7	92251.9	31283.7	168165	154989	149626	63783.5	67484	0	133693	196122	162042	70993.6	213118	31794.2	55320.3	58198.1
NA	NA	4'-Hydroxydiclofenac;3'-Hydroxydiclofenac;5-Hydroxydiclofenac;Olanzapine	-3.20360854477106;-3.20360854477106;-3.20360854477106;19.5424566277715	MS1 mz matched	357.119	155.377	80403.3	78798.5	82826.5	84284.9	84265.9	82985	82987.3	84190.5	84212.1	88668.4	84201.1	82665.1	84192.2	84787	60687.8	55235.9	45195.9	35748.1	66277.9	83640.6	47745.8	52838.6	102887	104517	86097.8	121758	76219.1	21410.8	28182.5	82394.7	99966.7	81863.9	78213.8	31455.1	85092.6	94762.3	64674.4	83666.6	74199.1	46296.7	133613	146191	85614.5
NA	NA	(+)-Chebulic acid;Estradiol valerate;16-Dehydropregnenolone acetate;3beta-Acetyloxy-preg-5,16-dien-20-one	-7.8879739276099;1.65620962108541;1.65620962108541	MS1 mz matched	357.236	143.293	35346.2	33047.7	33889.6	35281.2	33891.9	34169.4	31772	34273.1	33897.9	32107.9	36036.1	33896.2	34759.4	34065.4	19237.7	8019.49	14463.1	6538.32	9115.36	13904.5	7928.68	13874	16224.5	11021.7	2946.96	18900.5	9614.41	6106.97	13475.6	14214.5	15430.5	4311	262.887	3645.04	275385	22229.7	0	15796.7	18076.4	9408.93	17122.9	16492.4	21073.9
NA	NA	11-Hydroxytubotaiwine;3-Hydroxyquinine;3-Hydroxyquinine	-13.794514771436;-13.794514771436;-13.8162677440237	MS1 mz matched	358.208	257.979	2.17496e+06	2.35148e+06	2.35676e+06	2.38817e+06	2.38928e+06	2.35172e+06	2.35037e+06	2.3695e+06	2.37777e+06	2.35317e+06	2.39225e+06	2.3789e+06	2.41947e+06	2.39194e+06	2.46039e+06	2.29344e+06	1.53628e+06	1.63902e+06	2.32117e+06	822513	970738	2.35518e+06	2.91767e+06	2.83498e+06	2.14632e+06	2.5007e+06	1.54891e+06	2.61668e+06	2.24424e+06	1.95093e+06	1.2664e+06	2.31656e+06	2.48472e+06	3.44682e+06	1.21923e+06	2.47155e+06	2.28134e+06	2.30108e+06	2.48544e+06	3.10307e+06	1.99008e+06	2.42004e+06	2.48625e+06
NA	NA	Canrenone;Piperochromenoic acid;Norethindrone acetate;Norethisterone acetate;17-Hydroxy-3-oxo-17alpha-preg-1,4-diene-21-carboxylic acid, gamma-lactone	15.1532678974301;15.1532678974301;15.2849556648165;15.2849556648165	MS1 mz matched	358.244	70.353	130781	130789	130430	130800	128507	130492	115966	132077	128425	118874	127779	130442	133529	130979	83849	127968	70849.8	99602.4	79200	29904	46131.4	95201.7	115827	153295	100359	93259.5	70068.2	177974	84311.9	71519.3	39453.8	120084	180578	352680	110198	80743.5	151146	83286	121297	173902	111198	76800.8	76446.7
NA	NA	14,19-Dihydroaspidospermatine;Norethindrone acetate;Norethisterone acetate;17-Hydroxy-3-oxo-17alpha-preg-1,4-diene-21-carboxylic acid, gamma-lactone	-14.9264401415764;18.224370215672;18.224370215672	MS1 mz matched	358.244	52.3435	370739	381989	368791	359664	353173	357087	331209	354095	354099	354017	363580	355184	354032	354044	105625	117896	67724.6	92629.3	89792.2	33580.3	42647.1	107097	148162	166854	106153	89871.7	65382.5	236662	110977	82995.5	59271.9	122557	175386	400078	1.21084e+06	115785	156083	122967	146431	216791	150855	106708	106253
NA	NA	Leucyl-leucyl-norleucine	-10.8044	MS1 mz matched	358.259	194.83	60612.9	68631.4	60176.9	59603.2	61126.9	57555	57701.4	62926.6	60628.3	60060.2	59592.6	60621.1	59588.9	51223.7	12542.4	133881	44711.5	27964.7	33977.4	53631.8	52032.5	49811.1	29575.3	49843.4	132133	71894.2	45941.9	134321	16505.1	104632	29867.4	85813.2	62444.8	118069	43410.8	10310.6	285984	50021	28591.4	227164	53077	86734.7	46292.1
NA	NA	NA	NA	Unmapped	358.296	170.128	99371.1	98363.2	95815.7	95957	97424.1	96224.2	80823.3	95857.1	94070.1	98068.5	97827.5	100918	97974.3	95881.6	33364.4	239998	15130.6	59524.3	59753.7	222520	192282	847625	288993	131698	83015.9	151057	73903.6	141232	37940.3	128780	33337.9	221207	105000	960186	25453.6	170732	289102	50222.8	54679.4	178653	1.2132e+06	233230	42263
NA	NA	NA	NA	Unmapped	359.714	143.32	57979.4	51951.7	51554.5	53352.7	52488.3	55024.7	50937.2	51662.3	52386.1	52284.9	55528.1	53286.6	53675.8	53280.7	32421.3	14074.9	24918	13961.1	17003.8	27328	15937.6	28226.7	30198	16475.2	8376.01	37714.7	17385.9	13875.6	28050.1	25858.1	27123.8	9755.29	331.203	8585.51	453005	39740.3	875.705	29872.5	35581.1	16081.6	25292	30927.7	38748.8
Trehalose	0.732	NA	NA	MS2 forward	360.133	276.855	5304.34	5166.79	5383.08	5167.77	6363.46	5873.32	5029.35	5159.02	4745.24	5161.73	5408.41	5158.01	5161.05	6286.06	551.78	4185.36	0	1893.41	1441.1	0	0	3157.19	4189	8586.45	4468.33	527.148	277.87	10800.6	2664.14	1063.91	260.171	4353.65	11060.7	22038.2	0	3133	9416.24	4810.65	5655.27	12505.8	6543.41	2133.66	3273.74
Isomaltose	0.9796	NA	NA	MS2 forward	360.138	392.435	185346	188994	185595	182213	183116	185718	174295	183837	181871	185901	185082	185969	181808	177401	164488	113952	240768	135462	101119	116794	154309	84675.4	96503.4	155026	92058.7	205961	151807	160552	95096.5	92810.3	93720.9	92330.7	93164.8	174421	121363	138013	160565	169202	124520	189245	156185	132499	88412
NA	NA	Aspidospermatine;1-Acetylaspidoalbidine;Aspidospermatine;Cororidine;(-)-Cororidine;Epicainide	-16.0499975723067;-15.9669118277819;-15.9669118277819;-15.9669118277819;-15.9669118277819	MS1 mz matched	361.183	203.793	85071.7	82401.2	81341.8	81641.9	82414.2	82043.2	74344.2	82429	82446.9	81286.1	82150.1	81882.4	82024	81275.5	60936.9	84313.7	53799.8	74130.1	51850.5	21827.9	30231.2	71797.8	86572.3	115995	69996.1	72260.2	55155.9	103541	59023.2	48500.5	25087.3	81622.3	83199.6	207789	3079.77	58617.2	83416.6	61595.6	78719	104033	75266.8	53042	51868.9
NA	NA	alpha-Santalyl phenylacetate;Santalyl phenylacetate;11beta,17beta-Dihydroxy-9alpha-fluoro-17alpha-methyl-5alpha-androstan-3-one;11beta,17beta-Dihydroxy-9alpha-fluoro-17alpha-methyl-5beta-androstan-3-one	18.9808794978979;18.9808794978979;15.670009700555;15.670009700555	MS1 mz matched	361.22	43.6895	51147.9	46846.5	45421.6	46429.7	44387.6	45363.2	39537.7	45344.6	45365	45631.8	47603	45352.7	46501.2	44395.1	41689.9	58477.7	38182.6	53303.7	41400.1	14948.1	16519.1	52528.3	41860.3	69771.4	58978.8	40009.2	36330.4	70419.4	36652	31172.1	20301.9	46949.6	44204.9	124283	27517.2	45260.8	51574.2	38745.3	59451.5	60885.5	60936.1	35130	31356
NA	NA	N-(1-Deoxy-b-D-fructopyranosyl) (R)C(S)S-alliin;Topiramate;Topiramate	-2.32174230489543;-2.32174230489543;-2.3591944293808	MS1 mz matched	362.089	377.764	548659	548540	549988	548647	549667	548696	543555	562574	555619	546350	553684	554353	553665	549162	529433	395964	554208	426964	396150	586328	429843	341105	555947	552418	397929	509612	685648	463344	623232	606307	562510	453276	260361	406311	430545	417946	544170	535894	480660	426858	473828	618496	457282
NA	NA	2,4,14-Eicosatrienoic acid isobutylamide;2,4,8-Eicosatrienoic acid isobutylamide;	-20.2167263508361;-20.2167263508361;	MS1 mz matched	362.327	66.631	832709	949800	900964	832700	813969	810565	650273	814176	814294	821939	815186	831460	818805	831361	2.65491e+06	2.49342e+06	2.28407e+06	2.10551e+06	1.8951e+06	2.30084e+06	1.78847e+06	2.30084e+06	2.81891e+06	3.26274e+06	2.49737e+06	831964	1.09997e+06	2.46292e+06	1.32604e+06	2.23602e+06	2.52728e+06	2.10379e+06	2.9115e+06	1.73258e+06	1.39111e+06	2.95181e+06	2.45616e+06	1.49421e+06	2.8174e+06	2.79473e+06	3.99221e+06	2.94881e+06	2.52045e+06
NA	NA	11-Hydroxytubotaiwine;3-Hydroxyquinine;3-Hydroxyquinine	-13.794514771436;-13.794514771436;-13.8162677440237	MS1 mz matched	363.163	257.934	2.25049e+06	2.25615e+06	2.24889e+06	2.25051e+06	2.25019e+06	2.22493e+06	2.06151e+06	2.24273e+06	2.25117e+06	2.24458e+06	2.25134e+06	2.23148e+06	2.22389e+06	2.22393e+06	2.26228e+06	1.84527e+06	1.47393e+06	1.98437e+06	1.7743e+06	594743	874647	2.27418e+06	2.9021e+06	3.10844e+06	1.65023e+06	2.18425e+06	1.08606e+06	3.00344e+06	2.13736e+06	1.65998e+06	1.11205e+06	1.75902e+06	1.88463e+06	4.24093e+06	1.07802e+06	2.20269e+06	1.86259e+06	2.19354e+06	2.51249e+06	3.20491e+06	2.02514e+06	2.07023e+06	2.05419e+06
Xanthylic acid (XMP)	0.9343	NA	NA	MS2 reverse	364.046	168.107	6710.62	4813.75	7508.94	6722.95	8953.22	6652.19	7312.26	7306.54	7497.71	3688.17	7307.24	7298.49	6918.55	7307.04	11114.1	8523.49	10558.6	8536.54	10708.6	12099.2	10855	5477.64	12988	11537.8	8203.75	5073.2	10123.8	12203.2	9960.49	8800.35	2652.9	12249.3	8190.88	8811.1	4974.32	3188.75	4984.65	4687.09	11003.9	2413.07	3024.07	13126.3	4316.54
NA	NA	2-Dodecylbenzenesulfonic acid;4-Dodecylbenzenesulfonic Acid;Ajmaline;Isoajmaline;Hydroquinidine;(-)-Tortuosamine;Tortuosamine	10.5290889257188;10.5290889257188;-13.4886820761546;-13.4886820761546;-13.4886820761546;-13.4886820761546	MS1 mz matched	365.158	86.476	1.61936e+06	1.48342e+06	1.47829e+06	1.47445e+06	1.48e+06	1.48352e+06	1.46929e+06	1.4837e+06	1.47947e+06	1.49794e+06	1.46944e+06	1.46181e+06	1.46499e+06	1.48382e+06	418310	426051	310516	403105	324802	159265	179761	417704	536418	474267	309181	440535	244848	537531	448385	314413	272838	310590	347388	706909	3.73051e+06	417640	290564	403841	483392	499624	752801	379016	392739
NA	NA	N-(1-Deoxy-1-fructosyl)phenylalanine;Terrestriamide	0.916507117996128;-3.97151143204067	MS1 mz matched	366.285	32.851	46630.7	51446.3	46784.3	46736.5	44075.6	44732.1	43779.8	45702	45709.5	45404.2	46667.9	45691	46876.7	46649.9	89782.6	115681	68793.1	78204.4	64162.6	74837.6	73199	166309	97779.7	85971.4	136865	52985.6	71920.9	6614.18	69462.9	63812.5	99244.7	79516.8	12577.5	7018.08	2935.37	2818.08	9135.24	2841.31	6073.71	4228.4	9520.97	4390.95	7602.23
NA	NA	2-(acetylamino)-1,5-anhydro-2-deoxy-4-O-b-D-galactopyranosyl-D-arabino-Hex-1-enitol;2-(acetylamino)-1,5-anhydro-2-deoxy-3-O-b-D-galactopyranosyl-D-arabino-Hex-1-enitol;6-Methylpretetramide	10.428838777508;10.428838777508;1.94341540742354	MS1 mz matched	366.337	132.119	10065.4	12039.8	10398.1	10093.6	10432.3	10304.7	10193.1	10069.8	10455.1	10012.8	10058.7	10415.3	10441.9	10071.9	36731.8	22043.9	81015	11415.9	26912.9	78504.3	25411.5	11463.7	34208.1	34725.9	33305.4	6058.46	9246.9	27007.5	26316.2	44994.5	37440.9	7507.72	29445	11188.4	241.584	34097.6	107900	7830.15	43189.1	48281.3	21747	29976.3	23168.9
NA	NA	Furocoumarinic acid glucoside;Atovaquone;Acuvel;Wellvone;Mepron	-2.40975648915227;-22.1249634323879	MS1 mz matched	367.094	260.555	45464.4	45682.4	47053.6	48285.9	47011.6	51361.1	79458.8	51450.5	51083.9	47215.3	52426	51141.5	53688.1	38318	80515.8	84668.8	99028.9	88670.6	160692	145176	122281	121478	61744	59448.7	108656	63651.5	110707	71102	129917	96112.1	73699.3	115243	145962	34948.7	130536	78250.4	96055.8	53038.6	75422.6	52677.4	42663.7	77627.4	114435
Pro-Gly	0.9573	NA	NA	MS2 reverse	367.158	86.633	114231	106317	103420	103424	104690	103769	102825	104568	104470	103649	103401	103183	103397	104573	30234	30492.9	22103.6	28496.7	22215.5	10262.4	11722.7	29569.8	37820	33861.2	20982.2	32374.8	16825.5	38112.6	32622.6	21446.9	19934.4	21567.8	24410.4	49483.9	277939	28644.9	20109.2	28692.4	34549.3	35723.2	52822.2	26525.1	25826.5
NA	NA	(2R,6x)-7-Methyl-3-methylene-1,2,6,7-octanetetrol 2-glucoside;(1R*,2R*,4R*,8S*)-p-Menthane-1,2,8,9-tetrol 9-glucoside;(1S,2S,4R,8S)-p-Menthane-1,2,8,9-tetrol 2-glucoside;Aspidofractine;16-Methoxytabersonine;Hirsuteine;Coryntheine	20.0918114679681;20.0918114679681;20.0918114679681;5.57081309026996;5.57081309026996;5.57081309026996;5.57081309026996	MS1 mz matched	367.196	80.008	41166.9	42908.9	42689.9	41816.1	41806.2	41847.9	41039.4	41827.5	41039	40857.2	41041	38569.1	41056.1	41066.1	85591	77820.9	73542	74497.9	69251.2	43088.2	58539.8	66857.5	80898.4	100496	76189.9	69445.7	66703.5	120678	79744.7	77046.5	58692.9	84687.2	116515	157028	84074.6	91455.4	110591	89266.5	98619.1	131744	74278.9	72790.9	91338.7
NA	NA	Bepridil;Bepridil	-13.9616684346106;-13.9242645600088	MS1 mz matched	367.27	38.0345	63605.4	64312.1	63903.2	62993	62924.1	61271.6	60970.1	65125.2	62912.3	62906.9	65458.3	62881.8	65903.2	63107.5	52583.3	83191.1	88440.6	78699	20370.1	28867.9	29257.4	58712	26716.7	30256.8	36007.8	104635	69513	5245.25	27600	24917.1	14458.8	56944	3035.07	8310.5	4677.19	7098.36	5927.1	5220.4	6723.87	9398.35	8810.97	5417.23	9248.68
NA	NA	3, 5-Tetradecadiencarnitine;	21.213962708717;	MS1 mz matched	368.28	172.505	122025	117627	115918	115458	118062	114824	96436.2	116731	112067	114735	117859	117699	114865	115675	245569	368455	707468	123278	294471	255510	109403	396401	198753	320110	303533	85283.8	161880	224126	146554	781388	790201	132703	148284	388983	129690	240648	364556	98715.9	102786	570487	289718	253118	90253
NA	NA	trans-2-Tetradecenoylcarnitine;cis-5-Tetradecenoylcarnitine;	-20.3599950685075;-20.3599950685075;	MS1 mz matched	370.28	37.968	128632	130586	128626	131128	130193	130093	125688	130190	130620	129718	130237	118778	127359	130245	98627.7	117779	97190.4	134019	98972.1	57948.5	64860.2	168242	131619	153172	127924	165782	125516	191424	131590	86396.8	45410.8	151303	58301	265690	46337.3	168902	129491	165698	241696	165168	218595	160897	148564
NA	NA	trans-2-Tetradecenoylcarnitine;cis-5-Tetradecenoylcarnitine;	2.95514684958486;2.95514684958486;	MS1 mz matched	370.296	170.337	156431	150438	152251	152686	150206	151320	123962	150556	146515	153719	152857	159156	152766	150367	209445	547084	909291	129181	395384	353267	150773	692253	272339	494837	574405	149089	251935	230812	132801	829733	1.17283e+06	223712	317229	528469	146763	327887	546119	133824	98000.7	962897	435965	474663	158651
NA	NA	NA	NA	Unmapped	370.736	148.277	17234.9	17212.1	16947.9	17114.4	16846.9	17167.2	14837.4	16619.4	17502.4	16837	17123.7	16840.7	16835.8	15583.9	10746.7	4200.39	7245.5	3756.05	3866.06	6762.57	3155.61	6624.28	9881.77	1989.89	281.033	12554.9	5225.86	2558.86	7844.52	7409.52	11539	282.115	0	0	123988	15623.4	0	8947.59	12502.9	3185	8752.5	12252.2	13172.1
NA	NA	Sesamolin;Glycyrrhizaflavonol A;Gancaonin P;Justisolin;Uralenol;8'-Episesaminone;2,3-Dehydrokievitol;Neouralenol;Glycyrrhizaisoflavone A;Styraxin;Norsolorinic acid;Norsolorite;2-Hexanoyl-1,3,6,8-tetrahydroxy-9,10-anthraquinone	-10.7074946084245;-10.7074946084245;-10.7074946084245;-10.7074946084245;-10.7074946084245;-10.7074946084245;-10.7074946084245;-10.7074946084245;-10.7074946084245;-10.8347543253065;-10.8347543253065	MS1 mz matched	371.101	29.819	59124.9	61846	65485.9	59378.3	60758	61834.1	62932.9	62200.8	64472.6	59078.4	62402	59013.5	58721.4	54842.4	60479.8	38632.4	41677.2	53268.1	43345.3	49929.1	59346.8	57897.4	45825.1	57695.1	44170.6	32671.3	26806.8	64792.4	51119.5	48923	46045	48768	41786	64154.1	56108.6	42013.9	44652.3	60656.9	47077.8	58026.2	58941.6	52991.6	47835.5
NA	NA	Compound III(S);5-(7-(4-(4-Ethyl-4,5-dihydrooxazol-2-yl)phenoxy)heptyl)-3-methylisoxazole	-12.4249	MS1 mz matched	371.228	94.2445	3.72353e+06	3.94643e+06	3.94794e+06	3.80437e+06	3.94619e+06	3.98254e+06	3.74072e+06	4.09166e+06	3.91185e+06	3.91798e+06	3.99195e+06	3.87039e+06	3.96844e+06	3.75973e+06	837837	733140	597587	604266	573151	307818	346269	682839	954859	847596	527197	727271	455138	891659	658125	596519	532485	544790	551061	1.09863e+06	1.54511e+07	800102	477387	657447	922114	955020	1.31792e+06	669056	750219
NA	NA	(-)-Aspidospermine;Aspidospermine	-13.3477974201002;-13.2681893466995	MS1 mz matched	372.26	57.826	220474	217956	215147	216316	218050	215770	198303	216212	213921	214712	216923	216878	214959	214709	143222	222346	127747	177182	147115	56659.5	80077.1	184021	214741	242525	189221	178497	136858	313811	144723	124898	53982	226166	313613	612887	43596.8	139638	241331	146571	218392	293875	180154	129927	129614
NA	NA	Dodecanedioylcarnitine;Androsta-5,16-dieno[17,16-b]quinolin-3beta-ol;16,17-(3',2'-Quinolino)androst-5-en-3beta-ol	-21.1600143980611;-5.51922807961339	MS1 mz matched	374.239	69.082	125902	125887	125776	125899	120661	125954	111472	123772	124799	124636	126057	125480	123737	123731	43978.3	62631.4	33716.6	70829	61845.1	14936.8	30634.9	46992.1	61721.9	134942	80257.6	46476.3	50947.9	233549	46282.5	41582.9	21186.9	98516.3	260863	682105	209710	63379.7	258460	64121.3	63483.7	259129	100392	75195.5	67353.2
NA	NA	Deoxyribose triphosphate	18.3711	MS1 mz matched	374.964	347.704	586561	422445	427627	423983	435571	435687	422565	422245	428411	427765	433615	425355	422460	422353	422427	403415	685296	394754	397439	409074	451916	397634	416379	413527	405863	400347	418360	436886	435942	434825	421561	457949	395584	415111	420868	391412	425238	421202	401010	391587	697126	419020	403272
NA	NA	NA	NA	Unmapped	376.26	32.0705	309177	303526	309528	306055	303504	304600	260558	303146	303523	305033	309493	320331	309208	306981	499031	767971	977396	312630	320030	520898	337957	878047	755710	1.12714e+06	883651	296140	681438	795239	535495	598525	820881	854511	468266	681215	437653	406540	256827	119002	235171	562949	337313	279842	264554
NA	NA	(-)-Aspidospermine;Aspidospermine	-13.3477974201002;-13.2681893466995	MS1 mz matched	377.216	57.795	41961.8	37320.1	37348.4	36443.1	37028.6	37048.9	35432.6	36893.6	37360.5	35079.4	38227.5	36121.2	36706.1	37392.1	25486.5	39325.2	21079	32899	23835.7	8028.9	12713.2	29096	34714	44644.7	32343.5	30290.7	24261.5	47453.4	22199.9	18725.1	9127.95	36971.2	47785.3	88289.8	8287	23640.4	41688.6	25757.4	35401.2	48174.4	32216.2	22555.1	22414.6
NA	NA	NA	NA	Unmapped	378.322	155.955	20902.8	18295.9	17944.8	18297.7	17017.5	17933.7	15538.1	18611.2	17931.8	17931.2	17931.5	20061.5	18304.6	17934	39518.1	40149.2	25129.7	30318.8	27536.5	35645.8	21046.8	35729	42073.1	41483.5	37498.7	34125.1	32739.7	20167.8	22242.9	22025.1	38431.2	24780.3	53139.2	34205.1	10120	58657.2	47207.9	29192.5	30787.2	36911.8	46844.8	39091.4	46380.3
NA	NA	11-Hydroxytubotaiwine;3-Hydroxyquinine;3-Hydroxyquinine	-13.794514771436;-13.794514771436;-13.8162677440237	MS1 mz matched	379.137	257.938	492608	492888	480049	476710	481471	474611	441925	473229	482458	481745	481758	480782	470793	474260	477160	381726	298832	424782	345530	116742	166974	458968	589688	659256	332051	461833	221670	634766	500807	330253	223408	344937	380775	911284	207206	472023	381327	476808	499309	690083	453061	447814	424243
NA	NA	N-(1-Deoxy-b-D-fructopyranosyl) (R)C(S)S-alliin;Topiramate;Topiramate	-2.32174230489543;-2.32174230489543;-2.3591944293808	MS1 mz matched	384.067	377.76	97578.9	94925.9	95332.6	93634.3	92984.3	95345.6	87281.8	95347.2	96394.5	96042.3	97953.5	98814.6	99569.5	96376.1	83343.3	64589.2	83786.3	73255.6	60777.1	90157.1	67309.6	52525.2	88195.6	86929.7	63768.5	82390.3	112734	74729.2	106608	97027.4	94680.3	72535.7	36998.4	66386.1	67189.8	66475.1	88922.9	87526.7	76410.6	67016.2	81251.7	98026.5	71059.6
NA	NA	Isoxapyrifop	-7.51515	MS1 mz matched	384.223	82.576	73898	74926.9	74944.1	74526.6	74956.2	74953.2	73670.8	73693.7	73665.4	64713.1	75017.6	73689.5	73669.3	83598.2	226105	435189	196650	408795	370392	205267	283707	147658	488930	612696	171065	384742	356471	355124	168662	403001	141250	224444	329711	510228	0	228368	300785	460997	211176	297740	153294	156901	187446
NA	NA	trans-3,3',4',5,5',7-Hexahydroxyflavanone;3beta-Fluoro-5beta-pregn-20-one	-12.4902029969064;-14.051456433482	MS1 mz matched	384.259	169.393	24127.1	24127.7	24133.4	24129.5	23348.9	23971.5	21424.6	24238.1	24149	23789.5	23650.4	25040.4	23940.3	23177.1	25130.6	28185.3	20495	20780.6	20429.6	11745.6	10188	26523.4	28850.9	24428.9	19003.3	28485.1	17961.5	23347.7	19487.4	18940.4	14048.5	20844.5	11993.8	28228.6	0	27872.4	12421.1	22517.3	31402.3	25067.1	27239.9	23854.1	26445.9
NA	NA	N-Arachidonoyl glycine;	11.9193373434227;	MS1 mz matched	384.26	44.059	33845.7	33718.9	33540.3	33273.6	33730.2	33737.4	31523	33248	33599.2	31894.7	33928.5	33744	33248.2	33157.4	19822.2	32176.8	15136.8	19994.2	17249.7	8411.95	11041.9	23142.9	27352.7	21742.6	17770.1	16984.3	13656.6	20521.7	15328.1	14366.2	7845.32	21992.5	15966.2	23304.1	4251.99	17510.7	14961	14026.1	24449.4	14774.3	26397.4	15002.7	15817
NA	NA	2-O-Feruloylhydroxycitric acid;Hyoscyamine methylbromide;Atropine methobromide;Atropine methylbromide	19.0220134917372;-23.3927015292681	MS1 mz matched	385.299	37.772	57623.5	57629.8	57624.1	58231.1	57258.7	57632.3	54442.5	57638.1	57651.5	55284.1	56856.8	52051.5	56849	58745.7	39761.5	61056.8	64942.1	75040.3	23523.9	25633.1	27948	50897.8	32786.8	37683.6	39413	96827.4	65238.6	22577	42511.1	25891.3	13863.7	50662.2	4142.79	26861.5	2138.05	22262.6	14717	21510.8	30162.2	18264.6	26607.1	21463.7	19745.8
NA	NA	Perindopril;Perindopril	21.3939005346845;21.4539184766024	MS1 mz matched	386.275	48.763	241293	241710	252205	233683	253331	256488	244489	238641	241877	241162	240319	244554	244563	243873	180985	288644	204482	219715	214629	76577.1	103954	248966	279185	330077	245057	192883	159716	423027	176694	167928	76962.9	306758	435075	773682	86391.9	218812	305700	183538	321141	402014	251152	173259	207517
NA	NA	Porson;Gingerenone B;Isogingerenone B;Burseran;(+)-Burseran;(+)-Eudesmin;Pinoresinol dimethyl ether	2.74850952481818;2.74850952481818;2.74850952481818;2.84846502680859;2.84846502680859	MS1 mz matched	387.181	35.717	1.85689e+06	1.91834e+06	1.92732e+06	1.9951e+06	1.9623e+06	1.91396e+06	1.91356e+06	1.91661e+06	1.97736e+06	1.9176e+06	1.97491e+06	1.97623e+06	2.03774e+06	1.97356e+06	3.68991e+06	2.22595e+06	2.65063e+06	3.97447e+06	2.13386e+06	3.46902e+06	2.03992e+06	5.78031e+06	3.12779e+06	3.11604e+06	2.11647e+06	2.82242e+06	3.67645e+06	4.24226e+06	3.46046e+06	2.1454e+06	1.3045e+06	4.92396e+06	8.41676e+06	4.20934e+06	2.9797e+06	5.04933e+06	5.96148e+06	1.68674e+06	5.52633e+06	5.50315e+06	8.71753e+06	6.87083e+06	4.08326e+06
NA	NA	Androsterone sulfate;Etiocholanolone sulfate;5a-Dihydrotestosterone sulfate;Aspidodasycarpine;Lonicerin	7.03763083882834;7.03763083882834;7.03763083882834;-14.316999437793;-14.316999437793	MS1 mz matched	388.218	280.17	46880.6	46922.8	47676.7	46892.3	46936.1	48729.2	46851.4	50939.3	47718	46895.4	46100.4	53926.1	47715.7	47471.5	35226.5	40966.1	26546.7	29471.3	26034	9639.95	12160.1	35207.7	48929.9	59724.3	39473.6	32755.6	25303.5	62409	32954.1	31728.3	18529.6	47744.9	52143.7	96864.5	0	38087.4	59420	37106.5	47004.8	69907.7	48441.9	32459	37644.7
NA	NA	NA	NA	Unmapped	388.231	400.778	62436.8	60692.4	62950	61492.2	61499	60215.3	56896.1	60659.5	61051.6	61066.4	61951.7	61179.8	60458.4	61038.4	66856.1	35562.1	96875.5	58664.8	133039	0	91245.3	49177.2	105942	132042	251.702	17166.9	0	50571.7	100173	3537.92	289.497	107452	39485.5	77451.3	40688.7	0	0	0	2724.1	10633.9	1095.33	0	0
NA	NA	Compound III(S);5-(7-(4-(4-Ethyl-4,5-dihydrooxazol-2-yl)phenoxy)heptyl)-3-methylisoxazole	-12.4249	MS1 mz matched	388.255	94.2335	4.47309e+07	4.46257e+07	4.45469e+07	4.49287e+07	4.49001e+07	4.4614e+07	4.42084e+07	4.44453e+07	4.43453e+07	4.47338e+07	4.47604e+07	4.47336e+07	4.42548e+07	4.46475e+07	1.63664e+07	1.47737e+07	1.25279e+07	1.26655e+07	1.18857e+07	6.77496e+06	7.66715e+06	1.4131e+07	1.84263e+07	1.6921e+07	1.09501e+07	1.45214e+07	9.78117e+06	1.77454e+07	1.35588e+07	1.24172e+07	1.13404e+07	1.14784e+07	1.15473e+07	2.13765e+07	5.88488e+07	1.5784e+07	10042062	1.37795e+07	17936170	1.87296e+07	2.425e+07	1.37786e+07	1.52558e+07
NA	NA	Bufotenine O-glucoside;2,2-Dimethyl-3-(4-methoxyphenyl)-4-propyl-2H-1-benzopyran-7-ol acetate	13.4180246218923;2.45778682850589	MS1 mz matched	389.178	78.754	159654	156086	154295	156091	156100	156086	150762	156133	156165	153452	156159	147048	149563	156181	127154	147164	101137	135344	118073	49476.1	58036.3	147709	159165	176804	99618.7	197893	92294.2	202880	183792	113239	96465.2	131625	215959	376964	0	157639	182878	167986	182028	197307	155799	146901	166796
NA	NA	Bepridil;Bepridil	-13.9616684346106;-13.9242645600088	MS1 mz matched	389.251	37.94	113588	104126	108091	106566	108074	106575	108111	108083	106575	108094	107038	91013.1	103099	107927	75305.1	104123	145284	151167	42961.5	48638.6	61966.4	119623	44031.3	70128.6	83452.6	166282	152361	15770.2	66875	50407.5	30540	52823.8	3886.52	20176.2	5238.62	26791.5	9219.24	18614	22871.7	13047.3	32424.7	13009.7	18703.4
NA	NA	17-O-Acetylajmaline;Dihydrocoryntheine;18,19-Dihydrocoryntheine;Hirsutine;Methoxyfenozide	-13.5792075174369;-13.5792075174369;-13.5792075174369;-13.5792075174369	MS1 mz matched	391.194	222.412	44831.5	45099.8	44012.1	42997.6	44390.1	43316	40582	43295.5	43417.4	44059.4	43322.2	43264.7	43438.1	43633.8	34306.3	45603.4	32135	44321.3	29159	9887.01	17808.4	43233.4	47927.7	71386.9	40492.5	36432.7	27199.7	69950.6	33926.8	26455.7	11748.8	45102.7	47002.9	136862	0	29848.9	42356.4	37294.2	44470.4	64798.7	43290	26394.9	25668.5
NA	NA	Nutriacholic acid;9'-Carboxy-alpha-chromanol;7-Hydroxy-3-oxocholanoic acid;D8'-Merulinic acid A;7a-Hydroxy-3-oxo-5b-cholanoic acid;12-Ketodeoxycholic acid;Bis(2-ethylhexyl)phthalate;Di(2-ethylhexyl)phthalate;Dioctyl phthalate;DEHP;3alpha,12alpha-Dihydroxy-5beta-chol-6-enoate;Di-n-octyl phthalate;Bis(n-octyl) phthalate;Dioctyl 1,2-benzenedicarboxylate;Diisooctyl phthalate;Apocholic acid;3alpha,12a…	19.4741166173763;19.4741166173763;19.4741166173763;19.4741166173763;19.4741166173763;19.4741166173763;19.4989712435006;19.4989712435006;19.4989712435006;19.4989712435006;19.4989712435006	MS1 mz matched	391.285	29.589	73599.5	73229	70374.4	75429	73920.5	73417.6	73337.2	74968.7	75294.4	76513.7	72718.9	73359.6	77541.3	78216.2	59177.7	62666.6	69038.6	58817.1	58778.3	58718.2	62836.5	60728.1	58372.2	61550.1	64684.1	75030.3	69583.2	63427.7	75870	70965.5	47430.4	73271.3	62015.4	62204.8	69689.4	59581.2	80449.7	59419.3	60939.4	64524.6	53502.2	63007.1	66778.5
NA	NA	NA	NA	Unmapped	392.749	153.211	16096.1	16479.8	16096.3	15677.6	15900.3	16100.9	13393.2	16051.9	16118.8	15738.9	16433.1	15968.5	15740.3	15109.2	12521.4	5306.37	8045.38	5284.39	6423.16	8508.9	4370.28	7387.44	11942.7	2522.65	287.211	15278.7	4968.03	2190.69	9371.2	9277.56	13226.6	337.718	0	0	88618.2	19119.2	0	9807.23	14597.3	3728.93	7760.66	14411.1	17130
NA	NA	Compound III(S);5-(7-(4-(4-Ethyl-4,5-dihydrooxazol-2-yl)phenoxy)heptyl)-3-methylisoxazole	-12.4249	MS1 mz matched	393.21	94.8145	7.27268e+06	6.76506e+06	6.77854e+06	6.87355e+06	6.76488e+06	6.76494e+06	6.68044e+06	6.74171e+06	6.99949e+06	6.81344e+06	6.79317e+06	6.76483e+06	6.8135e+06	6.76467e+06	1.32729e+06	1.18997e+06	986037	1.17783e+06	1.06608e+06	579725	634557	1.21933e+06	1.82109e+06	1.54011e+06	949756	1.47363e+06	873134	1.6397e+06	1.26261e+06	1.08933e+06	1.00925e+06	939910	957223	2.13187e+06	1.62616e+07	1.37061e+06	823992	1.28822e+06	1.74617e+06	1.71426e+06	3.01202e+06	1.26616e+06	1.41533e+06
NA	NA	NA	NA	Unmapped	393.287	32.067	788174	763358	782212	769759	775610	767982	686709	767830	765183	769627	782129	801736	773604	791234	963842	1.41048e+06	2.09544e+06	714132	731847	1.22688e+06	850347	2.01765e+06	1.50703e+06	2.67474e+06	2.10984e+06	759510	1.704e+06	1.96153e+06	1.37263e+06	1.4714e+06	1.78668e+06	1.86937e+06	1.19272e+06	1.73236e+06	1.13889e+06	1.00241e+06	641408	323908	597278	1.42718e+06	842645	704551	672697
NA	NA	NA	NA	Unmapped	394.295	168.354	14512.4	14459.4	13640.1	14151.9	14131.5	14196.2	12817.9	14395.4	14528.4	14205.1	14117.6	15943.4	14490.5	14773.6	39014.8	66724.5	96897.3	16703.9	46259.3	39086.3	19027.9	49970.2	42439.8	53790.4	49196.9	15074.9	27384.8	36092.8	14679.8	71739	81566.2	38724	26639.4	44454.6	23767.7	52993.9	51688.7	18813.2	21146.3	90813.4	72512.5	51926.1	28045.4
NA	NA	Limocitrol;	18.0700063935891;	MS1 mz matched	394.353	32.563	37057.2	37352	35896.2	36555.4	36004.6	35316	30784.9	35849.4	36198.5	35873.9	36475.2	36565.1	35867	36641.5	53896.7	47568.4	53176.7	52200.4	34664.8	45122.7	43032.6	59288.8	62696.7	84767.7	52606.8	23160.4	33551.1	97082.7	38411.6	67281.6	55949.8	55187.4	114685	68523.9	73525.9	110280	106724	41347.6	100995	111970	146374	103983	95951.2
NA	NA	NA	NA	Unmapped	398.239	46.832	32645.4	32677	32232.6	32777.9	33184.1	32272.4	32255.3	32254	32653.2	31789.4	32230.6	29466.9	32822.4	32825.7	72953.7	35182.6	100765	71924.2	41174.4	64156.1	37232	36424.8	48377.2	91061.7	14597.9	42838.2	9368.59	41993.9	33787.9	67872.5	43140.8	49623.4	14887.7	36330.8	23863.6	14350.7	12306.9	49956.4	110101	35948.7	66430	24148.2	30264.9
NA	NA	NA	NA	Unmapped	398.242	31.6255	43310.2	35883.8	34986.7	35986	36024.5	35898.5	32521.4	35796.2	35427.4	34671.5	36095.8	36012.9	35358.7	34812.6	44300.8	63299.7	101934	38631.2	37081.6	59526.9	42225.7	97609.3	420518	123059	114047	41969	87458.9	93342.4	66146.4	75454	93741.3	85864.7	64911.6	85512.9	61226.3	53243.6	28103.1	16730.7	30579.8	65589.1	46621.6	40608.4	33638.5
NA	NA	3,4-Dihydroxy-2-methy-4-[(2E,6E)-farnesyl]-3,4-dihydroquinoline 1-oxide	20.893	MS1 mz matched	398.276	41.033	366300	359443	362302	365650	362354	358006	327248	357968	359201	357895	357932	337923	362460	362407	21015.1	32900.9	20307.1	26829.6	18496.1	8936.27	12830.2	24750	29233.6	24912.4	18369.1	23995.4	14195.4	19518.7	16779.5	15701.1	9769.35	25740.3	16879.2	14658.3	5486.31	18877.6	15303.5	15727.8	27749.5	10059.9	27996.5	16560.9	18905.3
NA	NA	9-Hexadecenoylcarnitine;trans-Hexadec-2-enoyl carnitine;Solanidine	19.1057966239026;19.1057966239026;-19.3791377290414	MS1 mz matched	398.327	166.692	37269.2	38495.2	37894.5	37977.2	33580	32798	31628	37384.9	37305.9	37320.8	39281.2	50364.4	39097.2	39097.7	86873.3	193848	184969	54438.9	141645	127513	51740.9	246941	108109	138266	180617	38714.6	81048.6	69659.9	35997.4	243685	295219	109914	118447	139682	51961	103664	207719	52532.7	37288.6	336737	191236	185413	64977.9
NA	NA	NA	NA	Unmapped	398.924	349.568	178305	138708	188337	204789	184784	134371	174845	178706	185408	184750	184723	144516	129552	192284	219675	212246	222280	212446	224475	218094	144221	223794	140096	220113	219839	138834	214350	222195	219798	144458	208789	222618	225365	217609	141448	216430	224988	139637	217157	141132	223740	216192	218816
NA	NA	Tris(butoxyethyl)phosphate;Tris(2-butoxyethyl) phosphate	-23.1768	MS1 mz matched	399.234	260.31	106680	93837.5	94170.4	92870.2	98918	98558.5	96145.4	93526.4	93558	96444.1	95831.7	95833	93542.2	92251.2	86566.8	63752	57605.6	79131.6	58830.9	21965.8	32845.1	115669	102949	123684	61350.6	81987.1	39513.2	125205	167541	68546	51977.2	57607.3	65527.4	162763	41732.7	90138.9	65941.7	105593	86945	131814	97851.5	72890.7	72214.8
NA	NA	Gancaonin R;Farnesiferol A;Farnesiferol B;(-)-Farnesiferol C;(3'alpha,5'alpha,9'xi,10'beta)-O-(3-Hydroxy-7-drimen-11-yl)umbelliferone;Foetidin;Assafoetidin;Ammoresinol	14.6268687483057;14.6268687483057;14.6268687483057;14.6268687483057;14.6268687483057;14.6268687483057;14.6268687483057;14.6514626346244	MS1 mz matched	400.254	207.008	37356	38348.1	37675.1	38343.5	37880.9	38144.4	36385.7	38337.9	38469.8	37415.7	38335.4	38335.5	38913.9	38187.5	27145.1	44804.7	23173.5	28949	24670.9	9818.06	13692.8	31992.3	38175.5	50887.7	35804.3	36431	28982.1	48030.7	24077.9	22744.7	10759.5	39183.2	44308.9	85879.1	265.057	26706.7	45920.2	27322.2	36102.1	50770.5	32285.9	25181.3	25070.7
NA	NA	Apo-12'-violaxanthal;C25-Allenic-apo-aldehyde;(3S,5R,6R)-3,5-Dihydroxy-6,7-didehydro-5,6-dihydro-12'-apo-beta-caroten-12'-al;C25-Epoxy-apo-aldehyde;(3S,5R,6S)-5,6-Epoxy-3-hydroxy-5,6-dihydro-12'-apo-beta-caroten-12'-al	16.2327981555216;16.2197175257146;16.2197175257146	MS1 mz matched	400.291	45.6815	232775	230889	233497	231465	228847	227130	208127	229204	228780	230389	231544	228783	228242	229371	194953	318138	188434	242576	191779	83419.8	111888	268909	255350	313236	242048	207110	186650	392530	178368	167465	91535.1	283352	337686	663902	95936.9	202047	296690	195171	288483	401066	276710	190717	184178
NA	NA	Misoprostol;Cibarian;beta-D-Glucopyranose, 1,6-bis(3-nitropropanoate);Cororian;alpha-D-Glucopyranose, 2,6-bis(3-nitropropanoate)	0.198026575209927;-14.3874541399471;-14.3874541399471	MS1 mz matched	400.306	32.859	37878.4	29321.1	30771.6	32206.7	31418.7	34897	34523.3	38239.1	36306.2	36259.2	35386.3	39295.4	36029.7	35767.9	6653.26	5053.54	9892.38	16326.8	6757.13	8949.07	28514.7	26869.6	13136.6	12551.9	20039.3	15198.9	23085	23175.4	31803.2	13020.5	18118.7	11520	26726.6	25077	16853	17719	46003.3	52382.8	28160.7	22728.9	26930.7	22010.8	12973.4
L-Palmitoylcarnitine	0.9944	NA	NA	MS2 forward	400.343	166.121	184667	199318	188847	185300	186166	177733	155001	186575	177778	177773	177990	185574	173760	181042	310018	670649	340419	277733	429367	347234	228698	370993	350086	336815	418085	172522	233847	215959	126030	449179	675327	369967	466656	336225	196691	365607	639477	253767	234275	776837	562113	577364	206674
NA	NA	5-Hydroxyflavone;Flavonol 3-O-D-galactoside;Flavonol 3-O-beta-D-glucoside;Flavonol 3-O-D-glucoside;Isoflavone 7-O-beta-D-glucoside;4'-Demethylpodophyllotoxin;alpha-Peltatin;2-[4-(Acetyloxy)phenyl]-5,6,7,8-tetramethoxy-4H-1-benzopyran-4-one;Flavonol 3-O-D-glycoside;Flavonol 3-O-beta-D-glycoside;4'-Demethylepipodophyllotoxin;(-)-4'-Demethylepipodophyllotoxin;(5R,5aR,8aR,9S)-9-Hydroxy-5-(4-hydroxy-3…	20.9999195991942;21.0439077886976;21.0439077886976;21.0439077886976;21.0439077886976;21.0439077886976;21.0439077886976;21.0439077886976;21.0439077886976	MS1 mz matched	401.124	322.476	156186	142420	143835	147921	145404	144667	136830	145398	145948	143801	145450	140628	141426	143829	25864.3	54496.8	32711.5	14182.9	13749	2393.74	55910.5	209086	30787.1	14451.2	9803.28	60984.3	61089.5	476974	13627.5	23476	10468.1	124133	24608.2	1.21494e+06	35097.6	50468.3	28908.5	32253.5	32246.2	69727.1	445318	98212.4	34957
NA	NA	Stigmastane;5alpha-Poriferastane	2.42062351267721;2.42062351267721	MS1 mz matched	401.724	143.572	45144.6	41587.7	38405.1	41605.1	43189.2	41690	39987.8	42048.6	42292.5	44193.1	41151.6	41715.3	43103.5	41643.9	65201.7	36121.3	52383.1	35487.2	39240.5	50502.3	36733.4	55239.6	60792.7	34505.5	21458.6	74383	38057.6	36321	55105.9	51285.2	55787	20900.1	6273.47	20445.5	0	73525.9	2928.64	53110.6	63015.5	40300	32248.1	57154.8	69020.1
NA	NA	Bortezomib;16-Methoxy-2,3-dihydro-3-hydroxytabersonine;Rhyncophylline;Rhynchophylline;Isorhynchophylline	8.10573983046695;-12.7536114193769;-12.7536114193769;-12.7536114193769	MS1 mz matched	402.234	259.555	1.97148e+06	2.08668e+06	2.08697e+06	2.11806e+06	2.11619e+06	2.05324e+06	2.07827e+06	2.08439e+06	2.11606e+06	2.1159e+06	2.1158e+06	2.11437e+06	2.08604e+06	2.12668e+06	2.23982e+06	1.87997e+06	1.40067e+06	1.46673e+06	1.97525e+06	744334	873518	1.99591e+06	2.82239e+06	2.55538e+06	1.74104e+06	2.23065e+06	1.36596e+06	2.51241e+06	1.9649e+06	1.68648e+06	1.13317e+06	1.87736e+06	1.84147e+06	2.83637e+06	1.03659e+06	2.33358e+06	1.70161e+06	2.02185e+06	2.41448e+06	2.76715e+06	1.69208e+06	2.23129e+06	2.19549e+06
NA	NA	Bortezomib;Megestrol acetate;Ethynodiol diacetate;Estradiol dipropiote;Estra-1,3,5(10)-triene-3,16alpha-diol dipropiote;Resibufogenin;Bufogein;Acequinocyl;Scillarenin;3beta,14-Dihydroxy-14beta-bufa-4,20,22-trienolide	-5.20512079786577;12.7527749648467;12.7527749648467;12.7527749648467;12.7527749648467;12.7527749648467;12.7527749648467;12.7527749648467	MS1 mz matched	402.27	56.539	267567	263128	259930	263915	263213	263254	238785	259055	259052	259003	263353	264080	256760	259038	81153.4	89401.1	59450.5	70745.1	73008.3	29294.5	46794	83269.9	121062	127921	77963.1	76469.8	54838.4	199747	85093.8	68101.5	51735.1	93187.9	134491	290234	824040	98683.6	116587	103154	117610	180651	114691	85986.4	98603.9
NA	NA	Benzyl beta-primeveroside;Benzyl O-[arabinofuranosyl-(1-&gt;6)-glucoside];	12.4900349674469;12.4900349674469;	MS1 mz matched	403.158	273.953	56654.2	56653	56651.9	58309.9	55708.4	59650.8	54439.9	55682.4	56716.2	56049.1	56716.1	55361.3	55213.8	55632.1	37328.7	42681	23912.8	45945.4	39884.5	8421.29	13480.4	48473.5	59567.9	89418.5	50265.5	37049.5	19656.4	98032.3	52673	33000.9	19967.8	48531.6	75921.3	186371	1645.78	49526.2	66320.9	57947.8	63135.9	116448	61715.5	41283.2	44730.7
NA	NA	Azoxystrobin	20.3415	MS1 mz matched	404.131	377.769	47571.4	38700.3	38393.6	39767.7	37670.9	38704	37971.9	38000.9	38336.7	37138.7	38706.3	37998.9	38588.3	38708	36260.7	26542.3	40198.9	38546	26265	42417	33933.5	24610.1	37070.3	39748.6	27907.9	35839	44413.9	34074.6	55394.9	42782.9	41115	30165.1	17131.8	31367.9	30470.5	27665	37986	43097.3	33142.2	31566.6	42658.8	41724.9	31138.6
NA	NA	Porson;Gingerenone B;Isogingerenone B;Burseran;(+)-Burseran;(+)-Eudesmin;Pinoresinol dimethyl ether	2.74850952481818;2.74850952481818;2.74850952481818;2.84846502680859;2.84846502680859	MS1 mz matched	404.207	35.796	1.33663e+06	1.33607e+06	1.25798e+06	1.33694e+06	1.35056e+06	1.39342e+06	1.34201e+06	1.37066e+06	1.33961e+06	1.40684e+06	1.34064e+06	1.48336e+06	1.36949e+06	1.36982e+06	2.36124e+06	1.00421e+06	1.31188e+06	2.39928e+06	1.37594e+06	2.1553e+06	1.52976e+06	2.96193e+06	1.57479e+06	2.4801e+06	1.41012e+06	2.10835e+06	2.85274e+06	3.00833e+06	2.74261e+06	1.41741e+06	1.06513e+06	3.81561e+06	4.66564e+06	3.48055e+06	2.46575e+06	4.69248e+06	3.90763e+06	1.47371e+06	3.07071e+06	3.95502e+06	4.7544e+06	3.69838e+06	2.75577e+06
NA	NA	Gancaonin R;Farnesiferol A;Farnesiferol B;(-)-Farnesiferol C;(3'alpha,5'alpha,9'xi,10'beta)-O-(3-Hydroxy-7-drimen-11-yl)umbelliferone;Foetidin;Assafoetidin;Ammoresinol	14.6268687483057;14.6268687483057;14.6268687483057;14.6268687483057;14.6268687483057;14.6268687483057;14.6268687483057;14.6514626346244	MS1 mz matched	405.21	207.006	62935.1	60330.4	60617.8	59680.3	60735.3	59911	56018.3	59649.5	61267.3	60124.6	59248.5	59619.4	59616.7	59608.1	45585	62545.1	40399.6	53260.8	38970.2	15546.6	22380.7	53475	63140.3	87681.3	50573.2	52048.8	40075.7	81643.9	44863.7	37988.9	19612.6	57484	59548.8	157613	255.917	46011	54555.7	47637.3	62527.8	87990.6	58321.2	39874.7	40239.8
NA	NA	Apo-12'-violaxanthal;C25-Allenic-apo-aldehyde;(3S,5R,6R)-3,5-Dihydroxy-6,7-didehydro-5,6-dihydro-12'-apo-beta-caroten-12'-al;C25-Epoxy-apo-aldehyde;(3S,5R,6S)-5,6-Epoxy-3-hydroxy-5,6-dihydro-12'-apo-beta-caroten-12'-al	16.2327981555216;16.2197175257146;16.2197175257146	MS1 mz matched	405.246	45.808	35490.9	31846.3	31321.3	31741.4	31346.6	31317.1	30659.1	31308	31313.1	30451.2	32282.4	29859.3	32510.2	31871.2	26892.8	46271.3	26320.4	35242.9	25276.6	10523.3	13448	32941.3	36392	47852	35978.3	29010.3	28942.1	54528.2	25258.9	24113.7	14424.4	40214.8	55948.9	100170	14730.6	28475.1	43335.1	26918.8	38539.6	56604.6	45110.1	28640.8	22924.5
NA	NA	Aminopentol;AP1	19.0455	MS1 mz matched	406.353	78.581	43888.4	43837.6	43930.9	43887.8	42790.4	41486.8	36165	40667.9	43701.9	42832.5	41695.9	46562.5	43037.5	43831	189813	173777	161305	140254	127042	166465	114446	143449	218761	252539	172980	50960.4	69976	151502	78182.1	151951	220478	143272	199876	98538.1	23199	212106	169007	92547.9	209312	184827	286674	212552	178248
NA	NA	Bortezomib;16-Methoxy-2,3-dihydro-3-hydroxytabersonine;Rhyncophylline;Rhynchophylline;Isorhynchophylline	8.10573983046695;-12.7536114193769;-12.7536114193769;-12.7536114193769	MS1 mz matched	407.19	259.552	1.29205e+06	1.28133e+06	1.28826e+06	1.28706e+06	1.2886e+06	1.26917e+06	1.18857e+06	1.26896e+06	1.28557e+06	1.27346e+06	1.28952e+06	1.27721e+06	1.26335e+06	1.26823e+06	1.32054e+06	1.0494e+06	866842	1.2054e+06	997090	334544	502832	1.32946e+06	1.70146e+06	1.76121e+06	894062	1.30294e+06	603146	1.69998e+06	1.29288e+06	948911	668610	925487	896163	2.29523e+06	628436	1.30932e+06	876428	1.31065e+06	1.42981e+06	1.83008e+06	1.26441e+06	1.2628e+06	1.2591e+06
NA	NA	Echitamine	-14.797	MS1 mz matched	408.197	438.916	53397.1	51227.1	51266.7	51251.6	48835.5	52625.2	49672.3	50178.9	48878.2	50118.9	51339.5	51340.6	53541.3	49943	34265.2	31599	49945	49925.2	29820.5	41971.2	50969.6	23198.2	54318.1	51745.1	50801.7	71510.2	58146.7	36105.8	51795.3	34871	38675.8	32605.6	22690.9	41981.6	23855.4	41015.5	41860.6	64258	36287.8	37395.7	55853.9	32614.9	39714.2
NA	NA	2,3,4,5,6-Penta-O-acetyl-D-glucose;Monotropein;Monotropein	-21.2635519917233;-21.2635519917233;-21.2635519917233	MS1 mz matched	408.368	32.129	13762.4	15710.9	14155.5	14303	13743.1	14211	11812.4	13412.9	13902	14037.2	14206.8	13728.6	14336.2	13702.2	21373.8	16869	20516.7	20626.8	14966.2	18602.8	15969.1	19216	21895.3	26060.5	16888.5	6946.76	9298.74	28851.7	11966.1	21177.8	19329.5	19185.8	42306.3	18790.4	23262.5	41444.6	38776.3	15732.9	41985.7	39725.7	57948.7	40968.9	37643.1
NA	NA	NA	NA	Unmapped	408.643	377.536	43142.6	43857	41284.2	41544.8	40319	39692	39647.9	39680.1	39679.6	39653.1	36532.8	40019.7	40283.4	39648.3	31729.6	24838.2	41203.1	29608.6	22636.4	41320.3	34105	21518.8	36437.2	42419.9	26957.6	31465.4	42642.4	34067.4	40593.7	47889.6	48451	28862	9670.81	32496.1	29709.7	23718.7	37874.8	46678.2	31501.1	29655	36035.7	44580	28570.4
NA	NA	Porson;Gingerenone B;Isogingerenone B;Burseran;(+)-Burseran;(+)-Eudesmin;Pinoresinol dimethyl ether	2.74850952481818;2.74850952481818;2.74850952481818;2.84846502680859;2.84846502680859	MS1 mz matched	409.163	35.818	120916	113765	115321	120677	116933	119519	120658	117044	119262	120223	117117	110258	119869	119908	208621	77705	133509	178548	116270	122091	158635	249701	206860	189680	128829	102470	238477	173775	330142	99748.8	217571	113316	281161	170053	176470	272341	202949	95355.9	343228	178312	517033	209175	315574
NA	NA	Compound III(S);5-(7-(4-(4-Ethyl-4,5-dihydrooxazol-2-yl)phenoxy)heptyl)-3-methylisoxazole	-12.4249	MS1 mz matched	409.184	94.727	2.15867e+06	1.9722e+06	1.9721e+06	1.97197e+06	1.96794e+06	1.94893e+06	1.94992e+06	1.95021e+06	1.96475e+06	1.95021e+06	1.96821e+06	1.95012e+06	1.94977e+06	1.97248e+06	333091	341969	233125	290712	221821	117898	141382	300657	442924	339090	206902	317158	175574	379300	312070	236168	219889	206098	219137	522055	4.77382e+06	347766	180617	299936	401236	386115	768059	274880	322312
Chenodeoxycholate	0.8694	NA	NA	MS2 forward	410.326	162.149	3522.63	3320.22	3438.4	3179.03	3098.18	3098.26	2976.64	3507.99	2316.61	2976.93	3278.87	2944.39	3381.38	3458.51	703.119	180.485	6589.89	4319.06	703.172	0	3065.85	809.903	0	3187.29	451.205	0	171.362	15676.9	7487.16	2873.11	1196.19	4075.11	192.301	6364.39	477.152	9118.59	813.302	4379.96	6587.61	8923.36	3177.54	3622.27	973.88
NA	NA	Risperidone;Trimipramine maleate	7.79036577322607;-13.6511915784224	MS1 mz matched	411.223	82.781	27102.8	29621.6	29160.7	29444.3	29914.7	29443	28576.2	29450.4	28467.2	29449.8	28644.1	29973.3	29278	29449.3	73928.6	61186.5	61379.2	55944.7	55602.6	37446.5	43105.8	57715.5	73698.3	79913.7	56300.5	62957	54018.8	91910.3	63127.4	59908.4	54736.4	57753.7	72328.2	110219	0	84157.8	63406.5	71402.8	86178.4	100111	58102.8	66835.3	76216
NA	NA	NA	NA	Unmapped	413.084	297.966	52494.1	58115.7	59160	58188.2	56720.2	57587.6	54431.8	58185.7	57386.3	57411.6	58174.6	57013.6	65140.7	62991.3	54658.9	53621.3	49574.1	50329.3	49199.4	45014.9	50558.9	41993	48870.8	53308	52538.9	51969	45129.8	50177.6	52283.4	43973.9	46805.4	59149	42914.5	53905.4	33250.3	43305.6	62920.4	49048	56710.1	51789.3	54354.6	78644.6	45270.1
NA	NA	Chenodeoxyglycocholic acid;Deoxycholic acid glycine conjugate;Chenodeoxycholic acid glycine conjugate;Glycoursodeoxycholic acid;Glycodeoxycholate;Glycodeoxycholic acid;3alpha,12alpha-Dihydroxy-5beta-cholan-24-oylglycine;Glycochenodeoxycholate;Glycochenodeoxycholic acid;Chenodeoxyglycocholate	-0.274863382905455;-0.274863382905455;-0.274863382905455;-0.274863382905455;-0.222561455282391;-0.222561455282391	MS1 mz matched	414.3	201.805	15914.1	16241	15375.4	15727.8	15740.2	15354.8	14600.7	15346.1	14852.6	15772.6	15771.5	15333.9	16222.7	15325.4	10254.7	60065.8	27187.7	7886.4	4342.32	11662.2	8994.76	4440.9	5237.13	7750.24	22537.2	16909.1	849.517	4475.47	8000.82	18255.9	7544.12	1954.83	2252.32	1680.83	4031.9	23236.8	50878.3	59967.6	13927.8	44846.7	3436.36	3248.97	2559.37
NA	NA	NA	NA	Unmapped	414.307	41.5095	221993	218657	215466	219349	215386	218760	197725	217959	218861	217194	218871	215252	217628	215249	193552	253860	172695	217836	185538	98213.5	105425	237699	238612	272480	216935	221406	168918	326564	179463	159965	91464.3	239509	210327	451939	105662	219784	218305	212370	320438	301557	306057	219222	203624
NA	NA	4-O-Methylmelleolide;Clausarinol;Eplerenone;Armillarin;Armillaripin;Magnoshinin;Eplerenone;Estra-1,3,5(10)-triene-3,6alpha,17beta-triol triacetate;Estra-1,3,5(10)-triene-3,6beta,17beta-triol triacetate	1.83798215671206;1.83798215671206;1.83798215671206;1.83798215671206;1.83798215671206;1.93141450513953;1.93141450513953;1.93141450513953;1.93141450513953	MS1 mz matched	415.212	34.555	1.35289e+06	1.33685e+06	1.3652e+06	1.33821e+06	1.37806e+06	1.37844e+06	1.33665e+06	1.35249e+06	1.34003e+06	1.35394e+06	1.37356e+06	1.38999e+06	1.37332e+06	1.40874e+06	3.44185e+06	1.35147e+06	1.42866e+06	2.6477e+06	1.39221e+06	2.06651e+06	1.38231e+06	3.58555e+06	1.9476e+06	2.33564e+06	1.45263e+06	1.94986e+06	2.63281e+06	3.30522e+06	2.72298e+06	1.53685e+06	1.32047e+06	4.38214e+06	5.61317e+06	3.20932e+06	2.26018e+06	4.67399e+06	4.80949e+06	1.23038e+06	4.37305e+06	4.47055e+06	5.86101e+06	5.39385e+06	3.46134e+06
NA	NA	NA	NA	Unmapped	415.254	102.366	2.62636e+06	2.64826e+06	2.65631e+06	2.64816e+06	2.61714e+06	2.6297e+06	2.43011e+06	2.62649e+06	2.57633e+06	2.6485e+06	2.65307e+06	2.63569e+06	2.62652e+06	2.64877e+06	389636	307477	297646	241187	230081	135019	151051	276127	394918	346445	208003	279222	194596	349850	262111	270002	266838	223868	199468	436336	7.93422e+06	388407	178605	280138	415940	525422	673787	281091	333067
NA	NA	17-Propylestra-1,3,5(10)-triene-3,17beta-diol diacetate;Preg-5,16,20-triene-3beta,20-diol diacetate	13.3083671712638;13.3083671712638	MS1 mz matched	416.286	62.758	160110	156500	154800	156550	154552	155647	141989	153451	153416	153346	153392	154425	155935	153365	103722	149856	90454.5	132497	96252.2	40755.3	59148.2	130552	137000	150603	131423	130705	96123.6	219382	103334	93200.7	46201.1	144230	183663	419910	36042.6	94351.4	142948	105310	145231	206059	142451	95174.2	92299.6
NA	NA	(E)-Casimiroedine;Casimiroedine	-9.55344120806084;-9.58795752539394	MS1 mz matched	418.194	388.639	60395	60539	60069.5	61020.9	60698.8	60690.6	53193.3	60674.9	60201.6	60069.7	60183	60694.6	60703.2	60067.8	28837.1	70113.1	58683.6	12311.3	31255.5	2730.59	14210	46147.6	89460.2	54923.4	14251.9	61073.3	2288.6	8099.53	37260.8	3380.17	3813.41	57602.2	39200	15207.1	179588	4586.3	9403.74	5027.45	46528.9	17948.6	10770.2	9515.33	2988.31
NA	NA	Nevskin;Lucidone B;Z-Phe-Phe-CHN2	12.5576871141611;12.5576871141611;9.24476977159563	MS1 mz matched	418.265	75.046	121277	122725	121277	121287	121337	119449	111872	120171	119396	119364	119390	119408	121419	119378	50113.7	64180.1	34623.1	65986.6	60545.3	15523.2	31608.3	47113	68012.3	135379	82888.5	45588.3	50114.6	228642	42941.1	43075.3	28574.3	98177.7	229506	609211	266204	70742.4	224778	61938.9	68211.8	269136	103403	76477.7	76680.6
NA	NA	(9S,10S)-10-hydroxy-9-(phosphonooxy)octadecanoate;Melengestrol acetate;17-Hydroxy-6-methyl-16-methylenepreg-4,6-diene-3,20-dione acetate;17alpha-Acetoxy-6-methyl-16-methylenepreg-4,6-diene-3,20-dione	18.4487358724242;12.3665516577881	MS1 mz matched	419.225	193.117	32697.8	33221.3	34022.5	32701.2	32619.9	32014.2	30755.5	32404.3	32299	32713.7	31953.2	31692.8	32716.2	31807.2	25836.2	36785.9	22802.2	28611.4	21674.8	8319.36	12797.7	31446.5	34764.5	47688.9	28299.6	30126.5	22163.2	44528.4	24482.4	21940.3	10344.6	33815.7	32431.6	80165	0	25307	28223.2	26684.3	34452.9	47998.1	30260.3	21928.4	22802.8
NA	NA	NA	NA	Unmapped	421.318	32.269	57022.5	55842.9	54026.1	61417.2	61271.3	56886.3	56982.8	60692.6	60546.1	59320.8	60438.4	60348.6	60288.1	60286.5	74266.7	92279.3	136283	35325.4	43441.3	79032	51653.2	145558	90077.2	173262	146055	53862.2	125139	135320	114280	99954	93813.5	139638	65751.3	111686	66707.1	54406.2	47108.5	20271.8	31842.2	83860.8	38625.8	39250	39570.9
NA	NA	NA	NA	Unmapped	422.214	427.917	34925.9	34923.5	35192	33696	34273.6	35024.2	34200.4	34539.9	33571.3	34225.3	35298.6	34214.8	35000.1	34105.3	35707.8	23065.8	28839.9	17185.8	15289.5	27916.3	31380	10878.9	21982.7	31694.2	25206.2	48350.4	28824.6	28770.3	13450.5	21162.6	24605	17228.3	16164.6	35773.8	11953.4	29289.5	19537.2	34187	32190.9	33453.3	31993.3	30806.5	16402.6
NA	NA	Succinyladenosine;	19.566229731147;	MS1 mz matched	422.29	43.962	9782.6	9994.38	9995.69	9786.33	9922.61	9776.53	8596.67	9779.53	9782.53	10002.4	10206.3	9985.44	9986.81	10367.8	26880.1	37943.4	26719.3	14965.4	11517.4	25842	7415.66	36337.8	49703.2	62633.9	50298.8	27228.3	17765.2	17639.6	14817	18137.5	22745.6	14553.6	31456.6	24103.1	27981.9	33721.1	29990.8	35340.2	43756.4	32877.4	80824	57642.9	23152.6
NA	NA	Bortezomib;16-Methoxy-2,3-dihydro-3-hydroxytabersonine;Rhyncophylline;Rhynchophylline;Isorhynchophylline	8.10573983046695;-12.7536114193769;-12.7536114193769;-12.7536114193769	MS1 mz matched	423.163	259.548	342197	327117	322824	321673	326000	323365	302769	321077	327533	322340	326906	325839	320797	321935	319550	251586	209872	293775	230034	81478.5	116928	299925	419599	444434	216882	319879	148714	431626	351974	226413	163341	217569	209647	570605	143280	331211	212706	334421	341835	474099	327595	315316	298435
NA	NA	alpha-Tocotrienoxyl radical;Xanthommatin	4.21518808625323;-10.4173433412439	MS1 mz matched	424.328	32.797	132177	126461	125372	126222	124273	125814	105561	121827	124805	124222	125096	120700	124288	127335	316674	327214	199010	211873	244510	259746	265929	324935	228408	196058	301848	119914	186575	292.463	200540	218602	360811	291137	0	0	0	0	0	0	0	0	2072.6	0	0
NA	NA	Linoleyl carnitine;Linoelaidyl carnitine;Xanthommatin	5.0576983090421;5.0576983090421;10.6299421849427	MS1 mz matched	424.343	164.899	160526	165361	162320	160131	165806	149025	116856	159578	172435	149364	165533	185416	161279	168454	637330	1.30138e+06	582975	582341	914067	564435	253189	747078	544551	601245	876100	171286	200136	415078	278273	1.22576e+06	1.11795e+06	581120	384414	541188	448688	427706	1.5559e+06	299813	239118	918281	1.35822e+06	752971	464295
NA	NA	NA	NA	Unmapped	424.362	33.771	34959.3	29498	27219.5	27586.4	31362.3	28482.4	27068.8	27188.8	30835.8	26891.9	28500.1	27156.3	9430	27871.4	40023.5	31797.2	33997.4	44877.7	25086.3	40239.5	25203.1	49368.2	47888.2	86293.3	45583.1	17754	24828.3	90120.4	35478.7	69966.8	5366.24	64394.5	95483.9	55609.9	64387.6	88281.7	94130.9	40652.8	91174.4	87556.8	137568	87456.7	85160.6
NA	NA	Porson;Gingerenone B;Isogingerenone B;Burseran;(+)-Burseran;(+)-Eudesmin;Pinoresinol dimethyl ether	2.74850952481818;2.74850952481818;2.74850952481818;2.84846502680859;2.84846502680859	MS1 mz matched	425.137	35.935	94395.3	85585.7	84717.1	96120	91188.6	90894.8	94289.6	91438.5	92300.6	94118.1	94060.4	97753.3	93231.4	97979.8	118441	39570.3	91844.2	175073	85918.6	95100.4	85323.5	200440	89264.4	141859	101108	109550	269309	143918	232783	77981.8	53528.1	113080	221013	217574	168565	193272	178726	64433	233823	150738	213292	163226	213644
NA	NA	10-Octacosene-1,12-diol;28-Hydroxy-7-octacosanone;Octacosanoic acid;3-Methyl-1,2-didehydro-2,3-dihydrosqualene;3-Methyl-1,2-didehydro-2,3-dihydrobotryococcene;Showacene;20-Methyl-21,22-didehydro-20,21-dihydrobotryococcene;Isoshowacene	23.2140376651371;23.2140376651371;23.2140376651371;19.4469806090696;19.4469806090696;19.4469806090696	MS1 mz matched	425.753	157.653	39528.9	35756.7	35033	35100.7	35691.4	35275.9	33854.6	35743.6	35752.5	35732.2	35206.7	35586.3	35783.3	34443	36483.9	20622.5	29102.3	20625.7	20713.5	34196.8	16278.7	25256.5	35434.7	12790.7	8694.96	42015.3	21057.3	13026.3	28327.3	32147	39004.4	9438.34	546.359	6167.18	142136	51291.1	272.108	31108.1	47848.6	14721.4	24270.6	39436.8	47506.7
NA	NA	Risperidone;Trimipramine maleate	7.79036577322607;-13.6511915784224	MS1 mz matched	428.25	82.59	221554	227533	227577	227646	221821	221761	268174	227906	214479	221564	221571	281111	221420	221527	620284	529575	728914	475690	650620	228632	284010	471632	593032	559023	371203	491205	344603	740138	761682	716549	401073	703877	557373	1.42949e+06	1649.86	948438	406195	850561	693738	707273	410514	463387	635414
NA	NA	NA	NA	Unmapped	428.322	37.503	156094	156103	154094	155761	157345	154583	140209	156184	155969	154511	156800	143781	153890	154012	131605	144998	122348	162745	126164	69198.3	80778.8	196058	160832	172084	147014	181241	135876	245287	153591	119665	65672	171948	113740	294901	45646.3	221708	158573	205929	315133	224679	309731	236168	212619
Stearoylcarnitine	0.9391	NA	NA	MS2 forward	428.373	162.667	43467.9	42930.7	48335.5	42988.7	42884.6	43698.8	38876.3	44716.5	38395.6	44408.2	41890.4	39405.9	39661.8	38901.1	35841	94072.2	110346	67563.4	62421.1	75312.8	60642	80375.1	39407.8	79238.5	49631.1	36401.3	19931.6	49310.6	30478.1	89670.3	163854	45629.5	66324.9	87739.5	40999.7	41024.3	104161	38144.3	20162.5	98982.5	124528	90433.5	25619.9
NA	NA	NA	NA	Unmapped	430.104	346.783	42753.1	42308.9	42316.1	41518.9	43113.8	42328.1	41739.1	41306.4	42275.4	41639.1	42356.6	41966.3	41872.8	41181.4	35066.5	43611.4	39010.6	26347.3	35336.9	32936.6	43532.4	30197.6	43848.3	38563.7	40173.5	47074.4	42056.3	41585	36003.4	34371.5	41856.8	34932.9	34848.8	41121.2	34006.5	41975.7	37164.5	33197.6	31578.8	48306.5	42238.8	39699.9	36203.9
NA	NA	Ochratoxin B;Isorheagenine;6-Hydroxyprotopine;Corpaine	10.1936697750162;10.1936697750162;10.2947216253427;10.2947216253427	MS1 mz matched	430.162	291.81	94749.1	164064	93257	71971.8	71161.7	105528	100959	97932.2	99948.2	98985.9	98261.6	101198	101207	96274.9	125109	121228	64361.6	71418.8	103915	125656	62542.7	69143.6	104747	80493.5	110792	103710	102742	90003.9	61622.7	114969	116146	112327	119459	114555	122378	91124.9	119022	137790	124895	104420	151413	111771	52668.5
NA	NA	Austalide K;3beta,21-Dihydroxy-preg-5,7,9(11)-trien-20-one diacetate	12.1921288514698;12.1292983200812	MS1 mz matched	430.265	225.912	48775.4	49154.6	49082.7	48629.3	49140.3	49136.8	43582.5	48629.5	49146.5	48618.7	48080.1	49144.6	49142.2	48524.8	33908.4	50197.4	27230	34786.4	28892.1	11876.1	14534.4	35557.4	47225.1	60902	39632.7	40115.6	34612.6	52203.3	28958.4	29597.1	16185	45076.7	48126	102663	315.701	35040.9	45232.4	37110.4	45409	70687.9	44427.6	33235.7	33258
NA	NA	Hexadecanedioic acid mono-L-carnitine ester;	-17.7916123867608;	MS1 mz matched	430.301	53.112	247789	242566	240954	241132	242763	238208	220455	242905	240841	234123	242925	246816	237662	237459	199326	309591	171322	229727	177762	70560.8	100811	233038	253761	318976	222488	206203	156062	400557	164310	163069	84457.3	261047	330540	707983	70408.1	187612	250878	181238	285535	382836	301091	177625	181634
NA	NA	NA	NA	Unmapped	430.378	29.819	115486	147522	127390	122599	130181	126024	113479	135414	132002	133742	136809	122052	100888	93454.3	77301.1	120769	110876	163828	135933	120003	97082.7	87708.6	76998.8	116383	119677	160781	163880	101388	99896.3	137767	136036	92306.4	124788	114608	220198	123859	149592	98945.2	136232	113242	160489	124129	137412
NA	NA	MG(0:0/24:6(6Z,9Z,12Z,15Z,18Z,21Z)/0:0);Australigenin;25-Hydroxyvitamin D3-26,23-lactol;24-Oxo-1alpha,25-dihydroxyvitamin D3;Schidigeragenin C;7 alpha-Hydroxy-3-oxo-4-cholestenoate;MG(24:6(6Z,9Z,12Z,15Z,18Z,21Z)/0:0/0:0);Barogenin;Nuatigenin;(20S,22S,25S)-22,25-Epoxyfurost-5-ene-3beta,26-diol;Convallamarogenin;Hecogenin;Ruscogenin;2,22-Dideoxy-3-dehydroecdysone;7alpha-Hydroxy-3-oxo-4-cholestenoat…	16.7326538577568;16.7326538577568;16.7326538577568;16.7326538577568;16.7326538577568;16.7326538577568;16.7326538577568;16.7326538577568;16.7554286079149;16.7554286079149;16.7554286079149;16.7554286079149;16.7554286079149;16.7554286079149;16.7554286079149	MS1 mz matched	431.316	79.873	39077.1	39637	38589.8	38570.3	38575.3	39071.7	37822.8	39109.1	38539.6	38902.8	38541.8	38553.6	38537.9	39110	79447	50754.1	54836.2	44154.2	33681.9	93886.2	41937.6	34492.8	46899.1	70248.7	53765	80937	43550.9	69189.8	32821.5	69853	68469.2	61642.7	55055.7	23269.6	3233.97	38451.5	64864.6	37933.3	30788.7	62169.9	45918.7	54138.6	38229.8
NA	NA	4-O-Methylmelleolide;Clausarinol;Eplerenone;Armillarin;Armillaripin;Magnoshinin;Eplerenone;Estra-1,3,5(10)-triene-3,6alpha,17beta-triol triacetate;Estra-1,3,5(10)-triene-3,6beta,17beta-triol triacetate	1.83798215671206;1.83798215671206;1.83798215671206;1.83798215671206;1.83798215671206;1.93141450513953;1.93141450513953;1.93141450513953;1.93141450513953	MS1 mz matched	432.239	34.996	874073	853970	837807	851796	879945	874832	880271	878673	883849	877879	877130	740082	866415	910925	1.4199e+06	580536	1.00709e+06	1.60604e+06	891824	1.10097e+06	779388	1.85484e+06	891651	1.2821e+06	823342	1.52561e+06	1.97292e+06	2.0148e+06	1.87357e+06	851459	642092	2.26268e+06	3.20434e+06	2.41675e+06	1.72655e+06	2.62004e+06	3.04372e+06	1.03772e+06	2.56051e+06	2.60838e+06	2.96575e+06	2.72771e+06	1.97367e+06
NA	NA	4-O-Methylmelleolide;Clausarinol;Eplerenone;Armillarin;Armillaripin;Deacetylvindoline;17-O-Deacetylvindoline;Desacetylvindoline	13.9093216864286;13.9093216864286;13.9093216864286;13.9093216864286;13.9093216864286;-13.2781124801956	MS1 mz matched	432.244	280.418	57530.3	60562.4	59692.8	60891.2	59701.9	61524.9	47152.6	60816.2	59720.6	59700.3	59704.1	60882.6	59709.5	60816	47010.4	48475.1	31531.9	36032.8	33385.8	9666.46	14554.2	44216	62063.6	79526.8	45722.3	45576.7	30850.4	84114.4	41924.2	38721.3	20640.4	52104.3	55984.2	129678	0	51841.4	68178.1	51474.4	63293.7	94140.6	56256.6	43620.7	50778.5
NA	NA	NA	NA	Unmapped	432.281	101.279	4.35645e+07	4.33067e+07	4.35634e+07	4.45568e+07	4.40433e+07	4.41763e+07	4.33401e+07	4.29184e+07	4.42074e+07	4.3026e+07	4.35659e+07	4.35292e+07	4.18746e+07	4.35657e+07	1.05889e+07	8.35458e+06	7.72686e+06	7.39624e+06	7.07549e+06	4.3843e+06	4.62466e+06	8.5508e+06	1.15551e+07	1.01998e+07	6.00466e+06	8.8163e+06	5.96008e+06	1.02474e+07	7.6841e+06	7.88064e+06	7.43253e+06	5.93188e+06	5.92385e+06	1.26142e+07	58771386	1.01159e+07	4.83131e+06	7.52572e+06	1.24711e+07	1.16788e+07	1.63119e+07	8.68671e+06	1.04829e+07
Glycochenodeoxycholate	0.6168	NA	NA	MS2 reverse	432.31	201.808	21792.4	21697.8	21707.9	21707.1	21733.3	21200.7	20298	21752	21185.5	21778.1	21164.1	21282.1	21174.8	21156.7	13169.5	81660.8	37062.4	10108.3	6265.68	16005.4	12962.8	6533.56	6653.47	10630.4	30683.6	23485.6	2190.7	6827.99	11774.8	24940.5	10449.2	2879.36	3629.24	2733.96	70970.6	32139.7	68487.7	81982.2	19939.7	62893.5	4705.16	5144.23	4171.23
NA	NA	2,3,4,5,6-Penta-O-acetyl-D-glucose;Monotropein;Monotropein	-21.2635519917233;-21.2635519917233;-21.2635519917233	MS1 mz matched	432.369	31.303	60288.8	76829.2	65008.4	65217.4	61530.4	65944.4	59192.5	64943.4	67076.1	60688.6	64120.5	59330.8	64129.9	63529.8	138138	64407.1	127242	103611	104325	24560.2	63798.7	75762.6	122187	82660.6	49706.2	15984.2	8787.95	121744	62987.9	23006.8	20053.8	56458.3	35993.1	56500.5	3680.5	59334.8	7427.62	21368.7	80745.9	72512.1	47694.3	17755.8	62377.3
NA	NA	NA	NA	Unmapped	433.006	344.339	2.69124e+06	2.70885e+06	2.73973e+06	2.71142e+06	2.71149e+06	2.67547e+06	2.69033e+06	2.69084e+06	2.70014e+06	2.71996e+06	2.72791e+06	2.70894e+06	2.62641e+06	2.6633e+06	2.57832e+06	2.6846e+06	2.57659e+06	2.64315e+06	2.36815e+06	2.32405e+06	2.66692e+06	2.5484e+06	2.59148e+06	2.66227e+06	2.63855e+06	2.61013e+06	2.51004e+06	2.62133e+06	2.60649e+06	2.54199e+06	2.70919e+06	2.48134e+06	2.27184e+06	2.64562e+06	2.65154e+06	2.38766e+06	2.6904e+06	2.6316e+06	2.31993e+06	2.46894e+06	2.7154e+06	2.64998e+06	2.21268e+06
NA	NA	Risperidone;Trimipramine maleate	7.79036577322607;-13.6511915784224	MS1 mz matched	433.205	82.9085	165424	165331	165296	230247	161883	165273	170670	213965	159105	217248	165231	170229	160955	178589	152270	149229	105723	122614	111879	57903.8	57930	169221	244229	180080	109956	164795	103795	197770	135372	114247	110571	103599	161232	315686	0	186592	132861	154077	213459	217484	187658	154822	185883
NA	NA	beta-Citraurol;	-15.9574144540226;	MS1 mz matched	435.312	46.861	14161.1	14161	14158.9	14027.1	14875.3	14339.7	14019.8	13853	13796.6	13405.2	14174.8	14017.6	14162.3	14019.9	9235.88	9841.64	8935.84	8575.4	7555.49	4062.55	6761.15	10619	11379.5	8217.87	6563.93	11616.7	8014.24	11128.5	8809.55	9155.32	5184	7419.59	3222.03	8472.05	59619.9	9072.02	4738.94	10244.1	15756.7	12820.8	12952.2	8770.6	12534.5
NA	NA	4-O-Methylmelleolide;Clausarinol;Eplerenone;Armillarin;Armillaripin;Magnoshinin;Eplerenone;Estra-1,3,5(10)-triene-3,6alpha,17beta-triol triacetate;Estra-1,3,5(10)-triene-3,6beta,17beta-triol triacetate	1.83798215671206;1.83798215671206;1.83798215671206;1.83798215671206;1.83798215671206;1.93141450513953;1.93141450513953;1.93141450513953;1.93141450513953	MS1 mz matched	437.194	34.9005	63149.3	52539.1	57087.2	60416.5	60641.5	63077.6	63010.5	59554.8	62847.2	61823.3	60651.5	63359.5	62662.9	62649.7	231474	50258.1	100019	133088	69121	86699	73555.9	263056	88698.7	160514	103123	58648.5	210339	112505	174751	67540.2	89966	112403	321034	111634	103500	426237	170093	37999.7	184576	140755	261412	212033	153518
NA	NA	NA	NA	Unmapped	437.237	102.888	1.33893e+07	1.25642e+07	1.25206e+07	1.26382e+07	1.25191e+07	1.25863e+07	1.21499e+07	1.25184e+07	1.23845e+07	1.26801e+07	1.26415e+07	1.26071e+07	1.25174e+07	1.25334e+07	2.30851e+06	1.99911e+06	1.79324e+06	1.46807e+06	1.52822e+06	962221	1.13519e+06	2.07711e+06	3.15433e+06	2.14365e+06	1.29172e+06	2.55571e+06	1.44885e+06	2.61839e+06	2.29411e+06	1.49587e+06	1.65133e+06	1.451e+06	1.37849e+06	2.84037e+06	1.82972e+07	2.67195e+06	1.12923e+06	2.1117e+06	2.75166e+06	2.40183e+06	5.81398e+06	2.1228e+06	2.2236e+06
NA	NA	LPA(0:0/18:1(9Z));LPA(18:1(9Z)/0:0);DHAP(18:0);Stearoylglycerone phosphate	-11.2323186686931;-11.2323186686931;-11.2323186686931;-11.254782136289	MS1 mz matched	437.254	285.573	34697.1	34721.9	30455.1	35392.3	34714.5	35921.1	34704.6	35263.8	34723	34724.3	36551.3	34745.1	31385.2	38654.6	40098.3	30934	26050.5	25542	31634	6104.22	8696.55	45977	49433.4	60130.7	29578.8	35590.9	20281.1	67352.2	38358.3	33281.9	15028.2	31302	33850.6	88557.2	0	39315.6	25896.3	34701.2	48945.2	66780.7	42073.6	26898.7	30736.2
NA	NA	NA	NA	Unmapped	438.379	33.309	53416.5	55963	53210.1	53439.7	52258.1	52218.8	45789	52212.1	52467.8	52198.8	53244.1	52248.4	52950.7	55510.9	77570.2	64392.4	63653.7	80356.2	47471	77386.6	60350.6	87147.9	100684	158808	90298	28281	44275.9	156718	61200.1	111138	85747.7	97950.5	175708	97005.4	107920	173805	170417	68250.1	178055	184009	253487	177109	164075
5,10-methylene-THF	0.9892	NA	NA	MS2 reverse	440.175	388.625	51617.3	52579.7	52582.2	52624.8	52460.8	53095.4	46781.5	51905	52030	53163.4	52584.3	51321.8	51947.3	52589.5	20822.4	52954.9	44441.5	7909.49	22725.1	565.72	11046.7	32441.4	63849.4	44947.4	10441.9	45920.1	623.78	5495.37	25196.8	1528.66	1801.65	40930.8	27152	11395.7	180188	3325.07	6120.13	3987	35677.5	13105.8	7662.9	6652.87	1288.27
NA	NA	Propylene glycol alginate;	-15.2242518782841;	MS1 mz matched	441.146	450.876	129113	116187	116455	116826	109373	116814	105166	100145	116854	117615	116823	112747	116810	116123	116535	74924.9	88556.1	70314.6	84590.3	84482.7	97413.9	74223.2	88685.3	124777	76145	170215	126747	96685.5	91208	74098	99696.7	56952.3	84836.7	107982	40802.3	128718	133337	86631.7	118039	118857	169424	110887	65219.2
NA	NA	Mandelonitrile rutinoside;	-23.7918596908926;	MS1 mz matched	442.161	132.617	18104.3	16972.4	15108	12137.1	27266.1	22549	19259.4	31506.6	21370.3	18464.6	20247.5	14657.1	18697.2	20231.6	11925.7	4079.26	7263.17	7949.32	75940.2	27346.1	33579.2	4449.49	14402.4	33342.2	54234.3	7475.62	13586.5	28193.5	19003.4	30116.9	11164.4	25055	30290.2	17983.4	0	0	30732.7	6591.24	328.896	30471	7979.03	45782	3809.03
NA	NA	(S)-3',4',5,7-Tetrahydroxy-5',8-diprenylflavanone;Kuwanon E;3-Methyl-2-butenyl-(-)-piperitol;(卤)-2',4',5,7-Tetrahydroxy-3',8-diprenylisoflavanone;Dulxanthone C;beta-Mangostin;Glisoflavanone;1,7-Dihydroxy-3,6-dimethoxy-2,8-diprenylxanthone;2,2-Dimethyl-3-(4-methoxyphenyl)-4-ethyl-7-hydroxy-2H-1-benzopyran-8-methanol diacetate;Bisphenol A ethoxylate diacrylate;Sophoraflavanone G	12.7570617066196;12.7570617066196;12.7570617066196;12.7570617066196;12.7570617066196;12.7570617066196;12.7570617066196;12.7570617066196;12.7301865255425;12.7301865255425;12.7301865255425	MS1 mz matched	442.228	272.906	55087.3	60810.3	53840.4	61192.8	64239.8	55127.7	55025.4	53392.2	57943.4	56270.7	54032	63512	56286.5	54108.5	42538	45525.9	25917.9	39625.7	43746.9	10093.4	13561.7	47949.9	72208.6	99127.3	45932.9	51914.3	23289.7	84376.2	49307.5	33830.9	21076.2	47699.4	58447.1	164293	0	61443.3	48424.3	57134.7	78461.4	94248.6	52110.2	49922.2	49503.2
NA	NA	NA	NA	Unmapped	442.302	42.2695	276975	273862	268270	265428	265303	251709	249788	267487	268066	264737	268380	268376	264748	264757	13832.5	21035.7	12159.2	15040.5	13023	6639.7	8763.01	15639.6	22022	15836.1	11988.2	10183.8	8269.23	10021.1	10032.8	10500.5	6428.16	15632.9	11877	34612.3	4788.29	13179.7	9186.26	11185.7	19086.6	10746.5	19576.3	12281.5	14191.3
NA	NA	Perindopril erbumine	-0.339889	MS1 mz matched	442.32	44.889	18954.8	27096.5	25145.7	23236.9	20832.5	19819.7	20725.4	25861.1	28318.5	15792.7	24219	21914.9	20851.2	18370.9	37653.1	34623.8	39763	25896.6	9155.31	28983.2	10288	22880.6	13810.7	10284.8	20607.5	31009.3	22377.7	13091.2	12435.9	28112.9	16841.4	25795.8	4802.88	14996.5	41646.4	13037.8	8458.57	10862.4	44163	11402.1	18040.6	11624	14538.2
NA	NA	LPA(18:0e/0:0);	20.3261701490924;	MS1 mz matched	442.338	37.333	548407	509280	508679	514890	518239	509396	493896	510198	514958	508578	515010	496954	516228	511822	317215	476048	536514	512602	161546	194734	217284	414139	208145	238486	275249	673563	447730	115614	225344	209309	121995	370431	44630.5	119089	14353	107685	77163.6	107532	145737	99057.1	149282	117877	106710
NA	NA	NA	NA	Unmapped	443.26	260.681	88760.3	79035.3	79045.1	80550.9	81679.2	79112.3	81381.7	77778.8	81641.4	80182	81084	80678.7	78663.9	76397.2	77242.5	56423.5	48279	82574.6	48233.4	17767.5	25004	88502.7	89365.6	96086.8	46466.5	73159.8	30242.6	95940.6	152533	65417.3	42397.5	44229.1	42885.4	133793	31236.1	75640.4	43130.6	81055.3	79747.8	112136	78666.3	70381.1	74173.9
NA	NA	NA	NA	Unmapped	444.28	210.763	37140.8	37761.3	37499	37403.2	37154.1	37016.6	35215.9	37400.3	37459.6	37153.5	37154	37542.3	37498.9	37499.8	27822.5	43893.4	23420.3	29462.9	24950.7	9087.88	13628.2	31046.2	38539	51877.4	34640	35265.5	28190.9	47462.7	25392.2	22966.9	11560.7	38667.4	40264.5	85091.3	0	26688.5	36196	26890.3	36945.5	51262.6	32107.4	25230.8	23837.7
NA	NA	Azafrin	14.0754	MS1 mz matched	444.318	47.0425	228779	228794	228769	223835	233239	225913	225816	225877	250025	226540	225864	225814	232052	224730	210763	292647	190623	222940	192977	89944.3	112768	251898	266586	319836	246733	222176	176561	387819	160129	183287	88108.2	268025	322173	676562	92096.8	193505	270779	188294	314793	409285	318456	205428	208411
NA	NA	Galactosylsphingosine;Glucosylsphingosine;Psychosine;Galactosylsphingosine;O-Galactosylsphingosine;D-Glucosylsphingosine	16.7927769476065;16.7927769476065;16.6906802926197;16.6906802926197	MS1 mz matched	444.333	33.861	72420.7	68233.9	68859.5	68845.1	68900.1	68141.8	65476.4	68155	68166.2	71421.6	72145.6	89290.9	71790.8	69377	18542	13627.8	46537.2	50447.7	39487.3	28092.8	124414	96210.7	44825.4	44046.4	69271.2	52655.2	101316	83700.3	185613	45685.9	103350	79217.2	116027	83765.8	90517.1	78538.8	126228	216800	87605.1	84592.8	144742	98800.6	57404
NA	NA	N-Oxide abiraterone sulfate;	24.3629554038861;	MS1 mz matched	446.203	168.871	28186.2	28638.2	26636.8	26641.9	27660	29193	25705.1	26607.5	27299.6	26585.1	26576.9	26594.8	27103.5	26568.2	30673.3	8809.91	17955.1	11170.2	21341.4	15928.9	19037.6	6032.42	17920.1	22745.3	12480.3	8664.3	21359.6	19307.9	17531.5	18117.8	8746.33	29018.3	10015	13497.3	10915.1	3920.93	10091.3	1234.52	0	9895.13	21429.4	33490	3234.34
NA	NA	Irbesartan;Aspidoalbine	-12.7489168065482;-9.5742695942701	MS1 mz matched	446.261	260.373	1.60796e+06	1.65906e+06	1.66373e+06	1.68489e+06	1.6742e+06	1.6569e+06	1.65857e+06	1.68418e+06	1.66881e+06	1.68279e+06	1.67629e+06	1.68395e+06	1.66197e+06	1.69426e+06	1.75395e+06	1.4461e+06	1.12965e+06	1.17102e+06	1.54362e+06	580967	693003	1.68068e+06	2.31167e+06	2.01012e+06	1.2796e+06	1.87059e+06	1.04348e+06	2.00074e+06	1.62885e+06	1.32641e+06	938570	1.36388e+06	1.23286e+06	2.11832e+06	763057	2.04153e+06	1.11606e+06	1.61968e+06	2.06281e+06	2.22283e+06	1.3989e+06	1.69051e+06	1.69204e+06
Dethiobiotin	0.6133	NA	NA	MS2 reverse	446.296	60.323	159903	154323	155429	156473	154376	157657	142381	153840	156675	151248	156676	153728	149742	153687	50350.5	52707.9	38071.7	42206.3	41381.9	20820.8	32624.2	50687.8	67724.3	70181.7	45370.9	53506.4	37211.1	111429	53277.9	43680.8	35044.5	52407.1	81399.7	184692	474860	62774.8	67963.7	62801.2	75459.3	101837	67163.8	50867.8	65873.9
NA	NA	3-Hydroxystigmast-5-en-7-one;4alpha-Formyl-4beta-methyl-5alpha-cholesta-8-en-3beta-ol;(6beta,24R)-6-Hydroxystigmast-4-en-3-one;3-beta-Hydroxy-4-beta-methyl-5-alpha-cholest-7-ene-4-alpha-carbaldehyde;Stigmastane-3,6-dione;Mangiferdesmethylursanone;4alpha-Hydroxymethyl-4beta-methyl-5alpha-cholesta-8,24-dien-3beta-ol;Cholesteryl acetate;(3alpha,5alpha,7alpha)-14-Methylergosta-9(11),24(28)-dien-3,7-d…	1.32877202277879;1.32877202277879;1.32877202277879;1.32877202277879;1.32877202277879;1.32877202277879;1.32877202277879;1.32877202277879;1.32877202277879;1.40067335028243;1.40067335028243	MS1 mz matched	446.4	30.096	229648	263829	223483	200180	196928	194717	185101	218854	243386	244260	209762	232975	148169	134388	163195	249930	195033	387275	237465	192238	196877	106276	198863	201970	187820	181147	217209	150256	131487	192299	211139	130186	235331	219499	374026	192702	195375	176460	296791	195147	361920	174496	296843
NA	NA	(S)-3',4',5,7-Tetrahydroxy-5',8-diprenylflavanone;Kuwanon E;3-Methyl-2-butenyl-(-)-piperitol;(卤)-2',4',5,7-Tetrahydroxy-3',8-diprenylisoflavanone;Dulxanthone C;beta-Mangostin;Glisoflavanone;1,7-Dihydroxy-3,6-dimethoxy-2,8-diprenylxanthone;2,2-Dimethyl-3-(4-methoxyphenyl)-4-ethyl-7-hydroxy-2H-1-benzopyran-8-methanol diacetate;Bisphenol A ethoxylate diacrylate;Sophoraflavanone G	12.7570617066196;12.7570617066196;12.7570617066196;12.7570617066196;12.7570617066196;12.7570617066196;12.7570617066196;12.7570617066196;12.7301865255425;12.7301865255425;12.7301865255425	MS1 mz matched	447.184	272.403	64120.4	68135.5	67910.4	63789.8	64189.4	62418.9	62699.1	62789	63311.9	62770	62738.1	63581.7	62735.6	63417.5	49496.5	50538.5	30204.9	59169	49302.2	12531.4	16579.4	63577	72558.4	94838.5	54592.8	52841.1	22101.3	105266	68926.5	40070.3	26061.9	52166.3	69293.4	212350	0	63649.8	55454.9	70602.3	82389.8	119347	72356	55413.1	58267.9
NA	NA	LPA(18:0e/0:0);	20.3261701490924;	MS1 mz matched	447.293	37.602	59534.6	54574.9	53495.8	54254.1	53497	54947.3	53416.3	55066.2	53467.7	53843.9	53455.2	49343.7	53137.5	53450.2	35294.7	51084	73676.9	72080.4	16671.6	20414.5	28015.1	52316.1	15767.1	28970.6	36702.3	71183.9	63771.9	8563.62	25257.1	21536.5	12146.7	20850.4	5872.38	10668.1	10875.3	11935.3	9709.44	12719.6	3438.06	12939.9	10457.8	5746.37	7214.29
NA	NA	S-Adenosylhomocysteine;S-Adenosyl-L-homocysteine;S-Adenosylhomocysteine	6.27796008411706;6.24802145993047	MS1 mz matched	448.144	377.509	108188	113274	112266	108230	113449	108965	158328	110523	113439	109811	108032	112576	108123	108132	164594	168058	176780	174644	173646	144270	216002	151849	162126	199852	207887	160081	188775	199204	186600	72680.2	140680	181853	90767	190568	146841	148388	110704	90173.2	145110	146488	154327	72868.6	142443
NA	NA	Geranyl arabinopyranosyl-glucoside;Kenposide B;L-Linalool 3-[xylosyl-(1-&gt;6)-glucoside];Neryl arabinofuranosyl-glucoside;Acuminoside;Atractyloside A	10.6699483708908;10.6699483708908;10.6699483708908;10.6699483708908;10.6699483708908;10.7756985910534	MS1 mz matched	449.236	210.9	39415.9	38204.3	38529.9	38150.9	38526.8	38104.8	35168.3	38543.9	37767.3	38369.7	38557.5	37564.2	38542	37923	29985.4	41227.9	27284.8	34729.9	25562.8	9651.86	14623.9	34912.7	39232.8	56024.8	31550.6	35155.5	25252.9	53808.9	28778.4	24880.8	12023.7	37003.7	32550.6	94877.2	0	28939.5	29832.8	31629.3	41693.6	58979.7	36920	25677.9	25645.2
NA	NA	Chenodeoxyglycocholic acid;Deoxycholic acid glycine conjugate;Chenodeoxycholic acid glycine conjugate;Glycoursodeoxycholic acid;Glycodeoxycholate;Glycodeoxycholic acid;3alpha,12alpha-Dihydroxy-5beta-cholan-24-oylglycine;Glycochenodeoxycholate;Glycochenodeoxycholic acid;Chenodeoxyglycocholate	6.15716233991696;6.15716233991696;6.15716233991696;6.15716233991696;6.20946460394746;6.20946460394746	MS1 mz matched	450.317	57.551	28067.2	28065.4	28068.1	28107.7	28068.7	27765.7	26651	28434.7	27440.8	27755.5	27758.4	27759.5	28076.4	26740.6	11501.2	13485.8	9066.62	10843.7	9995.41	1815.1	4274.62	10863.4	13405.4	10895.7	7498.92	16058.2	15189	15619.9	11383.9	11725.2	2702.27	8573.87	3691.21	14346.6	75279	12448	2681.65	7645.32	21448	16694.8	15703.1	9758.4	13097.7
Glycodeoxycholic acid	0.8989	NA	NA	MS2 reverse	450.318	202.05	9926.15	9689.9	9853.81	9854.74	9866.48	9606.32	8892.44	9878.73	9584.39	9584.86	9581.03	9590.14	9883.75	9612.28	3694.04	14638.9	21830	5869.41	4547.16	3041.59	7999.21	4502.72	2806.05	5760.11	20186.2	5598.81	519.357	4984.53	11308.9	13279.1	1914.95	2845.03	1507.43	2691.54	498.683	27068.9	13221.8	45576.8	17659.6	41020.2	4562.93	3519.43	3781.71
NA	NA	NA	NA	Unmapped	450.359	162.149	9085.39	9102.67	8835.71	8803	8062.71	9114.03	8641.19	9145.71	6921.12	8593.48	8763.23	9081.08	9241.85	9415.96	20433.5	34459.4	36696.2	15730.3	19008.4	25176	16419.5	20290.1	17177.1	27040.2	27575.2	5656.17	10509.9	20899.2	9804.34	44582.6	52484.4	20315.7	11455.3	22261.6	20583.4	14458.9	33547.6	27519.6	6578.99	59720.3	57542.8	27803.9	17587
NA	NA	Irbesartan;Aspidoalbine	-12.7489168065482;-9.5742695942701	MS1 mz matched	451.216	260.551	740427	713746	721503	721664	716702	712451	671429	711151	713472	722597	712540	717185	698481	709519	732462	597284	500496	689842	564863	198170	264265	746648	929004	910389	456944	709566	328367	856408	700782	599991	384162	473598	419036	1.21895e+06	317165	734686	402469	710858	819934	1.0124e+06	699903	711198	714420
NA	NA	Sofalcone;D-Phe-Pro-Arg-CH2Cl	23.370059843005;0.355386075871246	MS1 mz matched	451.215	156.203	58801.3	57758.9	56879	56810.4	57596.8	77550.2	56789.9	83791.7	58935.3	58838.8	55839.4	58952.6	56869.9	54651.9	30753.6	47252.6	28519	31310.8	27014.4	3195.1	15945.4	31762.1	65814.2	77290.1	47052.3	22943.9	28321	91632.4	35528.6	31094.3	9851.33	64170.5	133899	217782	0	26790.4	137530	29586.1	44795.3	86290.6	67433	26974.1	28118
NA	NA	Cytochalasin Opho;Terpendole G	12.3900813582004;12.2985612013587	MS1 mz matched	452.278	193.115	141082	136834	142619	139970	141015	138855	136734	141621	135023	148104	132340	141148	132665	157362	123273	143937	100117	98686.7	117874	47022.1	56252	128925	162316	167127	100665	126932	90512.8	219418	122213	150595	86834.1	97938.5	75831.7	205523	0	137209	65302.2	119660	166150	155098	154673	123924	128285
NA	NA	Bis(3-azidopyridinium)-1,10-decane perchlorate;DAPA	2.43689	MS1 mz matched	452.395	33.027	22750.5	24950.3	23413.3	23343.3	23283.5	23754.4	19856.8	22277.8	22651.2	23549	23263.4	23065.8	22691.4	22931	36014.3	24805.1	36871.6	33148.6	20503.2	30828.6	24376	33804.1	41717.4	57881.6	34973.3	10101.9	13921.7	64592.5	22729.3	38875.4	33929.3	36232.9	70081.2	37500.9	37886.3	70265.2	65016.7	25264.4	71146.4	77059.5	107628	69633.8	62578.8
NA	NA	4-O-Methylmelleolide;Clausarinol;Eplerenone;Armillarin;Armillaripin;Magnoshinin;Eplerenone;Estra-1,3,5(10)-triene-3,6alpha,17beta-triol triacetate;Estra-1,3,5(10)-triene-3,6beta,17beta-triol triacetate	1.83798215671206;1.83798215671206;1.83798215671206;1.83798215671206;1.83798215671206;1.93141450513953;1.93141450513953;1.93141450513953;1.93141450513953	MS1 mz matched	453.168	35.0585	49305.9	44323.8	47368.2	48719.9	50356.3	51527.9	53597.8	50185.1	49524.4	55353.7	51212.2	45345.1	51186.5	51215.6	116775	22955.7	60169.8	115126	36384.7	91838.3	47406.9	187080	70063.9	96954.3	68487.1	46695.7	135301	87231.9	176246	41896.3	46942.6	97236.1	225406	95487.3	76733.1	238931	131568	33283.6	141230	148207	310689	162843	120764
NA	NA	NA	NA	Unmapped	453.211	102.919	5.26494e+06	4.92863e+06	4.92914e+06	4.92837e+06	4.87436e+06	4.85579e+06	4.73661e+06	4.92326e+06	4.85373e+06	4.90891e+06	4.933e+06	4.87839e+06	4.85317e+06	4.90187e+06	910973	757583	756729	601190	565426	359637	438656	772067	1.06414e+06	813434	503055	831400	540448	955424	904252	633102	717142	563611	525363	1.11425e+06	5.89425e+06	1.029e+06	446850	830736	982776	1.09151e+06	2.16196e+06	739960	821771
Alfuzosin	0.7322	NA	NA	MS2 reverse	453.229	160.177	204168	276008	209810	228366	273884	228007	255529	240408	270653	259193	257504	237607	237374	250301	247271	264727	219416	215651	456987	254266	321404	265797	306721	293279	404295	312675	342602	199713	188274	248505	242693	281514	398747	262673	62431.3	256243	290485	285551	326493	166569	307160	274081	292831
NA	NA	NA	NA	Unmapped	454.166	440.75	222765	202872	205416	205278	202899	205312	202775	200463	204399	205334	205341	205332	202860	196626	209769	141714	174718	108022	146105	164727	193473	92452.7	148776	235673	170622	262765	215851	242922	188257	114911	121113	143285	119245	196069	101788	139595	174119	129787	157213	185796	190745	185625	127125
1-Palmitoyl-2-hydroxy-sn-glycero-3-phosphoethanolamine	0.9755	NA	NA	MS2 forward	454.293	192.322	48797.6	53994.1	49460.7	49443.5	49890.9	49860.1	44936.4	50083	47064.8	46419.7	47108.6	47216.3	47145.4	50036.3	40280.9	25992.8	30542.6	37033.3	33591.2	65512.7	39381.7	34926.2	61497.5	43070.8	36178.5	26276.3	52374.3	41793	20223.8	69955.2	77153.9	51376.8	42732	35817.4	32363.9	57976.1	73294.8	38428.2	76051.6	42632.2	55922.1	89421.5	55828.3
NA	NA	NA	NA	Unmapped	454.389	160.448	8371.18	10067.4	10057.3	10080.7	10005.1	10186.1	9435.47	10509.3	9444.15	9682.77	9389.13	9581.61	9525.92	9529.66	11045.3	31840.4	24359.8	16650.8	22116.7	25773.5	17472.4	28151.3	13679.5	19726.3	24522.4	8401.71	6502.19	18187.4	8092.86	33028.4	56043	25863.7	19901.6	36255.9	6632.97	10229.9	55736	11126.1	4392.1	60979.9	31156.7	37301.4	20763.4
NA	NA	Methyl cellulose;Ethyl cellulose;Rhodojaponin IV	15.6478467410833;15.6478467410833;-18.0074394060418	MS1 mz matched	455.249	90.053	6681.2	7266.18	7149.65	7146.87	7146.78	7258.36	6087.86	7261.45	7144.71	7148	7287.86	7583.17	7145.45	7158.74	54808.7	42047.5	44449.8	39652.2	38187.7	31675.6	29627.4	49055.5	50033.8	53581.4	34983.4	41290.8	42880.3	51472.3	42655.4	42271.7	47623.2	33673.4	44925.3	56611.8	0	56826.5	39803.6	44270.2	54200.2	58734.1	28642	48810.5	48323.1
NA	NA	NA	NA	Unmapped	456.332	253.772	35007.3	34572.5	34276.4	34161.3	34307.5	34304.4	30126.8	34348.3	33623.7	34183.7	33442.6	33436.4	33433.2	33424.8	15347.2	39176.1	35813.9	16579.2	41373.6	13482	14821.8	62482.5	8135.7	45151	14536	21675.2	14268.8	14564.4	28475.6	52905.5	103500	27477.1	23644	29055	20655.4	34054.6	195064	18242.6	5491.56	22260.2	38170.6	40674.8	32377.9
NA	NA	NA	NA	Unmapped	456.967	347.219	358189	378900	376915	369970	352562	351620	355609	355897	355662	356535	358216	358818	358206	352183	338056	348018	348361	375731	617648	605417	367951	359310	346193	341536	342076	338240	354014	351143	374817	358371	354117	354842	353492	640203	364043	336749	353227	358253	598657	333004	361267	353959	592888
NA	NA	Callystatin A	1.534	MS1 mz matched	457.325	49.441	30928.5	29773.4	29806.1	40690.1	29797.1	29799.6	28448.5	38763.1	30778.3	37533	29735.4	29744.9	35317.3	30075.3	4966.01	11151	8208.98	50771.8	15781	2743.56	13090.4	27105.4	19879.4	17962.4	12456.8	19905.7	24537.2	33425.8	18056.3	40427	8151.4	16154.8	7129.09	18685.4	83687.9	6698.1	9691.51	23142.1	35135.5	43563.4	22808	14077.5	28310.9
NA	NA	NA	NA	Unmapped	458.296	197.241	33686.8	33456	33676.6	33661.1	32421	33705.8	29362.6	33680.4	33683.1	32850.2	33727.9	32758	33274.8	34420.6	24895.6	39019.7	18177.9	23983.9	20283.4	8365.88	11085.6	27190.1	32790.9	41391.3	27447.7	30797.3	24794.8	38478.5	21016.7	20989.6	10000.9	31717.4	29952.4	63660.4	0	24424.4	26625.5	22894.6	33089.4	40802.1	29057.2	22246.4	22245.1
NA	NA	Bolegrevilol;Suillin;2-Acetoxy-3-geranylgeranyl-1,4-dihydroxybenzene;13'-Carboxy-gamma-tocotrienol;	14.3999675189547;14.3999675189547;14.3999675189547;14.3999675189547;	MS1 mz matched	458.333	44.1775	229310	229309	226296	229985	229252	225431	197805	225341	225309	225255	225309	232760	229660	225267	225693	293654	190096	218554	179287	87353.6	109119	237135	246598	266385	200346	223348	161018	334846	168499	172289	97933.7	235531	232580	483917	152359	205615	203231	205547	311656	321179	310186	210598	205179
NA	NA	NA	NA	Unmapped	458.348	247.917	34832.5	31904.5	31825.6	31143.5	31084.5	31085.1	29021.3	31059.4	31898	30465.6	31033.4	31034.3	31896	30663.5	14554.2	44340.7	32872.4	22393.6	47875.9	13157.2	16277.7	30289.5	12756.8	36421	19994.3	28117.7	15411	13306.3	21948.4	39626.4	61125.8	30005.5	23803.9	30007.1	25230.6	36592.1	156853	20090.7	7501.96	16966.8	46640.9	42778.4	24561.4
NA	NA	Lucidenic acid A;Prednisolone tebutate;Prednisolone butyl acetete	1.72628681122517;1.81117200724045	MS1 mz matched	459.268	286.077	88340.8	90345.6	90334.6	89639.8	88505.8	68107.2	84023.5	90349.4	93103.6	85969.4	88813.1	91789.5	90285.9	90333.6	95635.4	79406.2	71908.2	54074.4	89213.8	27125.1	34436.4	109125	135292	147740	82257.9	95944.4	65607.1	145736	103606	88594.6	54266.7	86693.2	76442.9	175146	0	113264	56456.8	95897.7	130037	168829	88704.7	81186.5	111020
NA	NA	Lucidenic acid A;Prednisolone tebutate;Prednisolone butyl acetete	13.4443504898398;13.5292366805435	MS1 mz matched	459.28	109.513	1.02726e+06	1.01114e+06	1.02357e+06	1.01834e+06	1.02041e+06	1.01766e+06	944184	1.03101e+06	1.02041e+06	1.02051e+06	1.02124e+06	994003	1.01324e+06	1.00004e+06	123737	105523	89670.1	79578	71145.1	52730.5	49165.3	91669.3	141944	105847	64680.5	105719	73636.3	107553	90531.4	83699.1	86429	63555.5	56950.8	117463	2.17856e+06	138551	51964.5	101234	144544	121887	259337	103281	118243
NA	NA	Thioguanosine 5'-diphosphate;Militarinone A	8.47003697194167;16.9619918560664	MS1 mz matched	460.27	34.558	186191	196578	196791	208565	204706	197351	204136	204312	197760	205806	203918	156487	197842	209127	109568	44690	52680.4	169100	241437	114761	90691.7	147482	104326	108555	89292.3	413038	385060	410574	312060	129648	44216.3	431435	559976	399652	361243	342162	659587	284925	455468	540169	388220	557974	431056
NA	NA	Thioguanosine 5'-diphosphate;	20.3585721564051;	MS1 mz matched	460.275	50.067	50848.6	50876.4	50962.4	47602.3	48500.3	53491.7	63684.7	48601.3	48578.1	36985.4	69669.1	48606.9	45969.3	61614.1	102612	101078	30420.5	85550	111896	28108	30798.4	78569.7	130753	12007.1	52713.6	10040.2	33870.5	120705	107848	38409.8	63445.5	45512.4	198549	163853	48831.1	150995	61800.1	26320.7	74803.7	68417.4	91179.3	106048	110065
NA	NA	NA	NA	Unmapped	460.312	68.387	102620	103692	102141	100758	103037	100181	92556.7	104543	101059	100496	100613	102812	100038	102861	81927	115578	67045.2	95952.2	67381.3	28673.1	42619.6	93086.5	106673	124708	83516.8	92910.1	63812.7	150350	74147.1	65611.7	38762.3	97610.8	119381	272500	33359	77946.5	93931.8	78080.7	113293	152630	108278	70993.7	78360.1
NA	NA	NA	NA	Unmapped	461.745	285.481	34792.9	31565.3	31365.5	31310.7	32433	32022.7	31383.6	31850.5	31544.4	30982.2	32180.2	31024.2	33785.5	31853.3	41446.1	32132.4	23888.4	29946.1	26789.5	8688.87	5034.32	40825.9	53722.4	59479.8	27168.5	32808.2	19879.1	59273	40551.7	31611.9	17761.7	30582.5	23656.3	74672.6	0	39582.8	20697.6	39704	49873.2	68436.1	38723.1	29539.6	42652.7
NA	NA	6-Mercaptopurine ribonucleoside 5'-diphosphate;Bufotalin;3beta,14,16beta-Trihydroxy-5beta-bufa-20,22-dienolide 16-acetate	11.2548986946466;10.8046978826142	MS1 mz matched	462.291	82.259	121957	123540	124624	121636	115141	121950	110060	122006	120940	120950	122056	119928	119895	118732	47457	59704.8	32962.6	66290.6	54506.3	14698.4	29228.1	44476.9	65132.8	134696	76067.8	44081.7	49804.6	212664	43077.5	38673	26955.1	86741.3	200626	570795	381480	70039.7	191645	65640.2	70147.3	264326	102197	69254.5	75171
NA	NA	N-debutylhalofantrine;	-18.0051629804427;	MS1 mz matched	462.343	115.092	6581.24	6643.57	6589.71	6699.87	6778.11	6784.73	6579.95	6490.33	6589.62	6432.52	7629.23	7765.36	6743.13	7061.51	106317	143451	75889.5	115794	97879.9	20880.2	43869.2	97846.3	145751	283522	140008	34787.4	28892.3	205946	70960.8	81101.4	51248.5	169479	71019.7	157855	2380.82	68588.7	155349	65613.4	90684.3	170722	114416	91281.4	72666.8
NA	NA	5-(3',4'-Dihydroxyphenyl)-gamma-valerolactone-4'-O-methyl-3'-O-glucuronide;5-(3',5'-Dihydroxyphenyl)-gamma-valerolactone-O-glucuronide-O-methyl;Taraxacoside;5-(3',4'-dihydroxyphenyl)-gamma-valerolactone-3'-O-glucuronide;Picraquassioside A;5-(3',4'-Dihydroxyphenyl)-gamma-valerolactone-3'-O-methyl-4'-O-glucuronide;4-Amino-anhydrotetracycline;4-Amino-ATC;4-Dedimethyl-6-dehydro-anhydrotetracycline	19.3291868462118;19.3291868462118;19.3291868462118;19.3291868462118;19.3291868462118;19.3291868462118;7.27973590125014	MS1 mz matched	462.393	31.805	15405.6	23779.1	16975.3	17090.4	14722	17355.3	15370.2	14538	15399.6	15460	17549.7	15640.7	17066.1	17384.2	8651.15	10566.3	14411.4	26933.5	20116.7	15916.6	15768.9	15324.8	17046.8	8533.21	21198	3291.6	6163.41	17007.6	9805.69	55307.9	10741.1	17587.1	36070.7	6090.65	9893.91	30958.1	19170	9775.1	35886	19069.9	21873.1	9962.5	25869.3
NA	NA	O-Desmethylverapamil (D-702);Norverapamil;O-Desmethylverapamil (D-703);	-14.7812406915579;-14.7812406915579;-14.7812406915579;	MS1 mz matched	463.251	197.204	36042.9	35792.5	34452.8	35570.6	35582.9	36645.6	33038.7	35199.4	34380.5	35124	35373	34946.4	35003.9	34946.6	31322.1	39674	23793.2	33114.3	23044.1	9453.68	14064.9	35229.6	39333.1	51184.3	28673.8	31706.9	24292.4	49507	27562.2	24862.2	12497.4	33172.5	28541.7	81685.5	522.67	30908.7	25935.5	29448.4	40048.6	54110.9	40686.1	25302.4	27723.7
NA	NA	1-O-(2-Acetamido-2-deoxy-alpha-D-glucopyranosyl)-1D-myo-inositol 3-phosphate	9.77708	MS1 mz matched	464.333	46.122	22071.1	22610.6	22399.8	23548.5	22514.5	22365.4	22611.3	22445.1	22203.1	21623	23047.8	20001.4	22612	22612.8	14658.4	14151.1	13211.8	12415.5	12211.6	7150.3	11075.8	15848.1	18021	11643.5	8640.92	18160.9	12894	15399.7	12172.8	13643.6	8196.09	10993.2	2842.04	9399.42	88439.5	19297.2	7051.73	15544.9	25038	17742.8	23011.9	14815.3	19266.8
NA	NA	Irbesartan;Aspidoalbine	-12.7489168065482;-9.5742695942701	MS1 mz matched	467.189	260.538	215765	203462	203581	199057	201987	202368	182721	199292	200767	198627	202174	200711	199191	199429	191943	159990	129667	192021	142965	53614.3	74866.9	188629	244712	247403	121606	197571	92253	229212	205465	158780	110219	121157	107187	328322	82499.9	194822	106880	197516	202997	281588	204849	192611	188522
NA	NA	Cholesterol sulfate;Cholesterol sulfate;Cholest-5-en-3beta-ol sulfate	-22.6472988712869;-22.6886865586852	MS1 mz matched	467.301	167.108	23641.8	21632.9	21166.3	21224	21862.8	21152.9	20671	21660.8	21521.8	21513.7	22169.4	21630.2	21114.3	21107.6	23602.9	11193.3	18680.2	9600.27	10889.9	21037.6	8165.09	15044.8	23139.8	4378.91	241.051	25705.3	10625.7	5167.78	17004.3	20070	22509.7	2560.68	0	0	61396.3	36860.4	0	18991.4	29560	8897.38	15236.7	23071.3	28769.9
NA	NA	NA	NA	Unmapped	467.763	158.184	31015.3	28583.1	26279.4	27671.7	27056.3	27124.6	27097.1	31617.1	29373.3	29670.1	27657.5	27115.5	27118.6	26822.9	39305.7	21719.1	29663.5	21083.1	22923.1	36037.6	17376.9	27663.8	39970.5	12957.8	10178.7	46037.6	21699.2	14874.7	29724.8	33291.6	37696.6	10871.7	861.215	6772.84	0	51179.8	0	26042.5	47161.6	17019.6	20989	38644.8	41752.3
1-Myristoyl-sn-glycero-3-phosphocholine	0.9877	NA	NA	MS2 forward	468.31	190.4	219110	224791	220319	215856	215658	215712	195374	219178	219157	216510	217430	221766	215774	215850	448402	371305	313412	70658.6	98085.6	345920	237454	101419	492771	276635	245276	176253	452407	198595	98672.8	327521	506632	298453	253907	287196	419713	586337	157359	373333	730676	505990	582099	683574	255107
NA	NA	Lucidine B;Serratanine	3.95817	MS1 mz matched	468.389	35.111	25349.2	27657.4	24382.3	25377.8	24400	25141.2	23693.6	25140.3	24904.6	24575.4	25684.4	23701	24973.9	24652.5	22907.9	19870.8	26204.5	32488.9	19563.4	27952.4	25335.2	32554.3	32038.8	63778.4	39153.3	20697.8	28319.2	107376	41016.4	49913.2	38039.2	44918.1	100247	66008.2	77675.8	94857.5	113863	53288.8	99639.6	102018	128321	100124	105695
NA	NA	2-Hydroxy-3-oxo-12-oleanen-28-oic acid;16-Hydroxy-3-oxo-12-oleanen-28-oic acid;Rubinic acid;Secobryononic acid;Secoisobryononic acid;Koetjapic acid;(3alpha,20R,24Z)-3-Hydroxy-21-oxoeupha-8,24-dien-26-oic acid;Glycyrrhetinic acid ;Colubrinic acid;23-Hydroxy-3-oxocycloart-24-en-26-oic acid;beta-Glycyrrhetinic acid;Lansic acid;Pomonic acid;3beta-3,24-Dihydroxy-9(11),12-oleanadien-30-oic acid;28-Hydr…	1.23315150942437;1.23315150942437;1.23315150942437;1.23315150942437;1.23315150942437;1.23315150942437;1.23315150942437;1.23315150942437;1.23315150942437;1.23315150942437;1.23315150942437;1.23315150942437;1.23315150942437;1.23315150942437;1.23315150942437;1.23315150942437;1.23315150942437;1.23315150942437;1.23315150942437;1.23315150942437;1.23315150942437;1.25441276896167;1.25441276896167;1.254412…	MS1 mz matched	471.34	44.181	20651.5	20359.1	20363.1	21182.1	20445	20624.8	19922.8	20425.8	20349.3	20921	20131.7	20758.8	20104.7	20344.3	21420.9	20015.5	18633.5	9388.41	14456.2	11445.1	14079	16970.7	18680.1	16984.8	16601.8	19951.7	13040.7	18819.7	16347.4	19831.8	15536.8	18937.7	7396.67	14021.3	56503.8	22969.5	14064.3	17531.1	27349.5	24566.8	27438.8	20987.6	29649
NA	NA	NA	NA	Unmapped	472.276	91.264	150221	151524	153481	155566	150241	151544	145164	149382	155809	150189	151582	149607	156488	144609	958144	762165	828453	770189	746252	655876	547754	789342	844216	974617	670122	756786	664739	974089	845218	1.06706e+06	793714	674477	690021	1.04933e+06	0	973525	611244	903717	992169	1.0293e+06	529790	883620	904120
NA	NA	Ceanothenic acid;Ubiquinone-4;13'-Carboxy-alpha-tocotrienol;Primisulfuron	19.1284196492361;19.1284196492361;19.1284196492361;14.5275124672288	MS1 mz matched	472.349	39.017	194643	191071	190923	192334	189461	189787	174908	192505	189328	189314	193827	189327	189321	190349	195967	230284	172248	190413	166908	94570.7	107840	238718	235147	220191	172059	208236	157424	287442	171468	165539	96758	207551	147267	338595	105633	235968	171106	209922	343575	264005	332374	239769	236898
NA	NA	Pubescenol;	-17.160303465323;	MS1 mz matched	475.298	24.047	13133.1	13076.7	12664.4	12782.6	12351.7	12451.9	10497.5	13405.9	12440	12555.9	13122.4	16637.8	12761.8	12853.2	27680.5	49161.3	36954.5	31931	30853.3	32650.8	31174.9	32176.2	29202.8	72164.9	49144.9	6916.82	6695.38	27831.5	16607.6	36618.2	31072.6	45548.1	32570.3	21586.6	15865.2	29119.5	43689.5	20443.7	34586	40842.7	76448.7	64615.6	55256.5
NA	NA	NA	NA	Unmapped	475.33	57.088	52200	51803.6	50402.1	49966.9	50786.3	49950.3	47192.1	49941.5	50677.9	49920.6	49644.3	50680.9	50795.5	50682.6	41624.2	55895.1	38313.4	45978.6	38772.2	23929.4	28433.1	42986.4	50647.6	54230.7	99476.1	43558.7	37895.5	122498	37839.1	40203.6	35317.8	94580.3	107276	101169	39700.3	38948.8	46146.6	42265.7	55507.1	126122	45847.7	38291.6	37870.2
NA	NA	7-Methylguanosine 5'-diphosphate;Hellebrigenin 3-acetate;Fumagillin;Cinobufotalin	2.18228638139023;12.0026929678047;12.0026929678047;12.0026929678047	MS1 mz matched	476.27	279.916	56700.7	56718.8	56925.6	47224.4	57613.2	58791.8	55416.5	57618.5	56859.2	56721.9	57610.2	57605.3	56737.7	58059.6	49123	48882.6	35728.1	37807.8	32496.4	10423.6	11928.8	37857.8	62661.6	77494.8	42413.9	51070.3	31550.3	80447.8	45677	41304.1	23346	47854.6	48055.7	122682	8604.4	51382.1	57780.6	52686.5	64446.9	92346.8	56013.1	44290.9	50028.9
NA	NA	Lucidenic acid A;Prednisolone tebutate;Prednisolone butyl acetete	13.4443504898398;13.5292366805435	MS1 mz matched	476.307	109.805	4.14359e+07	4.05449e+07	4.06711e+07	4.0902e+07	4.07496e+07	4.08769e+07	4.05393e+07	4.06655e+07	4.07502e+07	4.0499e+07	4.07727e+07	4.06927e+07	4.05143e+07	4.05164e+07	8.72194e+06	7.12493e+06	6.54525e+06	5.97481e+06	5.57367e+06	3.95664e+06	3.88429e+06	7.04046e+06	9.64196e+06	7.85542e+06	4.71392e+06	7.67623e+06	5.04925e+06	7.77171e+06	6.55792e+06	6.40851e+06	6.44666e+06	4.67085e+06	4.1188e+06	8.71398e+06	5.91793e+07	9.17017e+06	3.5081e+06	6.95236e+06	1.03346e+07	8.86951e+06	1.55375e+07	7.46305e+06	8.9507e+06
NA	NA	FMNH2;Soyasapogenol B;24-Hydroxysophoradiol;Soyasapogenol F;Soyasapogenol B1	11.5629711775137;-23.997766026073;-23.997766026073	MS1 mz matched	476.395	31.835	138372	156111	147608	142328	149098	153769	138010	149150	150078	143304	142525	137492	141021	138172	388577	191542	314650	283161	255169	45664.7	187261	188278	385566	184174	121516	32776	3528.76	336725	145957	45420.3	31321.2	143297	75951.2	128348	2675.13	176505	11118.2	45323.4	240134	219110	90413.4	44493.1	157273
NA	NA	(2alpha,3alpha,5alpha,22R,23R)-2,3,22,23-Tetrahydroxy-25-methylergost-24(28)en-6-one;Homodolichosterone;	-12.7943691951007;-12.7943691951007;	MS1 mz matched	477.344	32.3	34175.6	23222.9	27106.3	31481.3	31615.3	32337.3	30977	32600.4	32318	32322.9	31465.2	31866.8	33241.5	31503.3	21560.9	25617.9	49381	17048.3	26253.5	40265.8	28636.1	48525.2	40736	84678.3	60802.8	34951.1	63747.8	84279.8	50025.6	51129.1	41004.6	60490.9	36599.9	68632.5	46131.1	21260.6	26013.2	14395.5	23686.9	68196.5	22948.2	23254.3	25658.9
NA	NA	Furcelleran;19-Chloroproansamitocin	-8.39993782280514;-3.77206817049855	MS1 mz matched	478.197	236.846	6832.31	6065.74	6149.53	6150.01	6235.53	5337.64	4957.75	6067.94	5203.36	4980.68	6372.24	4737.22	5353.16	4698.53	18509.2	8646.66	24089	56029.2	73833.4	63124.2	18065	13944.2	5640.1	1402.43	5168.89	26270.3	14591.3	21553	3787.23	32140.1	25480.6	25138.3	40812.6	15817.2	481.324	1023.89	6208.4	0	1626.42	305.333	8156.07	1409.23	2135.17
1-Oleoyl-L-.alpha.-lysophosphatidic acid	0.6313	NA	NA	MS2 reverse	478.294	191.151	75929.5	84121.5	77832.2	77934.4	75988	76299.2	68525.5	75933.9	73976.9	79381.1	78031.9	77937	76270.4	76004.9	174437	99084.6	132933	99276.5	132326	144408	95014.3	49546.5	142867	170937	95135.2	42333.7	49503.2	151133	98745.8	189460	380710	102181	83119.5	81246.7	92514.8	112169	244770	87818.8	121557	110865	59985.4	149322	113817
NA	NA	NA	NA	Unmapped	479.235	442.942	49520.7	47106.8	45796.1	45315.6	46390.3	45676.8	45209.6	46253.2	45632.2	45945.8	45246.4	45238.5	46275.6	45222.4	46515	38849.4	53348.9	35229.7	29040.8	35459.6	55937.2	26587.3	23842.1	49309.4	43984.8	57088.2	39709.3	56513.4	31022.9	26149	36146.5	31922.9	20823.7	48843.7	17395.4	24422	37906.4	41912.2	39983.9	39343.9	42307.3	32678.1	18270.8
NA	NA	LysoPC(P-16:0);	15.7408899211157;	MS1 mz matched	480.345	177.591	152154	150448	156097	144505	150875	141684	126893	139852	139097	142371	143165	152343	142500	139808	166879	158674	207703	192412	158393	276261	173668	139798	132244	193386	177742	145279	172127	204363	154453	420063	612865	165446	142320	140332	176348	164428	336905	178161	164926	166381	360464	448580	158842
NA	NA	NA	NA	Unmapped	480.927	349.229	126076	125341	129511	86232.5	134413	100618	129473	127286	129525	129253	127111	101633	86073.8	129571	137823	83071	144295	132360	140454	136664	137547	89289.1	136557	135937	86902.1	135044	134614	139972	135514	139040	133868	138300	141686	87081.1	136033	134498	139328	130932	134834	137529	138819	136032	137835
NA	NA	1-O-E-Cinnamoyl-(6-arabinosylglucose);5a,11a-Dehydrotetracycline;12-Dehydrotetracycline;Methacycline;Metacycline	-3.418994701945;18.9986103873424;18.9986103873424	MS1 mz matched	481.114	304.659	25046.4	32759	32853.1	36145.7	33559.3	34880.7	37045.8	34283.6	35549.2	34474.9	35431.4	35786.1	36691.7	40601.5	35862.3	36559.7	39452.5	12029.1	44351.7	41598.1	36647.7	25533.2	38857.5	35991.3	38510.3	37919.2	101256	34571.3	25544.5	38431.6	34951.9	40695.1	41412.3	25327.3	37056.7	41076.7	40105.3	32420.2	39120.8	37180.8	28885.6	32923	43822.2
NA	NA	Lucidenic acid A;Prednisolone tebutate;Prednisolone butyl acetete	13.4443504898398;13.5292366805435	MS1 mz matched	481.263	109.707	8.61486e+06	7.7616e+06	7.59056e+06	7.73427e+06	7.75753e+06	7.69175e+06	7.59419e+06	7.79301e+06	7.8251e+06	7.76506e+06	7.73226e+06	7.65748e+06	7.65513e+06	7.59003e+06	965358	860271	687026	653482	579842	405773	418452	802570	1.24024e+06	815511	487056	1.01195e+06	555980	886237	820372	630655	666018	499663	424886	907793	1.41791e+07	1.1045e+06	360974	885427	1.21982e+06	872671	2.56504e+06	870780	1.00246e+06
NA	NA	NA	NA	Unmapped	481.281	286.343	147537	151622	151005	150987	150967	147651	147431	147651	147696	111266	121952	152665	151018	147645	171417	156763	85003.4	137387	95454.8	59755.5	68353.6	191999	216990	154972	120061	178731	109716	154336	111668	146367	101717	124010	97763.4	225405	0	188100	85441.9	167963	195901	253991	156376	159627	200586
1-Stearoyl-2-hydroxy-sn-glycero-3-phosphoethanolamine	0.8791	NA	NA	MS2 reverse	482.326	187.922	97565.3	113909	108547	98053.1	99051.5	97599.6	97240.7	97349.4	102967	84709.5	110449	97490.8	101075	97552.5	125061	135920	96801.4	85954.5	72372.6	200134	137553	96938.2	168276	122196	104078	119709	188534	124802	73721.9	175565	168375	155330	81681.2	71684	129286	160841	106538	152130	331890	138103	287962	16153	128936
NA	NA	1-O-Hexadecyl-lyso-sn-glycero-3-phosphocholine;1-O-Hexadecyl-2-lyso-sn-glycero-3-phosphocholine	-2.49297	MS1 mz matched	482.36	189.656	249830	289843	279256	261008	251318	255585	249716	262717	257176	259160	255095	262146	255648	250507	237320	262879	249265	229639	279560	391967	275382	394805	243369	247473	243915	271176	271532	271657	210765	611174	858835	308474	321176	152517	290956	449392	428964	391347	325393	340034	563161	669631	213792
NA	NA	NA	NA	Unmapped	482.369	32.7605	182988	175277	177778	175274	176613	175247	149432	172967	175193	176163	177827	176950	176764	178029	531218	541362	300033	311904	395516	393666	424605	440664	354630	270177	411387	156569	226713	183853	266621	305665	564561	446114	169211	107916	120665	171352	171162	86480.6	182724	192868	232896	177986	176447
NA	NA	1-(2-Hydroxyphenylamino)-1-deoxy-beta-D-gentiobioside 1,2-carbamate;	14.5841990434582;	MS1 mz matched	482.405	34.898	46082.9	47522.8	45248	46082.4	47114.6	46149.8	44628.5	45294.9	45156.4	45151	46800.5	40539.3	44174.9	45197.4	47493.2	83308.4	44698.8	68067.4	40815	69271.4	109496	103282	69755.8	116101	79613.2	28361.2	44836.6	161034	67497.4	86709	102070	81394.2	169812	96861.7	119225	166738	173035	81245.9	173669	180640	217489	180822	172633
Glycocholic acid	0.9418	NA	NA	MS2 forward	483.328	188.164	23168.6	23624.9	24714.5	23665	23836.6	22562.8	20095.9	23840.1	24346.4	23349.1	19940.5	22609.7	24662.7	21841.6	24551.5	27461	21221.5	16096.9	13448.7	38717.5	25208.5	18208.5	36096.4	24878.3	21369.7	22022.6	33937.1	25671.8	15858.3	34937.4	33299.3	28080	18707.5	15409.8	22353.4	36462.2	19413.1	29576.6	61446.7	27592.1	65733.2	35566.6	24045.9
NA	NA	NA	NA	Unmapped	483.758	285.77	53136.7	53904.1	53896.1	53906.3	53902.2	53900.4	46653.7	55232.1	47468.3	53913.1	53907.9	53161.3	53729.4	53906	66470.5	51915.5	42658.8	52262.6	51212.4	16132.9	19193.9	56526.8	84487.5	87494.8	39043	57139.8	17476.3	84728.8	56830.7	48036.5	29154.7	46287.2	30093.2	96901.4	0	70235.7	27512.3	61716.2	70135.4	102813	67504.4	51752	59273.7
NA	NA	NA	NA	Unmapped	484.756	195.485	26251.2	24362.9	25582.1	30737.5	27959.8	26653.3	25465.1	26281.9	28176.8	25497.8	25517.2	24169.8	25525.2	26276.1	29732.1	25561.9	19377.2	24734	19208.7	6144.28	3862.2	30695.6	39062	40315.8	17397.3	26217.1	9737.98	33694.1	29819.5	29194.5	17487	16847.8	7219.37	52338.8	0	29520.7	5900.1	26709.6	45222.3	56836.2	33253.6	24444.6	29095.6
NA	NA	Hamamelitannin;1,2-Digalloyl-beta-D-glucopyranose;Gallic acid 3-O-(6-galloylglucoside);1,2'-Di-O-galloylhamamelofuranose;Gallic acid 4-O-(6-galloylglucoside);1,6-Digalloyl-beta-D-glucopyranose;2,6-Digalloylglucose;1-O,6-O-Digalloyl-beta-D-glucose	-19.4275219235819;-19.4275219235819;-19.4275219235819;-19.4275219235819;-19.4275219235819;-19.4275219235819;-19.4275219235819;-19.4275219235819	MS1 mz matched	485.355	39.726	13312.3	13461.6	13055	13229	13216.1	13346.9	12523	13055.5	12938.8	13051.8	13634.7	12687.6	13047.3	14462.8	12397.5	10517.7	9989.73	10175.6	8592.4	6462.67	7707.57	12327.5	11877.4	7558.6	8269.94	16031.5	8476.47	8898.62	10341.4	10655.2	10185.8	8297.06	3807.39	5719.31	18383.1	16408	10000.5	14365.4	23470.3	10077.7	26637.6	18802.2	22016.2
NA	NA	NA	NA	Unmapped	486.255	271.829	90028.3	101706	93068.9	83434.7	89977.3	99419	89947.3	87131.2	93034.1	89222.5	90303.6	89920.6	89924.1	91713.2	72878.7	68716.1	44607.3	60551.1	66618.5	20908.1	24988.7	78907.9	103063	144781	82935.7	91189	38628.7	162040	99043.1	56990.7	43367.6	80044.6	75931.1	190176	0	110334	73197.1	99943.5	103668	174112	97418.2	83659.2	90385
NA	NA	16beta-16-Hydroxy-3-oxo-1,12-oleanadien-28-oic acid;Ganoderic acid DM;Isomasticadienonalic acid;Uralenolide;Isoglabrolide;Colupone;Glabrolide;3-Oxoglycyrrhetite	10.7619947548847;10.7619947548847;10.7619947548847;10.7619947548847;10.7619947548847;10.7619947548847;10.7619947548847;10.6763693511233	MS1 mz matched	486.364	36.792	104345	102154	98109.4	98556.9	99669.4	99683.7	95336.4	95158.5	98770.2	98005	99717.6	96372.3	99734.7	98018.6	107001	107995	100099	112665	101706	56440.5	68621.9	144523	127547	120644	101007	138805	101059	185649	107522	101038	61233.2	121402	78634.7	191950	38261	174921	115597	157783	247909	168383	260836	188848	183780
NA	NA	PA(20:4(5Z,8Z,11Z,14Z)e/2:0);Hydrocortisone cypiote	23.7310339589862;-24.5117141111081	MS1 mz matched	487.286	260.853	52099.9	46606.5	46885.2	47920.8	48462.5	47229.9	47886.3	46421	48038.4	48056.4	47188.9	47957.9	46429.9	46075.9	44046.7	32597.8	28919.8	42290.5	28405.4	10172.5	13771.3	55540.9	57745.8	56433.6	25929.3	43360.5	18030.3	58654	85520.2	36031.6	25238.5	24597.5	21965.3	72802.7	16107.6	45896.8	21970.1	48203.6	49651	68461.4	48751.7	42570.5	41222.3
NA	NA	Glabric acid;24-Hydroxyglycyrrhetic acid;Melilotigenin;Lucyin A;Actinidic acid;(3beta,15alpha,22S,24E)-3,15,22-Trihydroxylanosta-7,9(11),24-trien-26-oic acid;(2xi,20beta)-2,20-Dihydroxy-3-oxo-12-ursen-28-oic acid;Bassic acid;Ceanothic acid;28-Hydroxyglycyrrhetic acid;18alpha-Hydroxyglycyrrhetic acid;Quillaic acid;Alisol C;Glabric acid;Acerinol	8.77050627552427;8.77050627552427;8.77050627552427;8.77050627552427;8.77050627552427;8.77050627552427;8.77050627552427;8.77050627552427;8.77050627552427;8.77050627552427;8.77050627552427;8.82108918866723;8.82108918866723;8.82108918866723;8.82108918866723	MS1 mz matched	487.339	146.886	65832.7	60046.9	58612	45388.8	63090.1	63070.6	52142.7	58495.1	58268.2	58940.4	58004.4	59343.8	71615.6	58263.5	55341.7	44982.7	65594.9	40845.4	41900.1	45107.3	81358	45307.1	28811.7	63800.4	66555.3	20582.2	56751.3	67723.3	51083.1	79995.5	74564.7	64893.8	40168	5241.49	10460.9	47047.7	94962.2	75636.5	39159.4	4491.67	68110.8	41174.1	36972.1
NA	NA	Dicloxacillin;Dicloxacillin	-2.12618481655957;-2.97665621149404	MS1 mz matched	488.359	35.067	47528.3	47866.5	48928.6	48108.9	47729.8	47372	49385	49063.2	47125.6	50239.7	49510.8	50616.8	49688.2	49236.3	14639.9	18174.2	38359.3	40258.9	51619.2	28632.3	155068	70243	36245.6	35796.5	52217	64825.6	150698	142622	256623	36197.2	92230.6	97917.4	160226	121362	163549	109055	169496	449756	117742	116441	180039	107683	92516.1
NA	NA	Terfenadine;Terfedine	-10.0349293961283;-9.97212684451369	MS1 mz matched	489.347	48.4115	44900.4	41669	46876	43048.9	43038.1	45950.5	42900	44135.4	51211.1	43633.9	44052.1	42962.7	41895.2	43608.7	48133.9	61719.1	34000.2	47709.6	33286.2	16124	21047.6	43466.7	44799.9	55528.2	44652.1	37375.8	27366.6	75423.6	38729.2	46178.4	17960.7	52552.5	52046.3	101693	23749.5	40193.9	38588.2	17498.9	67138.1	71686.2	33175.1	36286.9	47716.2
NA	NA	Chenodeoxycholic acid sulfate;Chenodeoxycholic acid 3-sulfate;Ursodeoxycholic acid 3-sulfate;	7.46575738435186;7.46575738435186;7.46575738435186;	MS1 mz matched	490.287	261.015	1.12892e+06	1.1347e+06	1.1326e+06	1.1424e+06	1.13944e+06	1.12973e+06	1.10232e+06	1.14212e+06	1.13655e+06	1.13984e+06	1.13342e+06	1.14309e+06	1.12996e+06	1.14211e+06	1.22171e+06	966455	786584	820984	1.02415e+06	387985	452941	1.13816e+06	1.61327e+06	1.3402e+06	817455	1.33917e+06	692197	1.33683e+06	1.12972e+06	905362	664996	854050	730870	1.39425e+06	447466	1.45241e+06	654153	1.13142e+06	1.46964e+06	1.50475e+06	1.00722e+06	1.23618e+06	1.22628e+06
NA	NA	LysoPC(14:0);Buprenorphine	1.73485541789315;-3.42389829651702	MS1 mz matched	490.29	190.409	24213.5	24529.1	24923.9	23730.9	24288.6	24253	21682.4	24920.5	26552.3	23533.9	24220.2	24533.5	25422.3	24221.6	54614.2	41918.7	38867.8	9988.39	12483.1	42898.2	27333.3	13036.1	59126.8	36553.8	29349.8	20747.4	52164.3	28486.6	13911.7	46044.9	63658.8	40287.7	35187.3	46952.3	49077.1	71881.6	21586	47220.5	101230	71011.2	70454.1	83882.4	32625.1
NA	NA	Carboprost Tromethamine;	-17.5290643612347;	MS1 mz matched	490.322	65.863	92120.1	86231.8	84619.3	86997.4	85835.6	86308.8	78278.2	88891.6	84500.3	84455.1	84936	84502.9	85970.7	84488.3	39371.1	38305.3	26434.3	28172.1	25333	14157.1	20759.8	34671.8	47923	46919.8	31579	39253.5	27762.3	69222.6	37747.7	32175.8	26678.7	32276.3	39389	90893.4	269855	48184.2	44683.1	41151.3	55354.6	69069.4	50092.6	39375.1	48423.1
NA	NA	Methyl (7Z,9Z,9'Z)-6'-apo-y-caroten-6'-oate;Reticulataxanthin;Gratiogenin;Echinocystic acid;Alphitolic acid;2alpha-Hydroxybetulinic acid;Crataegolic acid;Masilinic acid;Siaresinol;Siaresinolic acid;Sumaresinol;Sumaresinolic acid;Alisol B	20.8947424260129;20.8947424260129;-23.9226700748476;-23.9226700748476;-23.9226700748476;-23.9226700748476;-23.9226700748476;-23.9226700748476;-23.9226700748476	MS1 mz matched	490.374	117.779	18376.2	21917.4	21902	21832.2	21338	21811.2	21331.2	22452.5	21948.3	21328	20464.9	22733.1	21372.3	22085.9	449099	335421	308524	243358	282047	143264	176874	320332	466806	323809	185691	93134.5	65860.8	345479	201399	275107	263922	238068	71383.5	134593	0	345978	89693.8	181218	318532	322574	196515	390138	344349
NA	NA	NA	NA	Unmapped	491.21	270.956	67193.5	67541	63984	63956.1	71434.7	63957.1	63766.6	65459.2	63853.6	64713.9	66392.4	63819.8	63827.3	63821.9	56514.3	51016.1	36130.2	66354.2	52401.5	15153.4	19664.4	72090	75786.9	95157.9	50486.5	62726	25503.1	100807	66697.4	46603	31283.8	49295.2	55161	172176	0	78931.5	47144	79023.6	83307.5	119359	84106.3	70016.2	74805.6
NA	NA	L-2-Aminoadipate adenylate;Barringtogenol C;Meliantriol;Alisol A	24.0026853640636;15.8453138452837;15.8453138452837;15.8453138452837	MS1 mz matched	491.374	35.038	25272.8	24616.8	22844.6	24405.8	24652.1	24083.2	24401.1	24180.7	24621.3	24092.9	24973.1	24403.5	25107.7	25565.7	16619.8	26452.9	35445.3	19939.5	8325.98	7867.74	12085.2	19379.4	13983.5	16774.5	12310.4	47362.5	25672.8	8924	17173.1	10402.3	5330.59	22490.4	5492.84	9222.1	26368.3	0	929.809	3033.68	1261.17	3652.61	3095.27	1944.07	531.374
NA	NA	NA	NA	Unmapped	492.388	32.933	16971.3	16999.8	16719.4	16981	16656.7	16989.8	14995.2	16428.9	17109	16477.1	16620	16978.6	16980.8	16982.6	26644.3	15649.7	27935.8	35259.4	32297.1	4381.79	20030	19910	46467.3	55113.5	17642	11853.4	5100.72	104335	34654.9	11871.9	2754.89	23394.7	24103.4	86649.9	619.183	11083.1	8132.45	6996.53	20896.6	34997.2	15491.4	7157.1	13518.6
NA	NA	LysoPC(16:1(9Z));Tiamulin	2.35264622509766;-9.32452719587348	MS1 mz matched	494.325	187.435	368123	392325	366830	386230	367632	359476	337366	366362	356690	356582	356819	357326	356961	367877	537012	540403	557129	291706	330627	746096	413407	377722	593111	605786	595448	336646	643290	436720	382961	801126	956331	500868	377480	574025	480884	603974	431622	753933	477631	1.04583e+06	624622	834839	483987
NA	NA	NA	NA	Unmapped	494.343	71.1725	35086.1	35115.1	35108.7	35107.2	36946.5	35112.3	38144.3	33802.6	18340.8	33800.8	35294.8	19694.4	26159.9	21495.9	14399	11356.1	13927.6	14090.7	11272	2860.08	5380.11	15404.2	17032.3	15476	8093.45	15034.7	18089.5	17671.8	12380.9	15196.6	3651.1	10070.6	0	12675.5	15973.5	18096.5	254.339	14062.5	24870	18540.8	9670.49	15113.2	17314.1
NA	NA	Chenodeoxycholic acid sulfate;Chenodeoxycholic acid 3-sulfate;Ursodeoxycholic acid 3-sulfate;	7.46575738435186;7.46575738435186;7.46575738435186;	MS1 mz matched	495.242	261.089	391156	366097	358513	366296	360788	357915	346749	366276	362904	367090	364571	363579	357163	357098	390260	301872	263810	374629	297611	106403	138177	401251	508162	465830	219792	380876	167705	431256	375710	327642	205583	226786	188651	616345	144298	390313	177961	392790	454745	542237	382390	395294	401891
NA	NA	Flumethasone Pivalate;UCL 1684;6,10-Diaza-3(1,3)8,(1,4)-dibenze-1,5(1,4)-diquinolicyclodecaphane	1.48650071825496;3.5002741544392	MS1 mz matched	495.249	38.174	17618.5	17536.7	17068.3	17588.1	18078.5	17603.8	18287.8	19246.8	18319.4	17701.9	18295.9	13249.1	18294	18290.3	19259.2	10152.3	16233.8	25198.1	0	6391.04	11951.3	21429.4	16422.2	0	0	30881.7	25567.6	2069.61	58813	2923.04	0	16924.9	41735.9	30083.1	9767.07	25642.3	35842.9	14083.2	20992.9	0	12436.5	5333.57	22729.5
NA	NA	Methyl (7Z,9Z,9'Z)-6'-apo-y-caroten-6'-oate;Reticulataxanthin;Gratiogenin;Echinocystic acid;Alphitolic acid;2alpha-Hydroxybetulinic acid;Crataegolic acid;Masilinic acid;Siaresinol;Siaresinolic acid;Sumaresinol;Sumaresinolic acid;Alisol B	20.8947424260129;20.8947424260129;-23.9226700748476;-23.9226700748476;-23.9226700748476;-23.9226700748476;-23.9226700748476;-23.9226700748476;-23.9226700748476	MS1 mz matched	495.33	117.706	8264.92	12633.5	12421.3	11709.4	12164.8	11385.7	12465.8	11331.9	12984.1	11409.6	12448.6	13201.9	11802	12659.1	391526	308684	251504	198411	236817	109051	136480	281746	465368	241187	132921	95702.3	38126.4	283545	182538	209486	222229	170447	46391.2	92111.5	0	326704	46883.7	159464	282301	223187	206317	324497	338648
1-Palmitoyl-sn-glycero-3-phosphocholine	0.9907	NA	NA	MS2 forward	496.342	186.197	1.38339e+07	1.40784e+07	1.71993e+07	1.38689e+07	1.58493e+07	1.38479e+07	1.38404e+07	1.56682e+07	1.25483e+07	1.27873e+07	1.46908e+07	1.25873e+07	1.46492e+07	1.42412e+07	1.64017e+07	1.56195e+07	1.46586e+07	1.2134e+07	1.36702e+07	1.98042e+07	1.4508e+07	1.14871e+07	1.59918e+07	1.72869e+07	1.51246e+07	1.24497e+07	1.72594e+07	1.50709e+07	1.33436e+07	2.13308e+07	2.46308e+07	1.50774e+07	1.35529e+07	1.53465e+07	1.51038e+07	1.75376e+07	1.84882e+07	1.74995e+07	1.96109e+07	1.69719e+07	2.05717e+07	2.34373e+07	1.53488e+07
NA	NA	Sodium folite	-1.11017	MS1 mz matched	496.421	34.5055	17861.7	19496	18855.9	17861.5	18387.2	18408.8	17539.5	17697.2	18350	17795.3	18861.6	17092.7	17450.5	18397.8	17200.1	11624.3	15843.3	25907.6	15428.7	21930.5	17559.7	23742	27541	46310.4	28578.1	8451.02	13718.2	61617.6	21093.8	30602.5	25827.8	32052.5	62156.3	39542.6	42683.2	66882	58519.9	26695.3	67612.7	72404.2	91810.4	67519.5	63460.5
NA	NA	NA	NA	Unmapped	496.959	348.522	80831.2	130601	98561.4	130585	130628	82512.8	130564	129443	130563	130552	130550	130512	130515	101036	84185.6	80872.3	138088	84204.8	136903	132584	86702.6	134526	84597	86013.3	134842	133692	132472	85616.5	134084	135298	132000	86325.6	137497	131978	128910	130355	133646	129976	133323	131511	85822.7	127064	133457
NA	NA	Lucidenic acid A;Prednisolone tebutate;Prednisolone butyl acetete	13.4443504898398;13.5292366805435	MS1 mz matched	497.236	109.328	2.98225e+06	2.62703e+06	2.59983e+06	2.54287e+06	2.59389e+06	2.53474e+06	2.53519e+06	2.60319e+06	2.60135e+06	2.53723e+06	2.58439e+06	2.53731e+06	2.53513e+06	2.58401e+06	298347	293274	223132	205709	162049	119606	126543	230393	386690	247981	158137	284737	171840	281060	266633	191992	218234	163143	133659	286020	4.37426e+06	377457	116840	307074	360081	293737	910106	273329	288008
NA	NA	1-(2-Hydroxyphenylamino)-1-deoxy-beta-D-gentiobioside 1,2-carbamate;	14.5841990434582;	MS1 mz matched	498.363	34.578	22932.5	21590.8	22178.3	21385.8	21974	21590.1	19931.8	21089.3	21824.9	21876	20173.8	21578.5	22170.7	21773.2	16268.9	28738.7	28003.4	24318.8	5414.75	7428.15	12218.8	22772.1	15400.5	9140.05	15368.9	28713	16190.2	5421.02	9945.58	8171.49	5148.03	15345.4	7040.3	3143	18302.2	7765.1	7877.41	2622.06	3004.64	8167.63	4600.84	8797.31	8583.13
NA	NA	Furcelleran;19-Chloroproansamitocin	-8.39993782280514;-3.77206817049855	MS1 mz matched	500.179	156.303	30130.8	30105.6	30109.2	43694.4	28704.2	28641.7	28443	28593.3	30042.2	29855.8	28987.1	28498	28423.4	33665.5	39333.6	31172.3	41033.5	79848	25183.2	66811.7	43316	24775.3	37977.3	6542.65	30437.6	34382	26659.3	15166.2	23822.2	69672.8	24974.6	67001.6	61516.6	25803.1	0	11138.3	31725.7	4379.21	5286.26	10674.4	25493.9	22812.8	8296.44
1-Oleoyl-sn-glycerol 3-phosphate	0.7085	NA	NA	MS2 reverse	500.276	190.876	10350.4	11365.2	10565.8	10750.6	10320	10758.3	8682.49	10577.9	10642.2	10758	10593.2	10557.4	10850.4	10557.6	21534.1	12032.8	18016.6	10309	16283.3	20401.5	13499.1	13549.7	25269.5	23114.7	13684.8	5033.51	7174.32	16327.5	12154.5	24566	40305.7	20418	11667.9	8804.43	13147.7	17058.8	27635.1	12255.6	18300.7	14873.1	13333.6	19724.9	15934
NA	NA	Adlupone;4'-Apo-beta,psi-caroten-4'-al;beta-Apo-4'-carotel	13.2479271192559;-18.4511445825114	MS1 mz matched	500.38	36.839	433294	423501	420605	421323	423599	422685	401781	423685	417947	423735	422937	403479	423806	417915	320904	484034	533320	473853	142504	180542	204559	381842	189957	211493	238962	619679	412972	64089.9	188195	192109	117776	332046	23951.5	55575.4	15648.3	59020.8	45086.1	56359.1	82552.7	56576.4	87801.9	67751.5	65610.2
NA	NA	Vicenistatin	-22.0041	MS1 mz matched	501.35	57.795	52038.4	52031.3	52016.7	52012.9	51175.1	50909.3	50698.6	39647.2	50731.4	42361.1	51126.2	52080.8	44770.7	52127.3	17360.7	94223.1	16736.9	16259.4	13417.9	2306.61	7005.14	35491.5	18803.5	11241.9	8230.37	17515.5	19257.6	20565.3	13939.5	15188.3	5644.11	11273.8	2080.83	12851.1	152906	18527.3	4105.77	17257.6	22650.8	19922.2	20367.5	14629.5	29664.6
NA	NA	LysoPE(20:4(5Z,8Z,11Z,14Z)/0:0);LysoPE(0:0/20:4(8Z,11Z,14Z,17Z));LysoPE(0:0/20:4(5Z,8Z,11Z,14Z));LysoPE(20:4(8Z,11Z,14Z,17Z)/0:0);Fexofedine;4-(1-Hydroxy-4-(4-(hydroxydiphenylmethyl)-1-piperidinyl)butyl)-alpha,alpha-dimethylbenzeneacetic acid;Aflatrem	0.919037083460483;0.919037083460483;0.919037083460483;0.919037083460483;-3.79023710721485;-3.79023710721485	MS1 mz matched	502.294	188.167	28079.5	36628.1	36222.4	36510.8	36196.6	36059.3	36163.3	36846.2	37491.2	37174.1	36842.4	37468.9	37120.9	37127.9	74375.2	65105.1	104850	58737.5	105970	81876.2	64030	45943.1	69295.7	161132	67103.6	32975.5	44197.9	101118	35845.1	63627.1	122583	84536.1	52523.6	65490.7	53137.2	66059.6	95609.9	65296.4	70263.6	52940.9	51974.5	96944.5	93320.9
NA	NA	Stigmatellin Y	9.2921	MS1 mz matched	502.322	200.696	34303.1	33851.2	34624	35031.3	34354.7	34746.2	30767.9	34486	34845.8	34305.7	34309.9	34687.3	34619.8	34309.4	28047.9	39836.5	21843.6	27683.7	22347.4	9611.23	12752.8	30392	36481.8	45612.4	28149.1	33155.4	25348.3	41434	22085.8	24317.6	11776.7	34727.5	28892.4	64365.3	0	27051.9	25553.9	23689.1	36010.8	45815.4	30179.7	24192.3	23948.8
NA	NA	Kolanone	-16.5237	MS1 mz matched	503.308	117.244	325857	321172	325854	325863	325718	331091	304004	325860	324700	324506	330931	320902	320321	325873	53575.3	43664.5	40680.9	37845.5	34456.9	32237.5	32879.4	41609.5	57579.5	45961.6	30967.1	44534.4	35565.8	48825.9	44360.6	43566.3	42484.3	30683.7	26516.7	45505.5	783278	59054	24025.7	47947.2	61042.7	50621.5	91479.1	50090.4	52229.9
NA	NA	Ganoderiol I;	-7.97168080131121;	MS1 mz matched	503.362	45.68	47932.6	49483.1	45923.8	47693.1	45905.8	45903.7	42527.6	45891	45934.2	45880	46561.5	47647.3	46315.8	43551.5	44407.7	64304.7	39674.1	47126.9	36932.1	16729.1	22255.4	52362.7	55897	55742.6	50069.5	44226.3	31858.5	78822.9	32556.6	39552.5	21599.5	54052.3	49990.1	113466	32786.8	46662.1	43395.3	44344.1	68179.2	76689.3	67876.4	44323.5	45567
NA	NA	LysoPE(0:0/20:3(8Z,11Z,14Z));LysoPE(20:3(5Z,8Z,11Z)/0:0);LysoPE(20:3(8Z,11Z,14Z)/0:0);LysoPE(20:3(11Z,14Z,17Z)/0:0);LysoPE(0:0/20:3(5Z,8Z,11Z));LysoPE(0:0/20:3(11Z,14Z,17Z));Pederin	1.96840385261793;1.96840385261793;1.96840385261793;1.96840385261793;1.96840385261793;1.96840385261793;-14.3450529633684	MS1 mz matched	504.302	54.824	25555.9	23074.2	23356.9	22404.5	24877.2	23136.2	22269.9	22326.6	22323.6	22296.9	22318	23189	21515.9	22286.8	37026.2	45737.6	7488.68	30186.8	64895.3	531.784	10979.7	18259.3	71202.5	14792.6	19268.1	16626.5	8213.29	37830.7	51925.2	16544.6	49202.1	11332.9	76559.7	62621	25824.8	75219.5	17130.9	12909.6	32996.7	22025.5	18984.5	62953.3	36205.3
NA	NA	NA	NA	Unmapped	504.337	74.58	66975.5	62440.6	61358.3	61719.3	61346.8	63644.4	56670.1	61321.3	59681.8	62726.5	64044.2	62850.5	61272.9	59896.6	55981.3	67959.4	44138.6	56315	43583	17160.4	26290.6	57279	65744.1	75071.3	51365	55258.5	42550.7	92046.1	46546.9	45530.3	25614.8	58345.7	68854.7	152562	30751.3	55531.7	53693.2	50415.3	71487.9	96625.5	66806.9	48506.9	54225.2
NA	NA	Tetracosatetraenoyl carnitine;	-15.5527205330863;	MS1 mz matched	504.39	29.8285	18784	22809.9	20195.2	19178.2	20433.5	20522.3	18652.3	20244.3	19977.8	18696.8	19422.5	19038	18636.3	20273.2	61272.5	33034.7	45190	24212.9	41525.8	9698.96	18887	28873.4	79655.2	25364.9	12260.9	2856.23	0	50130.1	16618	17062.2	14099.5	21029.2	8443.13	15132.9	0	35411.9	2416.35	6510.07	41893.4	34744.1	13373.4	16246.4	30833
NA	NA	Thymidine 5'-triphosphate;Prednisolone sodium succite	24.2653861732904;-24.264208612506	MS1 mz matched	505.17	378.005	379978	418622	420156	418708	418768	423260	423335	426650	423128	431471	423021	421900	418764	423318	409194	279137	439144	278998	273411	519352	355713	229716	437599	449444	288817	344104	504657	397349	362524	524107	403788	351217	109531	298686	277717	275332	433493	402660	374643	308231	291325	479486	310683
NA	NA	2,3-Dihydrowithanolide E;14alpha-Hydroxyixocarpanolide;Perulactone B;Withaphysacarpin;Hydrocortisone butyrate propiote;Hydrocortisone buteprate;Hydrocortisone probutate	11.4615174872731;11.4615174872731;11.4615174872731;11.4615174872731;11.4688904299387	MS1 mz matched	506.317	89.932	70740	70897.9	70896.5	69853.3	70946.1	75736.1	69796.9	70921.5	69789.1	74483.7	68134.2	70517.5	66967.5	68866.5	40652	49704.6	29044.6	52332.5	43872.8	11266.9	23234.2	36459.5	53173	109604	62661.8	36402.3	41224.6	160139	35264.6	32203.5	22518.5	66666.2	146324	423168	129833	58700.8	138248	53994.2	52423.2	207262	78728.4	57455.2	56279.5
NA	NA	Stigmatellin Y	9.2921	MS1 mz matched	507.276	200.357	52095.9	42943.1	40931	42948.3	42958.6	52074.7	41788	41811.1	50753.2	41769.7	41773.9	41784.7	39860.5	49293	40424.3	53398	31861.7	44471	31367.8	12161.5	17020.7	42480.7	50042.4	52159.5	33979.7	50980.5	31010.3	51844.3	44390.7	42328.5	24677.1	38230.5	26517.3	73676.3	0	53838.9	22950.9	46508.9	48622.3	56658.3	46897.7	36824.1	36103.7
NA	NA	LysoPC(P-18:0);	15.0088039988402;	MS1 mz matched	508.376	186.939	84683.9	114908	103189	111492	102641	106102	95055.6	103863	116796	104402	103763	106073	101570	101777	75271.1	111868	94150.7	90156.9	92247.5	110231	77498.6	117820	72743.4	127743	121306	105000	92524.9	87923.9	102859	152675	178288	90868.4	83404.1	64505.8	99897.1	88135.6	141605	98838.4	60193.3	87141.9	127064	139021	99627.2
NA	NA	Polyoxin B	-14.7219	MS1 mz matched	508.399	162.29	17348	16536.6	16876.1	16237.5	16907.7	16400.5	16756	16067.2	15677.4	16223.2	16075.1	16372.9	17277.2	16762.3	9316.34	16393.1	18576.7	12243.3	6879.64	8777.86	26047.1	10087.4	6229.93	17335.5	12184	3514.31	11161.3	20021.5	13328	17056	14392.6	10941.5	10655.7	20247.5	11216.7	8853.66	16776	22553.7	10247.3	19764.1	24272.3	9426.85	13920
NA	NA	LysoPC(17:0);LysoPE(0:0/20:0);LysoPE(20:0/0:0);	16.0803571562118;16.0803571562118;16.0803571562118;	MS1 mz matched	510.356	184.223	150227	156404	157879	150795	157873	154992	158731	149100	147031	146564	147106	149541	159034	157858	141036	151081	139947	162773	133975	294289	171655	217273	18205.6	154603	175535	167313	177819	22222.5	163298	157856	186554	171561	115467	126139	144638	153991	28772	132914	219100	21006.4	350517	168697	141738
NA	NA	Chenodeoxycholic acid sulfate;Chenodeoxycholic acid 3-sulfate;Ursodeoxycholic acid 3-sulfate;	7.46575738435186;7.46575738435186;7.46575738435186;	MS1 mz matched	511.215	261.098	124792	117486	117231	116586	117424	116561	110175	115260	115252	117744	117741	116577	113247	114799	112019	95520.4	87876.1	104917	91885.1	31911.9	43055.1	108917	146412	133009	69979.7	110876	55893.7	128653	118702	104608	70297.6	69597.6	57402.4	172586	43317	116461	56731.8	111786	132219	162916	112909	113321	106239
NA	NA	Citicoline;CDP-choline;Cytidine 5'-diphosphocholine;Citicoline	22.5260278011469;22.5260278011469	MS1 mz matched	511.325	126.2	9337.05	8850.87	8959.86	8782.08	8051.24	9374.96	9854.45	9619.91	9706.84	10970.2	10820.4	9787.79	9794.45	11138	94725.6	108882	63612.5	93166.5	81742.5	14032.5	36724.3	75832.3	119325	187977	90113.8	28241.6	19398.1	156794	57250.2	39745.2	28159.2	105327	39481.4	103499	0	45024.7	57621.3	40350.2	58249.4	96106.1	69033.4	34138.4	50866.4
NA	NA	NA	NA	Unmapped	512.335	205.519	43999.3	47557	47516.3	41554.9	45113.7	41505.1	38446.8	44123.8	42871.6	38865	41387.9	41418.8	42900.2	41377.7	63282.5	49707	51684.6	46981.2	36038.2	78099.5	70029.7	29070.2	72131.5	48588.3	37219.4	42239.2	47715.1	36709.1	35466.5	29467.7	89127.9	43009.5	42713.5	29225.5	47978.9	44147.3	53388.2	31486.8	38677.3	28074.9	62414.6	63804.5	41129.2
NA	NA	NA	NA	Unmapped	512.416	36.781	38312.4	38574.9	37100.4	37363.9	37072.4	36829.4	33745.9	37809.9	37582.4	37039.1	38084.4	37764.3	37768.9	37787.7	53383.5	45036.1	49975.8	45338.4	36646.4	54030.8	41763.6	56915	61410.5	111387	68983.4	23561.9	31169.7	118935	44045.3	84086.1	71280.3	77779.4	114838	68888.3	77384.2	114508	124326	47882.5	124044	118172	182641	129124	121147
NA	NA	NA	NA	Unmapped	514.373	39.397	23575.6	34188.4	37378.5	21891.4	21940.4	21992.8	23360.6	21149	21888.4	23524.3	36732.5	20340	23534.5	22063.4	19766.4	39236.7	23499.6	23980.3	12208.3	11671.1	18976.2	23147.3	24484.1	21110.6	15601.5	23634.4	14046.8	20491.9	15863.8	17533.7	15439.6	18601.7	10727.8	12514.9	18447.7	22530.7	9624.43	23789.6	30963	18965.7	40999.7	24193.6	27050.9
NA	NA	NA	NA	Unmapped	515.009	344.35	1.89852e+06	1.89848e+06	1.92143e+06	1.89864e+06	1.89897e+06	1.87761e+06	1.87657e+06	1.88544e+06	1.89555e+06	1.8932e+06	1.90074e+06	1.89952e+06	1.86661e+06	1.86081e+06	1.81918e+06	1.90507e+06	1.80011e+06	1.88037e+06	1.59551e+06	1.56235e+06	1.87059e+06	1.80589e+06	1.83474e+06	1.86796e+06	1.85092e+06	1.84813e+06	1.74676e+06	1.83822e+06	1.85519e+06	1.78512e+06	1.88946e+06	1.72648e+06	1.50777e+06	1.85658e+06	1.87872e+06	1.63385e+06	1.87744e+06	1.85117e+06	1.56269e+06	1.74146e+06	1.90263e+06	1.86968e+06	1.46674e+06
NA	NA	Nb-trans-Feruloylserotonin glucoside;	23.0834546919438;	MS1 mz matched	515.214	377.543	232909	227917	229268	224759	227622	228162	193672	224882	227880	223630	226714	225751	227984	224839	167721	105626	198258	129770	92989.8	230333	151872	82842.5	199606	206571	110040	162539	296122	159591	193226	276482	299803	131080	32744.2	133523	115679	115550	226645	244712	149206	132236	163494	258150	130482
NA	NA	16-Acetylpriverogenin A;Oleanderolide 3-acetate;Tsugaric acid C;	0.78796059253675;0.78796059253675;0.78796059253675;	MS1 mz matched	515.366	46.5465	36457.2	36792.4	36124.7	36792.3	37738.3	36791.3	35709.1	38839.3	36453.5	36803.4	36455	36347.4	36470.1	36402.7	24974	23233.2	23346.9	21119.2	19039.6	12764.1	17298	24458.4	25629.2	17332.1	12791.2	30793.8	22203.5	20790.4	21946	23237.4	14556	24451.3	4681.84	11530.2	148151	25767.3	13427.1	24230.5	35844.5	21170.3	36362.1	26568.4	31270
NA	NA	NA	NA	Unmapped	516.303	99.1945	175794	178195	175802	204963	203167	175808	175706	175736	179208	179044	175526	189680	168699	175729	1.90052e+06	889522	878817	825009	1.27098e+06	957310	866297	1.56615e+06	1.1331e+06	1.80206e+06	652377	930479	1.14514e+06	1.03399e+06	1.49764e+06	1.50443e+06	1.47238e+06	1.04156e+06	560363	1.10498e+06	0	2.0371e+06	797620	1.57969e+06	1.23966e+06	1.17669e+06	690884	1.03414e+06	1.13559e+06
NA	NA	LysoPC(18:4(6Z,9Z,12Z,15Z));2-Aminoethylphosphocholate	20.513634005728;20.4928690250575	MS1 mz matched	516.312	187.188	22139.9	27506.1	30385.8	27409.1	30941.3	29588.1	30081.6	28125.4	30236.3	28296.7	28850.4	28515.8	28514.4	31131.1	70883.7	51077.6	77250.7	25703.1	52658.6	103323	55231.9	53038.1	78376.4	64218.8	69903.5	30080.2	78503.5	54299.2	51160.6	101387	82041.8	71702	58252.4	49587	54706.1	80855.1	54565.1	91702.3	77306.7	127742	58005.5	93037.5	79798.2
NA	NA	Coenzyme F420-0	-6.98535	MS1 mz matched	516.375	41.102	211197	205804	203549	205816	199121	205926	186412	204673	205007	204228	203250	206043	204084	200115	213366	258170	198135	203428	169565	92770.5	109637	219050	227894	214376	172675	212444	146378	282450	150977	170958	99963.5	208543	139998	329215	178615	215877	150183	191875	300605	262281	300185	211799	216643
NA	NA	LysoPC(16:0);	5.06831280642498;	MS1 mz matched	518.323	186.694	279748	410880	415233	425852	472633	472709	512992	464272	457097	436256	450502	445916	444538	458933	1.00048e+06	511874	961221	490891	941082	1.15249e+06	844074	787954	998431	785170	753841	449199	899221	725337	822548	1.13801e+06	784492	985916	930936	456068	616649	1.02347e+06	912885	989790	1.19537e+06	1.01527e+06	571105	969970	1.20099e+06
NA	NA	Ganolucidic acid A;Ganolucidic acid D;Physalolactone B;Ganoderic acid beta;11-Deoxocucurbitacin I	10.41526360763;10.41526360763;10.41526360763;10.41526360763;10.3934770538052	MS1 mz matched	518.353	61.352	118733	114952	114968	114611	114857	113963	106575	115103	113629	114991	115157	112515	113704	113972	90003.4	124033	75577.2	104451	74382.6	33557.6	48935.8	106511	114307	117713	91443.6	105636	70120.4	164119	81722.1	77032.1	40731.5	108962	96302.4	263466	31659.8	82396.8	87156.2	87639.3	124785	159777	115174	77006.1	82033.5
NA	NA	Cavipetin B;4beta-Hydroxywithanolide E;28-Hydroxywithanolide E;Withaperuvin F;Ixocarpalactone B;Withaperuvin G;Streptothricin F;Racemomycin A	10.6156878297505;10.6156878297505;10.6156878297505;10.6156878297505;10.6156878297505;10.6156878297505;23.8924838227983	MS1 mz matched	520.297	279.421	46387.3	46957	46954.8	46943.7	46750.5	48450.5	41869.6	46407.6	46356.2	45426.1	47129.6	46640.6	46948.8	47171.8	40706.5	38355.9	28028.4	29018.2	25649.6	8028.57	9717.08	35516.9	52620.2	62157.2	31569.9	38670.8	23467	47973.6	36266.7	34310.2	16293.9	37268.1	36155.2	93795.4	5516.49	43625.6	37931.5	41072.9	53537.1	54924.4	44930.5	36434.9	40336.4
NA	NA	Kolanone	-16.5237	MS1 mz matched	520.333	117.246	3.26659e+07	3.22384e+07	3.21881e+07	3.24477e+07	3.24494e+07	3.24962e+07	3.16247e+07	3.25306e+07	3.22369e+07	3.20873e+07	3.25018e+07	3.22033e+07	3.22302e+07	3.23697e+07	6.42104e+06	4.9645e+06	4.78394e+06	4.19836e+06	3.88386e+06	3.21291e+06	2.86451e+06	5.0835e+06	7.00525e+06	5.14423e+06	3.09489e+06	5.89305e+06	3.68013e+06	4.99858e+06	4.83903e+06	4.66535e+06	5.05192e+06	3.05466e+06	2.43669e+06	5.18392e+06	4.83853e+07	7.28379e+06	2.06228e+06	5.30925e+06	7.60131e+06	5.68729e+06	1.09217e+07	5.83741e+06	6.85891e+06
NA	NA	LysoPC(18:2(9Z,12Z));	12.5362848112433;	MS1 mz matched	520.341	184.957	5.30368e+06	5.86144e+06	5.64961e+06	5.53751e+06	5.30392e+06	5.28315e+06	5.30345e+06	5.08462e+06	5.22031e+06	5.30351e+06	5.33602e+06	5.86483e+06	5.36929e+06	5.36976e+06	8.98575e+06	8.54909e+06	8.69924e+06	8.51454e+06	7.75691e+06	7.8495e+06	8.94318e+06	6.86262e+06	7.48716e+06	9.44953e+06	7.95691e+06	5.38065e+06	5.34984e+06	9.10566e+06	8.51034e+06	8.15942e+06	9.13553e+06	7.70679e+06	7.14645e+06	7.5915e+06	7.47167e+06	7.6207e+06	9.04054e+06	7.17273e+06	6.57526e+06	7.64208e+06	7.45663e+06	7.05445e+06	6.47425e+06
NA	NA	NA	NA	Unmapped	520.396	35.037	30377.2	31657.2	49889.6	32568.8	31646.2	31218.4	30267.7	31704.8	28141.9	28967.8	31729.9	30393.3	30374	30362.8	34336	34120.7	46990.4	46005.1	20185.1	9885.55	24892.1	31688	50797.6	27552	18193.7	56778.2	29656.6	65274.2	24517.3	12696.1	6616.02	22641.7	6055.63	19641.9	20905.3	23729.9	292.589	3459.71	27123.6	31503.7	5831.62	3347.78	18314.4
NA	NA	6-beta-Hydroxy-mometasone furoate;	1.86071090316368;	MS1 mz matched	520.422	32.401	159663	196010	164609	165344	159868	162850	152564	159617	153161	159210	153790	167110	157832	154523	380504	156400	353061	283430	269318	40452.7	220252	201427	474518	253604	141390	29027.2	25579.6	473145	158210	44640.5	27079.6	147742	77403.4	166044	12630.1	176298	8820.12	41537.6	266853	283619	103201	49562.6	159274
NA	NA	Citrusin F;	2.94956042685;	MS1 mz matched	521.181	377.567	16711.9	18210	18034.1	18215.4	17798.6	18584.3	17449.1	18515.6	19282.9	18218	18517	18510.2	18514.7	18517.1	15022.1	6467.87	15977.1	7207.69	6711.16	25164.5	10436.2	3801.31	18384.2	16519.8	6717.85	12443.3	28198.8	13868.3	14000.3	26415.4	21455.1	11433.6	0	8364.23	7534.28	7852.39	19832.6	18159	12555.8	10191.8	9606.93	25424.6	10717.9
NA	NA	NA	NA	Unmapped	521.421	161.857	225125	230759	218391	224854	225612	225560	220804	217061	201003	231999	226406	216518	216898	216765	94681.7	86653.1	258670	235451	265020	105897	367735	139243	67716	135410	138593	106571	214697	154093	173549	222819	152695	105191	148059	299573	150457	212984	217599	213308	170101	568314	186656	99487.2	103040
1-Oleoyl-sn-glycero-3-phosphocholine	0.9823	NA	NA	MS2 forward	522.355	183.521	2.97884e+06	3.18552e+06	3.10105e+06	3.06567e+06	3.11597e+06	3.08576e+06	2.97177e+06	2.97848e+06	3.02231e+06	3.12092e+06	3.05469e+06	3.11493e+06	3.00208e+06	2.98427e+06	4.98689e+06	5.09361e+06	5.61367e+06	3.86672e+06	4.70974e+06	5.95247e+06	5.27107e+06	3.87835e+06	4.90828e+06	6.42602e+06	5.4095e+06	2.87057e+06	3.67592e+06	5.26659e+06	4.92819e+06	6.19071e+06	8.23929e+06	5.5158e+06	4.57799e+06	3.94843e+06	3.91001e+06	5.1102e+06	6.50649e+06	4.9357e+06	4.04834e+06	6.24851e+06	4.71082e+06	6.31931e+06	6.19035e+06
NA	NA	Ticagrelor;Melampodinin	-9.63353905404472;14.0757759342801	MS1 mz matched	523.181	378.009	193345	206292	211384	206295	208543	208053	207965	211462	215854	202736	206295	206319	201755	201719	196175	136199	230241	152352	142166	271903	190781	122588	216561	228563	149765	158928	248090	198700	210434	278376	224613	175480	60179.5	158331	142450	131169	217378	215769	187931	155915	152959	238199	160341
NA	NA	1-Oleoylglycerophosphocholine;1-Oleoyl-sn-glycero-3-phosphocholine	14.3389	MS1 mz matched	523.363	66.027	54467.4	56503.2	45414.3	56536.1	56619.8	37727.7	54617.3	57132	55886.2	56651.2	56123.1	56671.9	40153.8	56042.2	20416.9	12043.9	14966.2	16329.1	11844.5	1390.47	6086.05	16731.2	18603.6	11852	4516.29	21331.8	27435	16307.6	14307.7	19531	2434.97	10344.1	0	10513.2	94374	20559	256.787	16218.2	27695.3	18364.6	15288.9	17169.9	24492.6
1-Stearoyl-2-hydroxy-sn-glycero-3-phosphocholine	0.9936	NA	NA	MS2 forward	524.372	182.728	5.51897e+06	5.67594e+06	5.85765e+06	5.7844e+06	5.80422e+06	5.79901e+06	5.45835e+06	5.83933e+06	5.85144e+06	5.67313e+06	5.84797e+06	5.83032e+06	5.76573e+06	5.63789e+06	5.78257e+06	4.9016e+06	4.77429e+06	4.61975e+06	5.15139e+06	6.88824e+06	4.30844e+06	4.41384e+06	5.48125e+06	4.76213e+06	4.35984e+06	4.75055e+06	4.74316e+06	4.53078e+06	4.82917e+06	7.19028e+06	7.71625e+06	4.53722e+06	5.23585e+06	4.54036e+06	4.42414e+06	5.17816e+06	6.05724e+06	4.93787e+06	5.73981e+06	4.23259e+06	6.66688e+06	7.26523e+06	5.60785e+06
NA	NA	Kolanone	-16.5237	MS1 mz matched	525.289	117.284	5.75983e+06	5.23179e+06	5.19817e+06	5.25861e+06	5.21977e+06	5.21341e+06	5.08345e+06	5.19715e+06	5.25946e+06	5.29333e+06	5.20907e+06	5.23062e+06	5.19601e+06	5.19723e+06	665925	521305	475890	452706	400777	327017	288804	543166	798310	520917	301784	715346	386219	518766	546261	474315	517495	291376	239560	533356	1.0448e+07	803339	196470	597118	864301	568555	1.47969e+06	682420	798392
NA	NA	NA	NA	Unmapped	525.376	32.345	21869.9	22348	21661.4	21660	21465.2	21453.6	19893.6	22093.8	22617.4	20572.9	20345.3	20713.4	21017.4	20353.9	76712.5	23645.6	74023.8	47616	44005.9	6151.69	39932.7	39088	77266.3	50753.3	26890.7	4616.84	0	76747.7	29406.4	7477.76	5075.38	22881	10778.5	23930.4	1621.34	26923.8	1105.86	5148.17	31515.7	32336.9	14062.4	5840.98	21638
NA	NA	LysoPE(22:6(4Z,7Z,10Z,13Z,16Z,19Z)/0:0);LysoPE(0:0/22:6(4Z,7Z,10Z,13Z,16Z,19Z));Protoverine	20.8471377577987;20.8471377577987;5.12094374598734	MS1 mz matched	526.296	186.939	12065	16923.4	15935.3	15763	17103.7	17333	17403.2	17611.4	16185.3	16788.9	16392.8	17572.6	17586.8	17352.3	34455.1	25852.8	28625.1	17643.9	48725.2	57332.5	40616.4	43869.5	48681.1	37785	34620.1	15646.4	28795.8	36876.6	24114.4	45105.4	24909.7	47918	43166.8	29000.2	25666.7	49224.7	51042.2	29580.6	41538.2	37154.5	32111.4	46461.4	54907.8
NA	NA	NA	NA	Unmapped	526.31	286.426	40853.9	42212	41569.1	42425.2	43242.4	42075.5	42062.1	42077.6	42423.8	41523.3	42423.4	42073.4	44191	42791.8	55604.3	38344.3	34588.4	33915.4	40885.3	12791.5	13053.2	56283.7	47034	53859.2	31544.3	55639.2	24765.9	53225.3	36216.2	34258.3	29986.6	31010.5	19087	52036.7	0	61889.8	11322	48182.9	63260.1	76862.2	50910.6	48324.8	61554.1
NA	NA	NA	NA	Unmapped	526.432	36.27	56972.5	55553.1	53897.6	52917.5	53946.6	52871.4	48197.4	53406.4	53563.7	52849	53392.8	52894	52983.5	53381.1	78036.9	62599.3	61701.7	72568.3	60232.5	82070.2	64471.7	85533.5	98452.4	163280	100458	27490	45702.3	171536	63281.6	114635	110372	107701	179115	98470.8	115971	182394	195639	74798.1	191008	197384	266081	211547	193337
Leu-Leu	0.913	NA	NA	MS2 reverse	527.32	157.195	6752.2	6352.51	6299.07	6073.43	6069.17	6977.6	6077.34	7602.69	6023.54	5869.24	6027.84	6043.13	6056.33	6033.87	14460.2	10522.5	8195.04	12115.2	9947.65	0	7892.54	15120.9	19178.3	22423.6	11399.8	5462.5	0	27833.6	16021.3	6404.49	2917.45	17004	5915.36	25647.4	18040	8046.38	6195.35	5569.61	11257.9	19787.1	4725.23	1998.02	5691.55
NA	NA	NA	NA	Unmapped	528.782	200.148	62432.5	64473.2	64498.1	65167.8	55644.5	50694.5	64702.1	61976.1	66823.4	57340.4	61916.3	66487.4	52847.1	64775.7	69634.4	56215.6	55935.6	58122.7	49381.9	33875.7	26516.4	71516.8	89329.9	52695.5	44175.1	75580.3	35823.7	86824.8	77772	65737.8	40240.1	43780.9	18585.9	41213.2	0	87402.1	13573.1	77432.8	98422.2	89659.5	68641	80683.4	82502.6
NA	NA	Glycochenodeoxycholate-3-sulfate;N-[(3a,5b,7b)-7-hydroxy-24-oxo-3-(sulfooxy)cholan-24-yl]-Glycine;N-[(3a,5b,7a)-3-hydroxy-24-oxo-7-(sulfooxy)cholan-24-yl]-Glycine;Glycochenodeoxycholate 7-sulfate	19.0677387995673;19.0677387995673;19.0677387995673;19.1395370499375	MS1 mz matched	530.281	270.728	111001	111096	112777	131693	110851	123408	110854	109167	115932	112190	109286	134582	110436	147264	104397	92394.3	65164.2	108065	94854.1	30323.4	37998	106767	151598	147000	80409.5	119147	57244.6	158900	136752	82477.8	59809.3	81237.1	78491.1	197502	0	146433	64359.5	120283	155817	192216	110267	117274	125096
NA	NA	NA	NA	Unmapped	530.372	55.232	71934.1	62839.1	47381	67349.7	73948.3	67464.7	67488.9	70914.3	71143.5	67530.3	60581.2	69383.7	69375.3	68151.3	33074.4	34124.5	28442	29915.6	24528.4	4244	17654.8	29153.2	36045.3	28547.7	13280.1	35715	37426.7	27994.7	31020.1	31002	17245.4	18904.9	3541.56	14977.4	266329	37987	5363.66	34595.4	61940.7	30122.2	45535.7	35954.2	44577.5
NA	NA	Ganoderic acid Mf;3alpha-Acetoxy-11-keto-beta-boswellic acid;3beta-Acetoxy-12-oxo-28,13beta-oleananolide;Ganoderic acid X;11a,12a-Epoxy-3b-hydroxy-28,13-oleananolide 3-acetate;Ganoderic acid S;Acetoxolone;Acetylglycyrrhetinic acid	11.3699580654907;11.3699580654907;11.3699580654907;11.3699580654907;11.3699580654907;11.3699580654907;11.3203820356116	MS1 mz matched	530.39	38.218	128506	128535	128518	128520	133944	126487	118540	128582	126263	120463	126477	126467	126431	128619	150305	167784	132269	140951	121486	74582.9	91898.4	170483	184356	149596	124186	157940	112733	205936	126326	131014	84982	148222	87085.5	204785	84518.1	182667	118403	168139	278192	195598	278686	196268	201818
NA	NA	Kukoamine B;Kukoamine A;Kukoamine D;Kukoamine C;Kukoamine A;Kukoamine B;Kukoamine C;Kukoamine D	2.23435165814707;2.23435165814707;2.23435165814707;2.23435165814707;2.30053945762584;2.30053945762584;2.30053945762584;2.30053945762584	MS1 mz matched	531.312	261.055	23823.8	21318.2	21541.2	21317.8	21818.9	22388.7	21812.6	21767.5	21813.7	22459.3	21280.8	21283	20598	20195.3	23634.1	15619	12542	18488	13071.7	4844.55	5353.42	24877.6	28167.2	23891.8	10998.6	21251.1	8655.91	26482.3	37730	18402.8	11747.2	10195.9	9380.22	30514	5536.35	24370.9	9111.85	22038.4	25784.1	30845	20451	21541.4	21632.7
NA	NA	alpha-Tocopherol succinate;	7.30622361760758;	MS1 mz matched	531.409	29.815	406786	460022	394611	397266	365159	377726	399579	396756	367021	337490	347614	370049	349179	350653	171163	402431	405940	591507	700553	495299	377490	382116	498609	303981	366623	459973	423428	323724	334715	442213	1.34994e+06	391382	566706	391158	486163	874211	406318	426280	610015	343986	868460	398882	674799
NA	NA	CDP-4-dehydro-3,6-dideoxy-D-glucose;CDP-3,6-dideoxy-D-erythro-hexos-4-ulose;CDP-4-dehydro-3,6-dideoxy-alpha-D-glucose;CDP-4-dehydro-3,6-dideoxy-D-glucose epimer	-10.7659989425918;-10.7659989425918	MS1 mz matched	532.297	337.179	11368.2	12830.5	14267.1	13283.8	13532.9	12259.3	14199.6	12453.2	14163.8	13515.9	14325.1	13325.6	13977.1	13976	14861	13015.5	13171.8	7532.3	13669.3	2769.39	3120.2	12609.4	23735.9	14645.9	14883.4	18930.3	13979.1	13929	13312	13103.3	6611.47	13942.6	8530.6	16461.4	0	18411.3	6075.58	13013.5	19660.3	19367.8	11988.5	14363.7	14356.6
NA	NA	Ganoderic acid C1;Ganoderic acid V1;Ganoderic acid xi;Ganoderenic acid A;Ganoderenic acid B;Ganoderic acid J;Ganosporelactone B;Cucurbitacin I;Stigmatellin A;Stigmatellin	9.61766830106559;9.61766830106559;9.61766830106559;9.61766830106559;9.61766830106559;9.61766830106559;9.61766830106559;9.52764095030743;9.52764095030743	MS1 mz matched	532.332	216.495	21669.9	23150.3	21837.4	23325.8	23149	23367.4	20654.5	23147.6	23149.3	22907.6	23150.4	23601.3	22704.2	22907.5	19655.9	26841.6	15538.9	18359.8	15450.5	5460.02	7646.97	19844.4	25431.2	30562.2	19105.4	22557.4	17057.3	30274.9	16829.1	15516.2	7100.47	22286.6	18641.6	45778	0	18137.2	15880.6	17628.7	24444.3	31848.5	21128.2	15885	16522.6
NA	NA	NA	NA	Unmapped	532.37	52.422	145951	162945	163687	156247	163367	156034	154944	156292	155665	162352	160382	162469	300221	154961	164714	165843	124689	169975	124589	51796.4	114061	155240	183107	197211	148995	151380	134286	253666	154832	124015	107454	167712	168754	386447	90661.7	151511	129602	188787	219832	255894	158072	142635	148306
NA	NA	NA	NA	Unmapped	532.386	36.58	72461.9	71066.1	69204.6	68415.6	68087.9	69341.7	72310.2	68928.7	63081.6	67437.6	69414.8	75363.8	71615.1	68665.1	41883.2	35282.7	89266.5	59601.7	109656	74077	375205	159265	81654.7	63436	123009	123836	249248	277107	350490	63731.1	160103	159652	234358	149715	228208	160887	206049	611024	177150	176809	298251	130428	120090
NA	NA	7,11-Bisdeacetylvaltrate 7-(3-methylpentanoate) 11-(3-hydroxy-3-methylbutanoate);6'-Oxo-G418	12.9836711167071;-1.61858524325021	MS1 mz matched	533.228	40.903	14828.9	14008.5	14692.2	15100.2	15484	16155.2	14924.5	14996.6	15335.4	15482.2	15619	15923.2	16324.9	16109.4	31073.4	12388.4	22871.6	14322.9	20297.5	4056.74	14964.3	44569.5	16204	45544.9	26582.6	44758.5	28963.5	30724.1	31497	19591.5	2446.94	53465.4	59532.1	59123.8	41487.7	95007.4	20984.7	23157	49122.2	34112.6	38466.7	26782.7	32122.7
NA	NA	LysoPC(16:0);	5.06831280642498;	MS1 mz matched	534.297	186.689	13601.4	43380.7	50370.9	41823.1	49720.6	51022.9	58096.6	47743.3	48180.3	45052.4	49138.4	47403.2	49966.9	49409.2	84480.4	49968	101034	49962	105623	150411	87014.2	86927.5	88730	67914.4	77470.8	48508.9	91224.7	74469.6	98374	134522	56258.3	102433	115811	60314.3	55183	100303	82261.4	122998	156083	124155	51765.4	96725.6	155584
NA	NA	Cavipetin E isomer 2;Cavipetin E isomer 1;Lucidenic acid E2;Ajugalactone	12.9422007787409;12.9422007787409;12.9422007787409;12.9776476483892	MS1 mz matched	534.313	261.344	702583	701410	710693	709540	710613	709820	680529	711474	710516	710482	710910	710229	703021	708464	801042	592933	492826	508162	646385	232464	272977	720555	1.02779e+06	837697	475606	868326	413264	834972	710572	576616	424717	495308	390523	841395	219512	968845	344259	733577	974064	950915	648041	833179	833061
NA	NA	LysoPE(0:0/22:2(13Z,16Z));LysoPE(22:2(13Z,16Z)/0:0);	-0.992784938683638;-0.992784938683638;	MS1 mz matched	534.348	72.2505	50520.6	48418.2	48239.7	47607.9	48229.8	47583.4	43896.6	47564.5	49322.8	47204.1	46943.8	50894.8	47191.2	52001.6	26516.1	25479.3	17323.9	18576.9	14881.6	7173.05	9507.34	20235.9	36889.5	35478.4	18239.9	24256.8	17014.2	48195.6	22730	19595.9	16516.5	19280	30498.7	57663.4	113243	33370.2	24049.9	25791.8	42449.1	46929	36126.8	25486.1	35478
NA	NA	Menthol propylene glycol carbonate;	3.44987711407025;	MS1 mz matched	534.401	123.931	17999.2	22687.8	23226.5	22828.2	22205.7	23268.2	21142.6	21747.8	22196.4	22947.7	22929.3	25632.8	22890.9	21954.2	428745	306219	305808	225163	265007	111122	171496	283329	411263	298746	156307	78181.3	37778.2	307313	182753	228153	231814	205178	52381.7	120526	0	299819	86816	140780	260760	312751	169401	264501	282402
NA	NA	Ethyl 3-hydroxyoctanoate O-[glucosyl-(1-&gt;6)-glucoside];Bisphenol A glycidylmethacrylate;Bis-GMA;2,2-Bis[4-(2-hydroxy-3-methacryloxypropoxy)phenyl]propane;Bisphenol A diglycidyl methacrylate	0.212007143038218;11.7132365429003	MS1 mz matched	535.236	269.722	66863.3	66198.4	65477.7	67198	65033	65037	65038.6	66401.2	64947.1	64921.2	62502.9	63237	71273.2	69854.2	80565.7	48158.2	37747.8	57918.5	61784.4	15726.6	20437.7	59413.2	79302	82876.8	56500.4	54936.4	24947	95018.8	74111.4	47557.7	33709.8	54465.2	41845.6	136434	0	71544.8	43610.7	73887.6	86162.1	109800	68165.6	61673.1	62956.8
NA	NA	5''-Phosphoribosylparomamine	-23.3194	MS1 mz matched	536.165	29.07	40966.2	38455.8	40788.8	41527.5	43924.5	43420.6	41134.2	42624.8	39682.6	43228.8	43017.2	43036.2	44595.8	40692.4	21062.6	40828.1	63273.9	42739.6	33162.6	45584.4	58797	38309.7	59310.7	21815	47959.1	17852.2	29758	32282.3	38728.8	40103	58264.8	34227.4	64688.5	36188.1	35859.1	54384.7	27635.3	58751.6	71981.9	38626.1	44282.7	24574.1	17287.2
NA	NA	dl-alpha-Tocopherol nicotite;Tocopheryl nicotite	-23.2535	MS1 mz matched	536.39	40.7535	13590.7	13964.3	13207.3	13416.4	12978.6	13483.6	12153.2	13205.8	13203	13198.5	12923.4	14126.8	13485.8	13162.5	11167.3	10648.8	10414.4	9612.83	8445.58	6249.14	8798.38	12176.6	12107.5	6819.45	5004.51	14086.6	7412.39	7003.67	8148.48	9535.59	5821.74	6958.68	0	3284.67	21246.5	14411.2	9630.04	13554.5	22718.4	7847.35	25779.3	15325.5	19299.5
NA	NA	Nb-trans-Feruloylserotonin glucoside;	23.0834546919438;	MS1 mz matched	537.196	377.752	6.40734e+06	6.39217e+06	6.41885e+06	6.45881e+06	6.42597e+06	6.45889e+06	5.99495e+06	6.47224e+06	6.45857e+06	6.45788e+06	6.4593e+06	6.46224e+06	6.4072e+06	6.39105e+06	5.21982e+06	3.94996e+06	5.74951e+06	4.14465e+06	3.54765e+06	6.3579e+06	4.80687e+06	3.05717e+06	5.9299e+06	6.14335e+06	3.98185e+06	5.12745e+06	7.40054e+06	5.09141e+06	5.34387e+06	7.11474e+06	7.42115e+06	4.48007e+06	1.47403e+06	4.46654e+06	4.16375e+06	4.05366e+06	6.27603e+06	6.40201e+06	4.81219e+06	4.39289e+06	4.96058e+06	6.9239e+06	4.32199e+06
NA	NA	1-O-Caffeoyl-(b-D-glucose 6-O-sulfate);2-Sulfotrehalose;2-O-Sulfo-alpha,alpha-trehalose	-16.5734999206958;-13.4956057597121	MS1 mz matched	537.231	103.662	31864.7	27065.2	39908	35904.1	28184.7	27082.1	26257.2	28656.4	27510.5	26968.2	26990.9	28309.8	26974.8	20837.8	67402.2	71383.1	57316.4	53205.5	41339.7	31063	30031.8	55771.2	98237.2	66744	35534.7	67005.5	39682.6	76224.9	69317.8	51912.3	60072.7	35908.3	34856.4	95087	0	98922.6	27222.3	76807.9	92796.2	88304.8	88693.1	67875.7	81146.1
NA	NA	3,3',5,5'-Tetrahydroxy-6,7-methyleneoxy-4'-methoxyflavone 3-glucuronide;	18.8293758396845;	MS1 mz matched	537.415	122.1	44806.5	58361.4	50981.2	44918.2	32022.1	44908.8	29302.3	47552.2	49809.3	46985.6	47037.1	47571.8	47547.1	46519.4	267651	99442.5	185812	228671	121786	143373	121168	100951	72605.4	300177	116368	56620.4	126511	116408	167046	199695	185574	157124	59545.6	170867	0	113102	253177	137601	90241.9	252595	75659.7	99271.8	67933.7
NA	NA	Cochineal Red A;Amaranth;	-19.8830421010358;-19.8830421010358;	MS1 mz matched	538.97	345.779	389980	397833	411059	389883	390290	397680	522098	404388	389441	411795	383474	412072	389794	562612	519156	308852	294705	429808	577950	583723	316583	284003	516730	392092	298010	607484	505877	506620	319771	293473	380845	299972	612059	405574	536622	587026	526579	550509	576776	517035	386238	552747	606718
NA	NA	Cavipetin E isomer 2;Cavipetin E isomer 1;Lucidenic acid E2;Ajugalactone	12.9422007787409;12.9422007787409;12.9422007787409;12.9776476483892	MS1 mz matched	539.268	261.575	190501	175612	176798	174365	174961	173443	162782	172178	174011	175324	175740	173831	174610	171866	176628	137017	132562	182522	146158	52732.8	68861.3	187925	238230	199848	98351.1	178366	78194	188128	181784	168086	100559	99169.6	79806.8	278936	58492.7	188837	74746	190184	239636	247004	176336	177644	179563
NA	NA	Mupirocin;Mupirocin	6.92986241476857;6.99582349343626	MS1 mz matched	539.267	156.849	57201.9	53818.8	64562.3	53812.2	53624.5	53821.8	48266.1	55239.1	55346.2	52561.6	56408.6	53811.4	54280.7	54751.1	30139.3	70497.1	20702.7	33001.4	27316	5668.86	13789.1	30736.5	53827.3	81246.5	48637.1	24577.3	28959.6	80369.4	31702.9	32620.9	19888.9	59672.3	111910	212366	0	32862.4	117258	32797.3	55161	84024.2	67111.1	29411.9	33142.7
NA	NA	Menthol propylene glycol carbonate;	3.44987711407025;	MS1 mz matched	539.357	123.847	20804.8	24600.4	24592.7	24208.5	23801	24505.2	24460.7	23952.1	24619.7	24032.7	25460.4	26353.1	24582.6	24022.9	558104	371824	348368	263540	332631	140236	187127	351078	553993	316658	163062	108780	47413.1	361451	227910	247441	258635	206414	55501.1	124637	0	399833	52534.2	167376	332171	281404	235387	324769	398723
NA	NA	NA	NA	Unmapped	539.432	161.497	32644	32656.6	32658	32733.2	32589.7	31978.6	30535.8	30716.7	30534.1	32772	32736.5	30551.7	31582.5	31447.6	16409.5	19925.2	36261	31741.4	17744.8	17160	27204.9	28483.4	8547.58	26595.3	25042.1	12112	25315.3	24405.8	33869	32915.6	26508.8	23554.2	24074.3	26339.4	22749.5	20371.8	10740.1	28718.4	32512.2	89685.8	25311.1	15955.7	13477.3
NA	NA	NA	NA	Unmapped	540.411	32.711	181952	172176	170415	175245	171381	168975	147082	170986	170982	172982	178434	173578	173088	174731	578557	619543	321148	313525	427459	438586	467419	442959	361027	273271	424235	155889	205657	63782.9	256388	324341	626144	473961	56902.7	39317.4	42751.6	58200.9	57214	27059	62246.8	70904.3	3667.05	66910.3	57438.1
NA	NA	NA	NA	Unmapped	540.446	35.926	20194.2	21254	20121.1	20024.9	20158.2	19836.3	17280.8	19774.5	20177.5	19009.4	18851.4	19615.4	19974.2	20165	24363.4	20068.6	28099.4	24913.9	25246.2	30954	23487.5	31068.6	36027.8	54998.4	35493.3	9540.7	14324.2	62022.8	23058.3	37353	39922.6	35346.3	59236.7	35057.2	38535.2	62332.3	61045.8	24889.1	65826.9	69779.7	90444	69366.8	61588.5
NA	NA	Kolanone	-16.5237	MS1 mz matched	541.262	117.147	1.7605e+06	1.59261e+06	1.56078e+06	1.53511e+06	1.5346e+06	1.53467e+06	1.53266e+06	1.55597e+06	1.54395e+06	1.56529e+06	1.55642e+06	1.53367e+06	1.52596e+06	1.55735e+06	146228	117546	107758	98933	83201.3	71360.9	61112.8	117037	172660	112928	67203.2	145739	81261.5	115637	126838	104428	114990	66105.8	51341.1	115434	3.26263e+06	180327	45075.5	134429	186967	127857	363634	142508	161385
NA	NA	NA	NA	Unmapped	541.333	203.551	147753	147746	147756	147752	149731	147765	131507	146013	146084	146071	146064	147800	147810	145786	149121	135639	117869	106510	109175	81313.3	66174.3	142153	182294	132705	87109.7	164574	109865	137318	135650	151358	125754	84704.2	44886.9	116564	25970.9	192673	43130.3	145434	205361	172397	159804	174545	178378
NA	NA	Novapikromyin	20.1358	MS1 mz matched	542.336	228.411	37159.3	39827.2	47212.2	38805.2	33502.4	37183.9	26645.2	27632.8	38844	40777.3	42997.3	38830.6	30840.9	38885.6	35199.9	18902.7	22128.3	15712.7	23974.6	57470.3	23139.6	22340.7	39378.1	4704.96	0	65279.9	20177	2486.02	40132	48478.6	40584.5	3073.26	0	0	0	74509.3	0	23726	66603.4	16295.2	22294.4	63850.6	44118.3
NA	NA	NA	NA	Unmapped	542.808	215.948	61432.4	61732.7	63100.6	59303.7	66091.4	60716.6	58015.6	59125.4	59180.1	57534.6	62855	66448.7	65312.3	60709	59560.7	59682.1	57538.7	49174.8	49536.3	33731.6	36073.1	62605.9	75577.2	65479.4	41153.4	81344.7	65878.8	64144.5	63412.8	68653.6	42074.1	39316.4	19988.2	51419.5	0	78102.6	16594.2	62494.8	75325.2	77581	64064.1	79449	69217.5
NA	NA	3beta-Acetoxy-11alpha-methoxy-12-ursen-28-oic acid;	0.525813996732925;	MS1 mz matched	543.397	39.034	9569.98	9973.38	9565.56	9710.15	12058.3	9805.79	9015.31	9563.61	9558.88	9562.07	9566.22	9806.02	9566.76	11492.5	11304.9	6963.9	9112.2	6798.77	8795.56	5426.45	6186.72	9702.08	9316.49	5993.86	5745.72	10763.4	6047.65	6243.82	7897.07	8974.69	5424.02	7690.44	276.517	1879.04	14716.3	14457.2	10860.6	11821.8	21625.3	7024.91	27600.4	17391.4	18074.8
NA	NA	NA	NA	Unmapped	544.293	186.686	7203.19	9476.23	9676.06	11905.5	7682.49	8850.13	10357.7	13034.8	10400	9442.35	9903.1	10379.9	10391.3	10349.1	7590.53	9570.5	26611.4	9578.81	23271.7	7835.95	7885.74	10494.6	9967.42	19398.2	12137.9	9874.48	13084.5	8663.22	16894.1	12668.8	8116.79	25485.1	21378.1	9015.86	10109.6	9184.37	8490.51	10716.6	14696.4	8203.32	15619.4	9716.34	22330.8
NA	NA	CMP-3-deoxy-D-manno-octulosote;CMP-KDO;CMP-beta-KDO	-7.65588	MS1 mz matched	544.369	159.204	22939.4	21699.2	21950.4	21509.4	21976.5	21836.8	20933.7	21836.2	20875.2	21343.4	21412.7	21486.9	21354.2	22121.5	22374.2	24028	21882.1	23166.1	16888.2	10039.6	11596.2	24673.1	24455.3	20546.3	14102.8	22541.7	14483.8	19298	20226.4	20116.6	15237.3	17959.5	4161.81	19771.7	0	21246.7	6384.58	22127.6	27259.9	21444.4	27764.7	20973.8	22636.9
NA	NA	Thio-molybdenum cofactor;dTDP-D-forosamine;dTDP-alpha-D-forosamine;dTDP-[(2R,5S,6R)-5-(dimethylamino)tetrahydro-6-methyl-2H-pyran-2-yl] ester	-5.46568762767957;-22.3960579992925	MS1 mz matched	544.387	45.8755	55118.9	53699.4	51987	41330	55861.7	53009.3	44769.6	52032.5	50965.5	52474.5	53021.9	52197.6	53022.7	53271.1	27995.5	50711.5	26551.6	21915.7	22748.2	15803.8	19334.5	28899.3	51360.2	19138.4	16090.7	46052.3	32875	18498.5	35193.1	25409.6	16487	17232.6	4411.65	11014.9	109988	33899.7	16690.9	28874.8	44291.2	19892	47549.6	34598.1	55958.6
NA	NA	Chlorhexidine;Chlorhexidine	-17.8060212050216;-17.0146559498101	MS1 mz matched	544.405	36.287	63291.1	60603.7	61496.5	61499	61476.6	61518.1	56525.3	61536.2	60544.6	60534.6	61545.2	59041.7	60796.3	61553	57864.9	62052	55223.8	60341.9	56813.1	32405.4	40797.2	76137.6	73408.1	61194.1	57523.4	75107.3	59114.8	96911.9	62113.5	56037.8	36471.4	61923.3	33935.4	90082.8	18691.4	94513.4	62297.9	84121.3	143321	89264.9	144275	106294	112210
NA	NA	NA	NA	Unmapped	545.286	199.329	44917.6	45072.3	42960	45155.7	46607.7	44880.7	39454	33386	54422.3	60043.3	42659.5	39312.4	41660.7	42556.7	58391.2	48620.6	41395.1	55771.7	33814.7	19344.8	25660.5	65732.8	53852.4	36674.5	32722	48535.5	35473	50861.1	44499.5	46437.5	36298.9	31089.9	8701.35	38408.4	0	64964	4421.52	42538.9	103153	107253	46308.7	44037.4	49084.1
NA	NA	Ganoderic acid Mj;Ganoderic acid Mi;	0.625670044826916;0.625670044826916;	MS1 mz matched	545.377	72.773	54593.5	33393.3	30990.8	33616.7	32723	33407.3	35726.5	38028.7	29866.7	25745.6	40500.8	28300.5	41667.6	38097.4	19676.7	21715.7	15446.7	14969.6	11037.9	2940	5161.38	15798.2	19493.5	14884.6	5747.29	8573.28	25452.2	17379.9	6507.13	20591.1	6180.04	8304.97	0	5857.23	42044.1	20511.6	0	15654.2	17616	16146.8	23500.1	18399.3	22436.5
NA	NA	(24E)-3alpha-Acetoxy-15alpha,22S-dihydroxylanosta-7,9(11),24-trien-26-oic acid;(22S)-Acetoxy-3alpha,15alpha-dihydroxylanosta-7,9(11),24-trien-26-oic acid;Ganoderic acid V;	11.1871958681201;11.1871958681201;11.1871958681201;	MS1 mz matched	546.385	47.049	179923	173489	176293	173744	177289	175237	159492	173348	184090	176710	163928	169027	176477	167655	174611	221073	145625	156644	138036	64081.9	86506.6	179906	206164	209180	157846	162354	124433	259090	128893	141583	75951.4	177367	156191	364229	142440	157937	133939	146120	245099	277649	211880	155837	167884
NA	NA	NA	NA	Unmapped	547.219	109.407	13212.9	13243.4	13824.6	13438.7	13435	13339.4	12967.3	13446.9	14860.1	12929.6	13105.7	13442.4	13206.6	13450.9	51353.8	22755.3	47588.8	22991.4	148140	46069.7	59395.2	22152.5	44628	46714.1	165799	27545.7	65730.9	41599.8	45790.4	59238.5	49378.4	72081.7	79000.7	41015.4	0	17547.9	104899	11921.8	1980.37	108118	126961	222116	30454.6
NA	NA	dTDP-4-dehydro-6-deoxy-alpha-D-glucose;4,6-Dideoxy-4-oxo-dTDP-D-glucose;Westiellamide	12.3738430868303;12.3738430868303;7.06550011482628	MS1 mz matched	547.32	286.839	236890	239190	194190	242968	242882	238969	236802	242876	186500	189766	252129	250984	193631	245618	306543	160157	184798	140770	244612	84089.9	104987	208979	268768	290969	177726	238614	136726	209551	247292	266381	197960	127145	88836.1	186711	0	284196	85947.1	269229	366860	369787	256708	321362	257185
NA	NA	dTDP-4-dehydro-6-deoxy-alpha-D-glucose;4,6-Dideoxy-4-oxo-dTDP-D-glucose;Westiellamide	22.5145369775314;22.5145369775314;17.2061401759123	MS1 mz matched	547.333	124.482	112643	110777	112750	113452	112054	110970	99809.7	110944	110682	111819	113970	109768	112073	112067	22256.7	14773.6	16245.7	11705.8	12072.2	10648.4	8009.76	14987.1	21286.8	13946.7	9679.35	19493.3	12146.2	14790.2	15152.5	16107.5	18316.7	7679.01	4121.9	12519.9	287594	26831.9	2368.28	17994	25776.4	20085.6	31432.1	20951.4	22672.5
NA	NA	NA	NA	Unmapped	547.435	111.666	18745.8	19484.9	21382.3	34829.3	18793.7	18784.4	24183.4	26169.4	18774.1	31518.8	14861.6	36093.2	15875.3	18666.3	85955.5	56982.7	140818	60325.4	96372.7	121425	116228	73650.6	40208.2	44880	127473	46951.9	101847	115810	96064.5	152775	173782	119146	82374.5	163669	0	102763	151158	73617.9	124281	251820	96125	83398.6	70354.4
NA	NA	NA	NA	Unmapped	548.32	286.734	46212.1	47452.5	47149.6	40644	56560	46430.4	48297.3	40121.5	50892.6	49015.2	46171.3	46173.4	46185.1	45943.9	48143.4	34539.3	45403	41244.5	45677.2	18499.3	15526.3	67425.4	67408.3	82731.9	48537.1	67050.9	34489.8	82352.7	60276.1	41913.4	37460	51301.3	92188.3	158736	0	56307.1	84105.6	60962.7	56807.6	57906.2	60049.6	48313.7	73633.7
NA	NA	LysoPC(20:2(11Z,14Z));	-0.49254262913738;	MS1 mz matched	548.364	81.2975	35870.1	34361.1	35278.9	34959.2	34971.6	33793.9	32657.2	34599.8	34999.6	34989.2	33740	35940.8	34310.8	34311.2	34147.3	41492.3	26208.1	33793.2	23434.3	8700.06	15829.1	33143.8	39388.1	47966	31762	32372.5	22741.5	56160.7	26580.3	25326.9	14258	36062.6	40138	81591.1	3913.22	34465.5	28813.6	30700.1	46207.7	55756.2	39591.5	28247.3	30903
NA	NA	2-Hexaprenyl-6-methoxy-1,4-benzoquinol;Cholesteryl-beta-D-glucoside	-13.7953746452561;14.0041797371742	MS1 mz matched	549.415	34.513	37725	71143.9	50304.6	32957	37953.8	35278.6	34990.4	38515.6	38372.3	37349.1	35149.5	35286.5	38290.1	35193	44884.9	41512.3	50092.9	38661.7	36967.2	17018.6	25860.8	28788.9	47182.6	8558.61	17004.5	68717	39592.6	27116.4	17844.7	17022.1	39490	30208.5	21633.5	7322.48	7651.07	20157.4	10192.7	6843.17	28428.5	16653	29840.8	15505.4	30494.1
NA	NA	5b-Cyprinol sulfate;5beta-Cyprinolsulfate	3.77751944045609;3.75723032000839	MS1 mz matched	550.343	97.726	45384.1	45918.6	45919.4	47375.3	45923.9	45383.9	44969.6	46801	45372.6	45354	44039.1	50092.7	44638.3	48877.9	28168.5	35053	19459.9	37987.9	30052.1	7563.21	15227.2	24393.5	37849.6	72839.7	43146.9	26196.1	27546.8	116216	24800.7	23431.5	15706.3	43156.3	97969.1	287559	59202.3	39855.7	83097.9	38168.9	43550	137954	52505.9	41618.7	46115.3
NA	NA	PC(18:1(9Z)e/2:0);LysoPC(20:1(11Z));	10.375888844797;10.375888844797;	MS1 mz matched	550.385	180.78	36285.8	40418.4	43254.9	40525.5	40730.2	41374	36286.3	41139.9	40209.1	41013.2	41407.7	40287.8	40151.3	38434.1	50420.5	60853.2	51045.9	29062.3	23878.2	75583.5	34934.6	40652.8	64647.8	40665.6	37824.7	26043.1	34630.1	45241.9	58575.8	89899.9	214364	52800.9	21376.3	62749.7	37263	42450.9	72069.2	32313.1	27965.2	123328	78471.5	90498.8	106772
NA	NA	NA	NA	Unmapped	550.801	286.065	9148.23	9427.58	9552.18	7770.76	9155.87	9431.17	9123.55	9436.03	9447.33	9453.88	9543.63	9451.56	5035.97	9136.29	11726.2	8474.78	7594.75	7902.19	4999.88	1362.56	1099.49	11673.9	15883.3	13431.9	4843.32	11886.6	4668.43	11220.5	10772.6	11440.2	6527.99	3667.81	269.156	11202.7	0	17317.6	289.95	11634.6	18266.1	17082.7	10743.1	12858.5	14052.5
NA	NA	Milbemectin	8.13918	MS1 mz matched	551.3	203.786	52983.1	53186.7	54901.8	52874.6	45071.9	51193.7	51027.4	57718.2	51124.5	51119.2	50597.6	51350.7	62145.8	51117.6	43338	59835.6	42876.1	46326.8	43569.6	27082	23250.8	57411.6	60379.2	48864.8	31140.8	47741	35802.4	59419.3	50859.2	45789.3	45049.8	33578.6	19684	72943.2	0	52728.9	16790.8	44877.2	68592.7	56577.9	50560.1	49659.1	44472.7
NA	NA	(24E)-3alpha-Acetoxy-15alpha,22S-dihydroxylanosta-7,9(11),24-trien-26-oic acid;(22S)-Acetoxy-3alpha,15alpha-dihydroxylanosta-7,9(11),24-trien-26-oic acid;Ganoderic acid V;	11.1871958681201;11.1871958681201;11.1871958681201;	MS1 mz matched	551.34	47.011	11470.5	10371.5	10199.8	10052.4	10046.7	10476	8806.18	10303	10479	10356.3	9868.81	10028.5	9929.8	10357.9	9112.36	13006.4	7709.71	11032.6	7574.46	5466.22	4598.05	10600.8	9763.49	12051.4	9063.53	10317.4	6875.1	16943.6	6851.82	8053.47	4110.44	9239.47	9430.36	24427	8742.09	8546.21	7655.96	9070.8	12188.3	16806.6	14265.9	8573.39	8873.16
NA	NA	NA	NA	Unmapped	552.276	286.536	17906.5	18955.4	16425.1	17076.2	16386.2	16411.4	16296.9	16778.2	18843.9	8295.64	16546.9	16360.4	16356	17102.1	20771.8	14350	12401.5	15376.7	12162.5	1966.21	2499.07	21460.1	33969.1	22632.5	8294.3	23025.5	7659.99	19185.3	21855.6	17098	10955.3	7431.43	804.115	18565.2	0	25196.6	584.25	20577.6	27533.4	33037.2	20504.1	23251.3	23004.4
NA	NA	Aliskiren;	-16.0799882890809;	MS1 mz matched	552.385	58.296	49630.5	49678.3	51110.1	50166.1	50532.8	60406.8	57371.6	49586.2	51139.6	49572.3	49617.8	49587.3	47074.9	51334.2	13829.4	15310.9	10548.6	10798.8	9432.88	2784.43	6332.27	11487.8	14321.4	9051.5	5631.3	14846.4	20930.9	11867.8	10830.1	13427.3	3244.06	6469.51	245.804	5516.69	180461	16835.2	2611.7	14208.8	20481.1	11314.8	17421.6	13683.1	17866
NA	NA	Pyrohyperforin;	17.0104693729455;	MS1 mz matched	552.412	128.68	6324.42	7653.48	7651.77	8192.99	7385.22	7467.67	6391.6	7674.67	7661.74	6775.82	7374.45	8253.74	7648.99	7359.07	61169.3	53396.9	43244.8	46273.8	43829.8	10769.3	25842.8	46229.9	69094.8	78125	35462.3	18409.8	6706.57	109908	36096.4	28945.5	24041.3	54593.8	31707.3	70642	0	29755.7	26196.7	22403.3	32662.1	110714	20754.2	19506.4	27162.2
NA	NA	Nb-trans-Feruloylserotonin glucoside;	23.0834546919438;	MS1 mz matched	553.17	377.546	185144	184078	185101	183155	185192	184033	166533	184961	183094	183012	183053	185085	183038	181934	138251	102947	157609	107543	89907.4	177085	132266	74581.6	158149	165294	118723	158838	218695	134036	143498	198827	208511	109528	38686.4	121987	100620	118741	189953	186086	136280	132441	152821	192978	133535
NA	NA	alpha-Tocopherol succinate;	7.30622361760758;	MS1 mz matched	553.39	29.8195	38314.7	45918.4	41889.2	38829.3	38523.6	42129.9	37629.8	40081.5	36983.2	36425.7	35964.8	43318.6	36422.5	38543.8	32895.1	21018.7	47335.5	100242	72041.8	50588.5	35353.7	46435.2	59988.5	21533	35170.2	42598.5	49027.8	29263.1	35272	44114.5	120331	31522.6	51859.8	36175.2	62804.1	57798.2	46362.2	10913.4	60609.2	33779.1	86371.9	45071.7	64186.6
NA	NA	NA	NA	Unmapped	553.725	47.883	5197.69	5287.83	5752.74	5285.85	5286.76	5582.57	5196.67	5548.06	5197.19	4976.86	5403.87	5289.77	5048.32	5077.77	3929.21	3126.97	2529.85	2551.36	1716.32	1793.2	3500.45	2850.48	2400.87	2348.14	965.751	4075.78	2462.14	0	2588.1	1624.62	3296.53	652.877	0	0	3856.38	7187.45	4832.27	5848.82	9308.81	0	15872.9	5346.65	8252.01
NA	NA	NA	NA	Unmapped	554.176	29.846	43782.5	42551	43971.3	42662.6	40783.6	40917.2	42505.2	41300.5	40919.7	41058.7	43005.1	40331.7	40356.8	36282	37285.5	32430.7	36170	41192.9	38078.7	41023.2	41205.9	40748.3	38930	41023.8	41998.6	18938.8	16587.4	41999	41832.9	38176.7	40588.6	40655.6	39987.8	42063.5	41839.7	33374	41455.7	41156.3	38437.8	41123.6	39933.2	39818.9	35303.8
NA	NA	Vignatic acid A;	11.7289872538769;	MS1 mz matched	554.285	186.684	17885	13936.1	12475.7	15987.2	13922.4	14505.4	13917.7	14220.2	14622.6	10058.6	13188.7	14501	14488.5	12573.7	4987.09	11567.1	3642.98	15395.8	8513.15	5308.4	9545.44	10711.2	7020.28	12466.7	4750.71	13092.3	17519.5	7745.91	7668.58	6050.18	12178.6	7728.25	7256.43	13362.1	11842.4	5125.73	6346.57	9372.31	4410.63	3771.86	16584.7	7116.04	5101.42
NA	NA	LysoPE(24:6(6Z,9Z,12Z,15Z,18Z,21Z)/0:0);LysoPE(0:0/24:6(6Z,9Z,12Z,15Z,18Z,21Z));	-13.2824441201463;-13.2824441201463;	MS1 mz matched	554.309	337.253	13211.7	14625.7	15042.9	15491.2	14769.3	14375.8	16722.5	15688.5	15166.2	14944.6	15671.3	14965.9	15644	16601.4	16522.1	16279.2	15042.7	8393.22	15794.1	4483.06	2499.55	14454.7	28751.7	15989.8	16385.4	23413.5	16127.5	16494.8	14688.2	14802.6	11144.7	15658.2	7743.1	18786.2	0	23399.2	5451.1	14991	22946	19806.1	12327.1	17155.3	15396.3
NA	NA	NA	NA	Unmapped	554.393	186.437	6770.94	11303.8	10404.6	9830.81	10084.8	11339	11110.2	11678.5	10540.5	10854.1	11161.2	10830.5	10610	10513.9	9216.57	7917.99	7851.13	17939.7	10171.8	10507.8	13381.1	16007.4	8037.56	10154.7	8576.95	11018.5	10821	7775.7	20003.2	9026.4	10249	8193.54	11281.3	18780.1	14908.4	8411.27	6488.3	19694.1	11276.5	9681.78	17187.1	7686.94	11039.4
NA	NA	D-Pantethine;Toocilin	7.58564264561129;-5.39466191900573	MS1 mz matched	555.249	42.9235	15425.9	14597.5	14224.2	15417.1	15053.1	14651.8	11954.6	15048.4	15923.5	15052.3	16519.1	15580.5	16296.7	15408.2	67906.3	16518	35314.8	62715.3	14103.5	32272.4	13413.2	51038.3	14931	63844	12467.8	31816.1	34438.9	49189.2	17239.5	31224.5	12488	57062.6	5945.93	17876.2	2973.95	7423.44	1410.93	7296.29	85480.5	39261.5	115985	18613.3	14010.3
NA	NA	Marmesin rutinoside;Cefsulodin sodium	-21.3149483787715;1.04593456058769	MS1 mz matched	555.529	61.077	69644.5	85542.2	88171.4	90961.2	90732.2	93880.3	85140.7	86163.8	98868.8	86670.9	90318.1	90321.9	92005.9	103706	245475	326548	341892	401096	351646	368003	272185	357725	358635	487374	415255	169235	250160	366364	308392	350546	399917	342066	421512	315046	263469	313389	342195	333975	379716	407550	417127	365138	382480
NA	NA	NA	NA	Unmapped	556.405	34.3085	17833.1	17534.9	17326	17533.2	17535.6	17321.6	16362.8	16527.9	17540.6	17369.3	18448	17223.7	17250.4	18159.8	18160.7	27166.4	27079.3	20764.3	4525.58	8094.31	10964.3	15915.9	10109.7	9729.69	10178.8	22990.8	12677.3	1231.55	7389.02	6437.3	4002.52	13541.6	6083.51	2443.94	11070.4	596.685	1531.92	338.691	1916.02	461.804	3981.71	398.454	425.063
NA	NA	NA	NA	Unmapped	556.442	38.302	42077.5	42258.7	41362.4	42124	41003.8	41294.8	36752.6	41013.2	41285	41310.1	42327.5	44530.1	42290.4	42724.8	74159.4	68469	67410.7	54080.4	43227.7	71316.9	49223.4	65168.9	79002.5	135073	82681.5	24800.4	29832.3	110239	43736.9	102701	92818.2	87544.1	105192	65345.9	71772	108366	121729	46688.1	118133	113631	171140	124524	117769
NA	NA	NA	NA	Unmapped	557.011	230.411	45445.2	43675.6	59458.2	64848.4	45972.3	38232.4	43783	42460.4	43221.9	43569.3	48974	45515.6	37562.2	45515.3	56342.3	19090.5	46048.4	17019.5	26552.4	39135.1	25743.6	21724.4	48874.8	2680.47	529.937	69375.1	19435.3	1330.76	27828	59059.4	64615.1	767.417	0	0	0	42825.9	0	22037.9	73823	13401.8	21452.5	41084.2	38577.3
NA	NA	zeta-Carotene epoxide;Chloroxanthin;Hydroxyneurosporene	-14.7835149131731;-14.7538638589688	MS1 mz matched	557.456	129.037	41690.7	40520.2	58015	55615	60827.2	48236.2	57908.5	57853	55829.6	55925.9	62047.2	55932	61990.6	61311.8	81594.8	109379	115627	97721	82032.9	61632.3	60341.1	50677	35059	82601	81387.9	27941.7	70397.3	98059.3	71677.2	183857	77008.5	68601.2	98759.4	118095	0	117084	90157.6	55942.2	125702	279460	30900.9	38925.4	47911.3
NA	NA	NA	NA	Unmapped	558.296	185.7	2986.32	4104.83	4827.2	3536.52	3628.51	3594.29	6561.48	4013.65	4402.42	3803.2	3998.51	4438.88	4396.3	4356.42	33248.2	8849.34	48381.9	8944.09	45355.1	44826.9	33536.4	24538.1	26045.6	15828.8	21544	4470.65	7600.87	27901.7	43089	29912.8	11050.2	36704.2	49421.6	7321.82	9198.7	27615.8	25010.3	19996.1	37777.7	36351.7	7599.77	11549	51301.6
NA	NA	NA	NA	Unmapped	558.398	46.9775	15518.3	15095.7	15243	15623.4	15498.9	15243.5	15093.7	14856	15094.2	15105.4	14944.9	15092.6	15249	14996.2	8862.8	12121	7876.14	5878.58	5791.49	4943.62	7006.29	7647.65	8305.59	5369.96	4272.38	8988.32	4900.93	3066.37	6043.38	4752.59	5284.24	4323.77	1926.69	290.359	42322.9	11082.5	7927.99	10692	21357.9	3290.83	24370.2	10845.1	14021.1
NA	NA	NA	NA	Unmapped	558.423	36.533	364548	395598	364933	356869	363047	364207	350422	362925	359920	356264	358046	355982	356740	356387	276898	444047	480097	356424	112096	200294	185768	344768	148089	209061	222988	538132	380145	66633.1	160050	182706	164914	277283	127213	59588.5	55317.3	87885.5	61884.6	49419.6	128794	75662.4	211778	76123	105325
NA	NA	NA	NA	Unmapped	559.393	50.681	77148.4	74677.4	75348.4	77119.5	77125.5	76419	74468.9	77215.2	74570.8	77311.8	78478.5	74552.3	56963.1	57724.2	18138.6	20259.2	15366.5	16086	11881.3	7412.14	11310.8	15432.7	35902.5	13300.3	11479.9	18128.6	38489.2	10089.3	14057.7	33489.7	10898.9	8311.4	8373.13	10466.6	201861	25452	8300.53	16790.3	21375	4399.6	28549	20299.7	48652.8
NA	NA	NA	NA	Unmapped	559.395	146.868	56040.5	47233	48181.4	47242.4	48159.5	48158.4	45560.4	48155.9	47743.3	48139.2	47279.7	47249.7	48435.5	47263	41661.1	47172.9	67051.1	50701	34584.2	30504.5	58888.5	40906.3	24218.3	50053.4	61031.9	21662.6	45622.8	54396.9	47483.1	66670.9	64378.2	71540.1	35891.6	66677.1	12204.5	47880.4	80364.8	67667.9	47831.3	113786	50094.6	30860.3	26692
NA	NA	3,5-Digalloylepicatechin;	15.8122287740642;	MS1 mz matched	559.472	121.138	108659	106947	98066.5	113933	108672	104364	106991	108653	119927	108633	104948	105106	115661	109082	219079	220914	397288	306282	336193	241465	430994	219063	63370.1	312020	306281	130895	331432	246805	297204	672505	321911	542311	331482	655229	0	296958	262212	187674	220562	686212	151377	203363	141299
NA	NA	LysoPC(18:1(11Z));LysoPC(18:1(9Z));	15.0772572191993;15.0772572191993;	MS1 mz matched	560.329	110.357	409053	271351	271066	271363	274460	524659	270571	291047	298471	269757	293069	278120	269859	297070	2.17384e+06	1.54944e+06	1.6551e+06	1.40501e+06	1.39656e+06	1.22461e+06	1.02451e+06	1.86505e+06	2.48811e+06	1.73927e+06	1.04578e+06	2.09827e+06	1.25925e+06	1.84274e+06	1.66213e+06	1.65547e+06	1.7898e+06	1.04215e+06	814962	1.86429e+06	0	2.44376e+06	623526	1.70807e+06	2.59104e+06	2.0755e+06	1.64795e+06	1.9382e+06	2.20318e+06
NA	NA	NA	NA	Unmapped	560.363	192.135	26280.8	26665.3	26229.8	26876.8	25688	25866.8	23443.5	26595.3	26636.8	26093.5	25999.2	26105.9	25850.6	25767.6	21361.3	28545.6	15533.2	20683.7	15249.5	6454.78	9827.38	24043.6	27021.3	28675.1	19442.7	23790	18166	28442.1	16728.6	16364	8340.26	21963.8	16143.6	43153.3	0	22168.4	13984.6	19476.1	28217.5	31499.1	22944.2	18881.6	18949
NA	NA	NA	NA	Unmapped	560.401	44.439	193894	187933	190914	190912	187842	189038	170155	189095	187718	187688	187731	192886	190300	187697	178309	215125	157429	159667	141674	70582.3	90718.8	186983	205064	172447	134551	173944	125451	230608	125271	140309	80544	161632	117677	282438	202653	175960	113481	159400	262942	227229	250238	170230	189432
NA	NA	2-Hexaprenyl-3-methyl-6-methoxy-1,4 benzoquinone;2-Hexaprenyl-3-methyl-6-methoxy-1,4-benzoquinone	-19.0136754424282;-18.9321314315358	MS1 mz matched	561.412	155.96	190250	178008	173366	175462	108284	178120	165865	186378	180547	176737	173222	176024	173210	171556	111926	62868.9	123506	76293	66835	96412.6	178386	70447.1	61928.5	71887.5	175843	90004.7	200845	79277.9	71096.5	133643	81449.1	79259	156392	189238	46401.7	182423	145309	143883	195022	403884	138164	106467	53102.9
NA	NA	N-Acetyl-leu-leu-leu-tyr-amide;c-L3Y-amide	-15.338	MS1 mz matched	562.344	206.016	982420	982408	982334	982330	982467	980812	959361	982867	983051	823558	983036	961041	716444	983238	1.0785e+06	915725	943447	510928	751689	643368	475671	746173	930754	828168	386133	1.19431e+06	619196	815580	743943	764047	958204	524971	232986	585239	561.866	1.10561e+06	210638	1.03165e+06	1.12313e+06	1.06123e+06	774450	1.31721e+06	984065
NA	NA	dTDP-4-amino-4,6-dideoxy-5-C-methyl-L-mannose	14.2864	MS1 mz matched	562.379	67.599	76957.3	75390.7	74074.2	74332.5	74545.1	75405.8	71350.5	76895.5	73601.1	77255.7	73969.2	73171.6	75542.4	73935.6	65731	87423.6	57571.1	68315.8	53322.9	22065.5	34553.8	68350.3	75730.4	91536.2	64101.1	66745.7	49241.1	112135	56299.7	55082.9	30310.3	66409.6	68601.7	172303	22033.8	64320.5	53388.3	61581.2	101119	117544	80876.2	61462.1	61402.6
NA	NA	NA	NA	Unmapped	563.376	36.616	20708.9	18416.2	17977.3	18181.1	18414.6	18028.5	18004.3	18173.7	18634.6	17884.2	17637.9	16639.1	19023.5	18012.6	11572	21485.5	30787.8	24498.8	5746.4	6266.61	11116.4	18912.8	5591.84	10791.6	13033.1	25615	23557.5	0	7986.4	7848.72	5409.44	4991.05	0	0	0	0	0	0	0	0	0	0	0
NA	NA	NA	NA	Unmapped	563.429	112.686	160348	110214	107199	106064	106020	106026	110958	144495	105945	106014	159418	104721	105885	105827	531190	379130	1.2026e+06	483626	432780	508482	666180	714260	306448	534888	935858	432537	923645	411754	436377	547920	908095	756366	566316	507828	0	832491	1.04179e+06	854917	437388	825984	372635	642375	338927
NA	NA	dTDP-4-dehydro-6-deoxy-alpha-D-glucose;4,6-Dideoxy-4-oxo-dTDP-D-glucose;Westiellamide	22.5145369775314;22.5145369775314;17.2061401759123	MS1 mz matched	564.36	124.241	2.29154e+07	2.29161e+07	2.30416e+07	2.29142e+07	2.27183e+07	2.27556e+07	2.20064e+07	2.27982e+07	2.27158e+07	2.27116e+07	2.2786e+07	2.27838e+07	2.27508e+07	2.27121e+07	4.72479e+06	3.43648e+06	3.59799e+06	2.88245e+06	2.78593e+06	2.70583e+06	2.09948e+06	3.6644e+06	4.96015e+06	3.29921e+06	2.00892e+06	4.55826e+06	2.72145e+06	3.15395e+06	3.48967e+06	3.5399e+06	3.99207e+06	2.01299e+06	1.38227e+06	2.90772e+06	4.07293e+07	5.71395e+06	1.17371e+06	3.93356e+06	5.63112e+06	3.59298e+06	6.76528e+06	4.73281e+06	5.43778e+06
NA	NA	NA	NA	Unmapped	565.284	105.899	94204.3	101062	97484.4	94793.3	90390	89137.8	89110.2	89105.8	88905.9	89098.7	89084.4	89112.6	88003.6	90378.3	705072	446111	495809	322996	390032	335155	268426	538866	772697	389858	223491	758312	366730	455463	510012	435786	510628	240235	170506	374940	0	905394	137472	537011	816808	403310	535998	585030	768209
NA	NA	LysoPE(24:0/0:0);LysoPE(0:0/24:0);	-18.6232755389413;-18.6232755389413;	MS1 mz matched	566.4	46.8765	38048.4	39793.6	38695	38662.9	38054.1	38430	38003.9	37657.9	38440.8	38438.8	38036.4	37605.6	38040.1	38444.2	24162.1	22209.9	23145	19640	19623.4	14270	15847.4	24508.5	26028.1	16651.1	13808.6	29071.6	23205	16710.4	20534.9	21174.3	14946.1	15613.8	3294.92	8561.57	127865	28798.2	12298.5	24251	35883.1	17326.6	35770.9	26961.8	33121.8
NA	NA	Uridine diphosphate glucose;[(2R,3S,4R,5R)-5-(2,4-dioxo-1,2,3,4-tetrahydropyrimidin-1-yl)-3,4-dihydroxyoxolan-2-yl]methyl {[(3R,4S,5S,6R)-3,4,5-trihydroxy-6-(hydroxymethyl)oxan-2-yl phosphonato]oxy}phosphonate;Uridine diphosphategalactose;UDP-glucose;UDPglucose;UDP-D-glucose;Uridine diphosphate glucose;UDP-alpha-D-glucose;UDP-alpha-D-galactose;UDP-D-galactose;UDP-galactose;UDP-D-galactopyranose;U…	-5.5624050638813;-5.5624050638813;-5.5624050638813;-5.5624050638813;-5.5624050638813;-5.5624050638813	MS1 mz matched	567.299	206.622	87304.9	92462.6	85052.9	85066.9	65205	73257.8	59296.4	75242.9	67049.8	88103.7	85304.1	64163.9	85322.8	90256.7	88767.6	87074.4	73241.3	81929.4	83033.7	50839.5	28990.1	76495.1	97403.7	97105	34741	98302.7	46777.9	105905	97927.7	75893.6	58699.8	24530.3	14373.1	71127.2	0	88345.5	4065.72	53267.2	133422	86629.2	99152.1	107864	115775
NA	NA	4-Glutathionyl cyclophosphamide;4-Glutathionyl cyclophosphamide	-5.87929956886087;-5.17308105174936	MS1 mz matched	567.391	79.9935	34163.5	3165.08	45604.4	35874.3	34644.3	32667.2	35236.2	32952.5	30941.4	35357	35800.7	35807.2	35348.6	33577.8	17944.1	10012.8	16547.8	13189.8	9492.82	3452.93	4956.36	13873.5	18572.4	13898.5	5442.99	15351.8	23350.3	14023.1	11773.5	20010.3	7157.26	8272.49	907.063	4889.23	39870.5	21778.1	6087.95	6871.72	30643.7	14946.6	14554.8	16638.4	21970.3
NA	NA	NA	NA	Unmapped	567.99	344.31	55727.5	56147.7	55630.7	54502.4	55686.9	55431.6	54387.8	55118.3	53962.3	55685.2	55753.6	54448.8	54427.2	54131.6	50063.6	53397.7	49241.6	57018.6	39194.3	38769.1	55996.5	49721.7	49950.2	54358	52053.2	53220.1	48255.7	53804.7	54004.2	50744.2	59154.8	43486.3	36988.5	57277.4	57645	43756.3	51861.2	59054.7	39889.5	48669.4	58378.6	51748.1	35983.9
NA	NA	NA	NA	Unmapped	568.402	49.219	7761.42	8812.12	9161.55	8193.91	8205.54	7783.19	5865.95	7962.11	7743.27	7773.31	7749.25	7733.77	7913.88	7856.25	7167.08	4066.79	1958.98	3980.94	421.388	891.733	2794.64	3047.63	3310.1	2638.02	448.238	4899.6	1683.01	0	2514.75	2179.37	3292.09	452.367	0	0	6441.27	9276.04	8270	7241.58	10928.8	0	25787.7	8530.64	10970.8
NA	NA	dTDP-4-dehydro-6-deoxy-alpha-D-glucose;4,6-Dideoxy-4-oxo-dTDP-D-glucose;Westiellamide	22.5145369775314;22.5145369775314;17.2061401759123	MS1 mz matched	569.315	124.245	4.02654e+06	3.66763e+06	3.67758e+06	3.76351e+06	3.69199e+06	3.74175e+06	3.55473e+06	3.72361e+06	3.71081e+06	3.72139e+06	3.70381e+06	3.67669e+06	3.67684e+06	3.67655e+06	558796	385452	402531	340869	320633	308608	229168	441417	644659	366838	221815	609666	305515	359922	432513	393872	442541	210851	150881	322177	7.66933e+06	717345	123055	487430	692508	387316	934337	558299	708544
NA	NA	NA	NA	Unmapped	570.264	186.695	35622.5	54246.2	48374.5	52161	54033	56441.7	55977.2	55895.2	57073.8	53209.6	55872.8	53286.3	56161.9	55940.1	45373.7	48413.9	37679.2	49028.8	47223.2	45936	45493.5	56466.1	52239.2	59783.5	63036.4	57319.7	58297.6	52339.9	46461.7	47236.9	48928	51291.9	43329.3	52170.9	51424.3	51565.5	54335.5	58528.5	48831.3	45405.3	54259.1	49474.8	39160.3
[truncated: 655 more rows]
[truncated: 10 more columns]
